# Supplementary material for: The Peripheral Blood Transcriptome Is Correlated With PET Measures of Lung Inflammation During Successful Tuberculosis Treatment
Source: Front Immunol. 2021 Feb 10;11:596173. doi: 10.3389/fimmu.2020.596173 (PMC7902901; doi:10.3389/fimmu.2020.596173)
Supplement: Supplementary Table 1 — List of genes with significant fit in Model 1. Genes with expression profiles correlated with Time. [Table_S01.xlsx] [file Table_1.xlsx]

## Sheet: Table S1
Table S1: List of genes with significant fit in Model 1.
Ensembl ID	DenDF	F	Mean	P value	FDR	Bonferroni	HGNC Symbol	Entrez Gene ID
ENSG00000149131	140.993	255.748	203.296	1.76004e-33	2.72249e-29	2.84194e-29	SERPING1	710
ENSG00000197646	102.799	317.353	229.856	3.37213e-33	2.72249e-29	5.44498e-29	PDCD1LG2	80380
ENSG00000204642	138.859	245.741	8.92657	1.61194e-32	8.67602e-29	2.6028e-28	HLA-F	3134
ENSG00000173369	109.804	282.658	187.736	3.80004e-32	1.53398e-28	6.13593e-28	C1QB	713
ENSG00000159189	110.59	272.332	230.324	1.33561e-31	4.31321e-28	2.15661e-27	C1QC	714
ENSG00000173372	110.531	270.337	133.904	1.81312e-31	4.87941e-28	2.92765e-27	C1QA	712
ENSG00000185885	133.535	232.063	45.2273	5.37667e-31	1.24025e-27	8.68172e-27	IFITM1	8519
ENSG00000106683	105.107	259.17	25.3803	3.92624e-30	7.92462e-27	6.33969e-26	LIMK1	3984
ENSG00000240065	139.657	195.286	23.193	2.60108e-28	4.66663e-25	4.19996e-24	PSMB9	5698
ENSG00000108387	92.024	252.185	213.168	4.20166e-28	6.78442e-25	6.78442e-24	SEPT4	5414
ENSG00000108950	73.6405	298.131	279.465	1.32717e-27	1.67815e-24	2.14299e-23	FAM20A	54757
ENSG00000156587	137.87	188.711	37.7528	1.35108e-27	1.67815e-24	2.18159e-23	UBE2L6	9246
ENSG00000126246	120.102	199.876	12.9375	2.54351e-27	2.73244e-24	4.107e-23	IGFLR1	79713
ENSG00000067365	131.17	190.328	4.63659	2.62229e-27	2.73244e-24	4.2342e-23	METTL22	79091
ENSG00000038945	136.102	186.637	45.7843	2.70757e-27	2.73244e-24	4.37191e-23	MSR1	4481
ENSG00000150337	71.9866	295.523	150.681	3.4187e-27	3.24716e-24	5.52017e-23	FCGR1A	2209
ENSG00000168062	72.3885	284.692	200.197	8.55517e-27	7.67446e-24	1.3814e-22	BATF2	116071
ENSG00000082014	73.8216	275.713	33.0111	1.23096e-26	1.04613e-23	1.98764e-22	SMARCD3	6604
ENSG00000133106	125.284	185.848	67.7495	1.64099e-26	1.32485e-23	2.64971e-22	EPSTI1	94240
ENSG00000183347	72.3802	275.659	185.152	2.17653e-26	1.655e-23	3.51444e-22	GBP6	163351
ENSG00000197272	73.2041	271.071	111.402	2.56114e-26	1.79803e-23	4.13547e-22	IL27	246778
ENSG00000144218	121.403	185.423	31.4103	3.34023e-26	2.24728e-23	5.39348e-22	AFF3	3899
ENSG00000115415	138.783	172.239	26.742	4.33849e-26	2.80215e-23	7.00536e-22	STAT1	6772
ENSG00000074660	74.0527	261.155	59.6662	5.46287e-26	3.39265e-23	8.8209e-22	SCARF1	8578
ENSG00000108861	73.7152	261.479	23.6814	5.97489e-26	3.57321e-23	9.64766e-22	DUSP3	1845
ENSG00000079337	130.037	174.255	12.3754	9.0437e-26	5.08178e-23	1.46029e-21	RAPGEF3	10411
ENSG00000198216	72.5768	261.507	82.2103	9.12687e-26	5.08178e-23	1.47372e-21	CACNA1E	777
ENSG00000120217	72.2333	259.604	147.937	1.27867e-25	6.88223e-23	2.06467e-21	CD274	29126
ENSG00000198019	72.5063	257.743	97.5437	1.4158e-25	7.37448e-23	2.28609e-21	FCGR1B	2210
ENSG00000137757	118.577	177.541	104.459	2.5565e-25	1.25558e-22	4.12798e-21	CASP5	838
ENSG00000124785	71.7161	255.022	129.182	2.56605e-25	1.25558e-22	4.1434e-21	NRN1	51299
ENSG00000153064	133.834	166.234	20.7858	3.15458e-25	1.49815e-22	5.0937e-21	BANK1	55024
ENSG00000206503	137.817	163.745	9.35374	3.36927e-25	1.55439e-22	5.44036e-21	HLA-A	3105
ENSG00000154451	70.216	254.077	104.215	5.00256e-25	2.24379e-22	8.07763e-21	GBP5	115362
ENSG00000075399	71.3582	248.847	35.5739	5.8149e-25	2.53765e-22	9.38932e-21	VPS9D1	9605
ENSG00000136514	138.995	159.53	52.9905	7.78398e-25	3.30758e-22	1.25688e-20	RTP4	64108
ENSG00000138111	72.9643	240.587	12.1793	8.39892e-25	3.47737e-22	1.35617e-20	MFSD13A	79847
ENSG00000104805	116.706	172.574	16.5439	9.39629e-25	3.79305e-22	1.51722e-20	NUCB1	4924
ENSG00000162645	73.6138	237.284	29.1574	9.89324e-25	3.89625e-22	1.59746e-20	GBP2	2634
ENSG00000169026	72.3769	233.2	21.0088	2.45997e-24	9.23748e-22	3.97212e-20	SLC49A3	84179
ENSG00000072134	138.799	154.514	32.5545	2.60217e-24	9.54935e-22	4.20172e-20	EPN2	22905
ENSG00000123130	139.504	153.344	7.26376	3.18086e-24	1.14136e-21	5.13613e-20	ACOT9	23597
ENSG00000117228	71.4144	233.042	76.1516	3.49593e-24	1.22715e-21	5.64487e-20	GBP1	2633
ENSG00000099860	71.7172	228.821	17.2033	5.20064e-24	1.7867e-21	8.39748e-20	GADD45B	4616
ENSG00000116663	69.2171	233.847	41.7114	6.91135e-24	2.32495e-21	1.11598e-19	FBXO6	26270
ENSG00000102796	72.1212	224.514	18.6619	7.63932e-24	2.51739e-21	1.23352e-19	DHRS12	79758
ENSG00000197448	141.217	148.858	5.98654	7.84067e-24	2.53207e-21	1.26603e-19	GSTK1	373156
ENSG00000170439	73.36	220.618	179.959	8.2305e-24	2.60584e-21	1.32898e-19	METTL7B	196410
ENSG00000119686	73.8892	218.384	25.8225	9.20337e-24	2.85782e-21	1.48607e-19	FLVCR2	55640
ENSG00000152229	69.1417	231.272	36.424	9.54996e-24	2.90916e-21	1.54203e-19	PSTPIP2	9050
ENSG00000013583	140.344	148.353	9.72747	9.72904e-24	2.90916e-21	1.57095e-19	HEBP1	50865
ENSG00000205220	131.163	151.596	11.9388	1.24879e-23	3.66622e-21	2.01642e-19	PSMB10	5699
ENSG00000203666	73.0878	217.633	69.3509	1.30812e-23	3.77182e-21	2.11222e-19	EFCAB2	84288
ENSG00000100342	71.2085	222.325	43.0459	1.35364e-23	3.8346e-21	2.18572e-19	APOL1	8542
ENSG00000166278	71.0971	221.966	109.704	1.46797e-23	4.08677e-21	2.37033e-19	C2	717
ENSG00000152766	71.9617	219.41	176.662	1.50921e-23	4.13038e-21	2.43693e-19	ANKRD22	118932
ENSG00000187554	73.495	213.855	54.2433	1.85938e-23	5.0039e-21	3.00234e-19	TLR5	7100
ENSG00000214872	71.8644	217.599	114.786	1.95158e-23	5.16592e-21	3.15121e-19	SMTNL1	219537
ENSG00000116922	136.658	146.21	5.04777	2.42822e-23	6.32396e-21	3.92085e-19	C1orf109	54955
ENSG00000047579	134.052	147.223	5.67976	2.52554e-23	6.47299e-21	4.07799e-19	DTNBP1	84062
ENSG00000141574	72.5846	213.469	39.8934	2.60517e-23	6.54289e-21	4.20656e-19	SECTM1	6398
ENSG00000148926	74.4494	208.912	62.8482	2.63385e-23	6.54289e-21	4.25288e-19	ADM	133
ENSG00000119655	72.6443	212.972	17.5734	2.7234e-23	6.66283e-21	4.39747e-19	NPC2	10577
ENSG00000198785	96.9338	172.973	30.2803	2.79702e-23	6.74082e-21	4.51635e-19	GRIN3A	116443
ENSG00000254901	138.949	144.488	8.37324	2.90906e-23	6.90774e-21	4.69726e-19	BORCS8	729991
ENSG00000079385	72.2847	213.145	49.4185	2.98643e-23	6.98869e-21	4.82219e-19	CEACAM1	634
ENSG00000128335	72.3215	212.68	24.1012	3.1319e-23	7.22441e-21	5.05708e-19	APOL2	23780
ENSG00000092010	131.065	147.523	10.3623	3.29043e-23	7.48318e-21	5.31306e-19	PSME1	5720
ENSG00000134470	72.3103	212.106	15.4962	3.38157e-23	7.58363e-21	5.46022e-19	IL15RA	3601
ENSG00000133985	72.7116	210.648	9.78245	3.59268e-23	7.94671e-21	5.8011e-19	TTC9	23508
ENSG00000078589	73.3159	208.921	27.8364	3.72432e-23	8.12657e-21	6.01366e-19	P2RY10	27334
ENSG00000124225	140.246	141.839	17.7762	4.92628e-23	1.06059e-20	7.95446e-19	PMEPA1	56937
ENSG00000183762	74.2376	203.734	90.2666	5.59135e-23	1.17707e-20	9.02835e-19	KREMEN1	83999
ENSG00000129667	71.1718	210.973	20.5023	5.61308e-23	1.17707e-20	9.06344e-19	RHBDF2	79651
ENSG00000168394	70.5429	212.346	21.766	5.78165e-23	1.17818e-20	9.33563e-19	TAP1	6890
ENSG00000112182	129.908	145.696	15.9428	5.78953e-23	1.17818e-20	9.34836e-19	BACH2	60468
ENSG00000167208	102.941	163.191	6.64839	5.83728e-23	1.17818e-20	9.42545e-19	SNX20	124460
ENSG00000128203	72.1253	207.005	18.9208	6.91106e-23	1.37769e-20	1.11593e-18	ASPHD2	57168
ENSG00000100911	111.227	155.225	19.0584	7.80297e-23	1.53652e-20	1.25995e-18	PSME2	5721
ENSG00000112053	72.2767	204.77	72.6506	8.82804e-23	1.71743e-20	1.42546e-18	SLC26A8	116369
ENSG00000183621	73.3131	200.556	28.1153	1.12894e-22	2.16355e-20	1.82291e-18	ZNF438	220929
ENSG00000255221	72.8088	201.596	102.676	1.14216e-22	2.16355e-20	1.84425e-18	CARD17	440068
ENSG00000132185	129.044	143.213	33.1125	1.15232e-22	2.16355e-20	1.86066e-18	FCRLA	84824
ENSG00000146416	73.3698	199.082	10.1722	1.35418e-22	2.51332e-20	2.18659e-18	AIG1	51390
ENSG00000177989	70.1772	206.15	47.3919	1.42298e-22	2.611e-20	2.29768e-18	ODF3B	440836
ENSG00000168899	71.3182	203.196	46.0554	1.45714e-22	2.64365e-20	2.35285e-18	VAMP5	10791
ENSG00000153029	86.2166	176.101	5.18052	1.53299e-22	2.75036e-20	2.47532e-18	MR1	3140
ENSG00000184557	74.8931	193.67	67.407	1.83681e-22	3.25923e-20	2.9659e-18	SOCS3	9021
ENSG00000185339	73.4041	195.779	42.9349	2.10198e-22	3.68921e-20	3.39407e-18	TCN2	6948
ENSG00000130222	84.4557	175.998	33.3236	2.32487e-22	4.03652e-20	3.75396e-18	GADD45G	10912
ENSG00000135148	138.153	136.339	15.8334	2.41714e-22	4.15208e-20	3.90296e-18	TRAFD1	10906
ENSG00000179918	75.1451	190.82	4.98419	2.55832e-22	4.34834e-20	4.13092e-18	SEPHS2	22928
ENSG00000088298	68.19	206.279	7.01097	2.65312e-22	4.4625e-20	4.284e-18	EDEM2	55741
ENSG00000163430	133.607	137.499	37.8681	2.83927e-22	4.72635e-20	4.58456e-18	FSTL1	11167
ENSG00000099985	75.0275	188.936	45.096	3.45671e-22	5.69545e-20	5.58154e-18	OSM	5008
ENSG00000166002	73.509	191.75	22.5094	3.55785e-22	5.80288e-20	5.74485e-18	SMCO4	56935
ENSG00000137752	73.1057	192.128	17.419	3.78909e-22	6.11825e-20	6.11825e-18	CASP1	834
ENSG00000184613	109.28	148.99	16.5474	3.87696e-22	6.19815e-20	6.26013e-18	NELL2	4753
ENSG00000142089	69.9672	197.928	90.9072	4.40187e-22	6.96833e-20	7.1077e-18	IFITM3	10410
ENSG00000187775	95.8177	158.662	23.7638	4.86132e-22	7.62095e-20	7.84957e-18	DNAH17	8632
ENSG00000176871	89.7583	164.328	8.14685	5.43357e-22	8.43614e-20	8.77359e-18	WSB2	55884
ENSG00000105639	72.7744	189.928	13.9967	5.65403e-22	8.69482e-20	9.12956e-18	JAK3	3718
ENSG00000172264	114.737	142.947	74.0895	6.88292e-22	1.04848e-19	1.11139e-17	MACROD2	140733
ENSG00000148450	72.7749	188.178	16.1669	7.21865e-22	1.08408e-19	1.1656e-17	MSRB2	22921
ENSG00000026950	71.2189	191.388	7.07708	7.2509e-22	1.08408e-19	1.1708e-17	BTN3A1	11119
ENSG00000010030	71.3215	189.61	112.812	8.97425e-22	1.30934e-19	1.44907e-17	ETV7	51513
ENSG00000091972	135.013	132.352	28.6721	9.00085e-22	1.30934e-19	1.45337e-17	CD200	4345
ENSG00000084734	135.686	131.906	212.854	9.45769e-22	1.36351e-19	1.52713e-17	GCKR	2646
ENSG00000163568	73.6271	184.496	68.5764	9.5938e-22	1.37089e-19	1.54911e-17	AIM2	9447
ENSG00000214212	72.7921	185.959	11.3191	9.81849e-22	1.39069e-19	1.58539e-17	C19orf38	255809
ENSG00000221963	70.3557	190.789	30.7478	1.014e-21	1.42374e-19	1.6373e-17	APOL6	80830
ENSG00000173239	73.9709	182.679	183.512	1.13501e-21	1.57991e-19	1.83269e-17	LIPM	340654
ENSG00000087237	72.8439	182.659	41.7064	1.54796e-21	2.13632e-19	2.49949e-17	CETP	1071
ENSG00000162745	131.92	131.242	37.4649	1.60912e-21	2.2019e-19	2.59824e-17	OLFML2B	25903
ENSG00000255398	74.5953	178.864	44.0704	1.67915e-21	2.27842e-19	2.71132e-17	HCAR3	8843
ENSG00000204264	69.0851	189.159	13.0138	1.84262e-21	2.45891e-19	2.97528e-17	PSMB8	5696
ENSG00000167483	117.299	136.892	30.7633	1.99231e-21	2.63687e-19	3.21698e-17	FAM129C	199786
ENSG00000169228	70.7753	184.09	14.8688	2.2549e-21	2.94291e-19	3.64099e-17	RAB24	53917
ENSG00000101363	126.071	132.255	4.16427	2.25999e-21	2.94291e-19	3.6492e-17	MANBAL	63905
ENSG00000134243	71.5152	181.66	20.8062	2.57803e-21	3.3302e-19	4.16275e-17	SORT1	6272
ENSG00000196743	72.7034	178.002	12.2446	3.15273e-21	4.04025e-19	5.09071e-17	GM2A	2760
ENSG00000164330	126.987	129.625	38.3195	3.94327e-21	5.01354e-19	6.36719e-17	EBF1	1879
ENSG00000100418	71.8843	177.031	4.13177	4.52824e-21	5.7123e-19	7.31175e-17	DESI1	27351
ENSG00000178104	72.0438	176.606	3.82345	4.61385e-21	5.77519e-19	7.44999e-17	PDE4DIP	9659
ENSG00000117322	133.582	126.202	23.7679	4.99005e-21	6.19803e-19	8.05744e-17	CR2	1380
ENSG00000162512	72.9317	174.032	55.5785	5.32137e-21	6.55909e-19	8.59241e-17	SDC3	9672
ENSG00000143545	71.266	175.782	33.2868	6.41634e-21	7.84884e-19	1.03605e-16	RAB13	5872
ENSG00000196954	73.7925	170.99	18.9253	6.72218e-21	8.16113e-19	1.08543e-16	CASP4	837
ENSG00000115318	74.6529	168.618	8.39076	7.77967e-21	9.37451e-19	1.25618e-16	LOXL3	84695
ENSG00000138798	130.964	125.385	39.6105	7.84714e-21	9.38576e-19	1.26708e-16	EGF	1950
ENSG00000075275	123.197	128.313	16.9915	8.05076e-21	9.5585e-19	1.29996e-16	CELSR1	9620
ENSG00000139832	74.6245	168.05	31.8193	8.55352e-21	1.00588e-18	1.38114e-16	RAB20	55647
ENSG00000178927	70.699	174.824	9.96384	8.59673e-21	1.00588e-18	1.38811e-16	CYBC1	79415
ENSG00000163754	73.5216	169.707	17.5478	8.75141e-21	1.01661e-18	1.41309e-16	GYG1	2992
ENSG00000145365	73.1234	170.234	31.9697	8.94265e-21	1.03141e-18	1.44397e-16	TIFA	92610
ENSG00000182389	68.2348	178.646	82.1876	9.93893e-21	1.13818e-18	1.60484e-16	CACNB4	785
ENSG00000130489	68.9951	176.846	39.2484	1.03065e-20	1.17197e-18	1.6642e-16	SCO2	9997
ENSG00000156738	126.047	126.131	32.7972	1.03959e-20	1.17387e-18	1.67863e-16	MS4A1	931
ENSG00000137767	72.1773	170.541	13.085	1.09009e-20	1.22234e-18	1.76016e-16	SQOR	58472
ENSG00000158869	74.2753	166.361	23.9785	1.21149e-20	1.3491e-18	1.9562e-16	FCER1G	2207
ENSG00000113368	74.2067	166.336	24.2407	1.23689e-20	1.36795e-18	1.9972e-16	LMNB1	4001
ENSG00000102897	73.7594	166.767	11.307	1.29298e-20	1.42025e-18	2.08777e-16	LYRM1	57149
ENSG00000165209	139.272	120.367	8.67268	1.43132e-20	1.55111e-18	2.31116e-16	STRBP	55342
ENSG00000125538	74.8789	164.296	30.8015	1.44387e-20	1.55428e-18	2.33142e-16	IL1B	3553
ENSG00000112343	134.411	121.48	6.81637	1.59684e-20	1.70757e-18	2.57842e-16	TRIM38	10475
ENSG00000216490	72.4278	167.092	17.126	1.71952e-20	1.81809e-18	2.7765e-16	IFI30	10437
ENSG00000182541	74.1175	164.282	23.9023	1.74109e-20	1.81809e-18	2.81133e-16	LIMK2	3985
ENSG00000023318	71.1051	169.255	4.4846	1.74685e-20	1.81809e-18	2.82063e-16	ERP44	23071
ENSG00000168404	71.1232	169.186	9.88643	1.7565e-20	1.81809e-18	2.83622e-16	MLKL	197259
ENSG00000110987	139.325	119.408	13.8605	1.84796e-20	1.90057e-18	2.9839e-16	BCL7A	605
ENSG00000087157	74.8157	162.462	13.8275	1.9588e-20	2.00182e-18	3.16288e-16	PGS1	9489
ENSG00000145685	66.1213	177.306	35.6113	2.2046e-20	2.23885e-18	3.55977e-16	LHFPL2	10184
ENSG00000117602	120.188	125.274	9.59785	2.32955e-20	2.34601e-18	3.76153e-16	RCAN3	11123
ENSG00000120885	71.3269	166.919	50.3217	2.33919e-20	2.34601e-18	3.77708e-16	CLU	1191
ENSG00000135677	72.6229	164.669	9.4123	2.37134e-20	2.36358e-18	3.82901e-16	GNS	2799
ENSG00000101335	72.7055	164.385	78.3152	2.42698e-20	2.4042e-18	3.91884e-16	MYL9	10398
ENSG00000168887	72.7337	163.974	1.95146	2.56794e-20	2.52833e-18	4.14646e-16	C2orf68	388969
ENSG00000204525	71.2979	166.038	10.1811	2.69157e-20	2.63115e-18	4.34608e-16	HLA-C	3107
ENSG00000019169	71.6443	165.421	40.0635	2.70496e-20	2.63115e-18	4.3677e-16	MARCO	8685
ENSG00000090339	73.7829	161.873	17.1839	2.75589e-20	2.66464e-18	4.44994e-16	ICAM1	3383
ENSG00000174944	70.3826	167.41	75.4906	2.77685e-20	2.66891e-18	4.48378e-16	P2RY14	9934
ENSG00000132109	71.5466	164.979	14.7512	2.96598e-20	2.83383e-18	4.78917e-16	TRIM21	6737
ENSG00000163687	94.8996	138.498	55.3193	3.00333e-20	2.85264e-18	4.84948e-16	DNASE1L3	1776
ENSG00000157551	75.2875	158.268	32.2273	3.43432e-20	3.24292e-18	5.54539e-16	KCNJ15	3772
ENSG00000157916	105.176	131.012	1.12476	3.4544e-20	3.24292e-18	5.57782e-16	RER1	11079
ENSG00000160446	70.8657	165.068	8.35785	3.4814e-20	3.24938e-18	5.62142e-16	ZDHHC12	84885
ENSG00000103005	73.7784	160.224	15.9217	3.58038e-20	3.32255e-18	5.78124e-16	USB1	79650
ENSG00000165905	125.459	121.21	21.8409	3.84092e-20	3.54397e-18	6.20194e-16	LARGE2	120071
ENSG00000188820	92.751	138.875	60.9839	3.91217e-20	3.58919e-18	6.31698e-16	CALHM6	441168
ENSG00000092036	74.3668	158.189	11.4526	4.31078e-20	3.91046e-18	6.96062e-16	HAUS4	54930
ENSG00000271605	73.5389	159.334	12.5212	4.36676e-20	3.93911e-18	7.05101e-16	MILR1	284021
ENSG00000073737	69.981	164.856	29.2608	4.51495e-20	4.05016e-18	7.29029e-16	DHRS9	10170
ENSG00000188404	74.8867	157.052	11.2339	4.59013e-20	4.09485e-18	7.41168e-16	SELL	6402
ENSG00000187116	72.6532	160.33	24.6711	4.61948e-20	4.09839e-18	7.45907e-16	LILRA5	353514
ENSG00000181481	70.9945	162.845	5.58996	4.72218e-20	4.16662e-18	7.62491e-16	RNF135	84282
ENSG00000152127	72.8227	159.875	3.33188	4.76208e-20	4.17898e-18	7.68932e-16	MGAT5	4249
ENSG00000204267	70.9327	162.729	10.6038	4.8822e-20	4.26124e-18	7.88329e-16	TAP2	6891
ENSG00000197903	72.9392	159.036	23.3805	5.28505e-20	4.58805e-18	8.53376e-16	HIST1H2BK	85236
ENSG00000126262	72.7955	159.15	26.4505	5.37393e-20	4.64026e-18	8.67729e-16	FFAR2	2867
ENSG00000183087	71.717	160.636	29.9834	5.53932e-20	4.75763e-18	8.94434e-16	GAS6	2621
ENSG00000111144	74.4945	156.331	11.5454	5.64965e-20	4.82671e-18	9.12249e-16	LTA4H	4048
ENSG00000178814	73.6284	156.886	26.2338	6.32114e-20	5.36649e-18	1.02067e-15	OPLAH	26873
ENSG00000068079	140.546	114.568	30.5609	6.34792e-20	5.36649e-18	1.025e-15	IFI35	3430
ENSG00000064601	72.5229	158.387	12.7538	6.47319e-20	5.44389e-18	1.04523e-15	CTSA	5476
ENSG00000135404	71.7741	158.25	10.1432	7.92756e-20	6.59826e-18	1.28006e-15	CD63	967
ENSG00000162654	71.0101	159.219	33.7723	8.21924e-20	6.80595e-18	1.32716e-15	GBP4	115361
ENSG00000157873	71.2716	158.671	4.52017	8.39161e-20	6.91323e-18	1.35499e-15	TNFRSF14	8764
ENSG00000234745	69.9287	160.484	8.08021	8.86446e-20	7.26571e-18	1.43134e-15	HLA-B	3106
ENSG00000204592	70.6143	159.199	6.26853	9.09432e-20	7.41646e-18	1.46846e-15	HLA-E	3133
ENSG00000133574	139.625	113.343	3.18544	9.56149e-20	7.73465e-18	1.54389e-15	GIMAP4	55303
ENSG00000164713	72.2796	156.282	9.37793	9.58029e-20	7.73465e-18	1.54693e-15	BRI3	25798
ENSG00000178075	119.567	119.766	36.4992	9.79223e-20	7.86643e-18	1.58115e-15	GRAMD1C	54762
ENSG00000183625	129.788	116.082	40.6299	9.94697e-20	7.95117e-18	1.60614e-15	CCR3	1232
ENSG00000152061	68.5072	161.942	7.38814	1.02429e-19	8.14736e-18	1.65391e-15	RABGAP1L	9910
ENSG00000091106	75.0441	151.03	15.1132	1.19424e-19	9.45263e-18	1.92834e-15	NLRC4	58484
ENSG00000171791	126.021	116.603	8.55053	1.20341e-19	9.47876e-18	1.94315e-15	BCL2	596
ENSG00000145907	71.4084	155.893	1.55331	1.25537e-19	9.84004e-18	2.02705e-15	G3BP1	10146
ENSG00000167851	71.3746	155.75	9.06018	1.29471e-19	1.00508e-17	2.09057e-15	CD300A	11314
ENSG00000177674	70.7443	156.68	11.5319	1.30318e-19	1.00682e-17	2.10425e-15	AGTRAP	57085
ENSG00000185897	74.8989	149.95	56.3716	1.47743e-19	1.13062e-17	2.3856e-15	FFAR3	2865
ENSG00000186407	140.719	111.411	12.8813	1.51531e-19	1.15414e-17	2.44678e-15	CD300E	342510
ENSG00000109854	73.7276	151.1	5.59013	1.58491e-19	1.20148e-17	2.55915e-15	HTATIP2	10553
ENSG00000136231	70.7736	154.814	54.7174	1.73491e-19	1.30905e-17	2.80136e-15	IGF2BP3	10643
ENSG00000138496	73.8691	150.28	22.8098	1.75834e-19	1.3178e-17	2.8392e-15	PARP9	83666
ENSG00000171236	74.8821	148.919	31.757	1.76327e-19	1.3178e-17	2.84715e-15	LRG1	116844
ENSG00000166398	100.812	126.253	6.29965	1.771e-19	1.3178e-17	2.85964e-15	KIAA0355	9710
ENSG00000140464	131.353	113.389	20.1922	1.79858e-19	1.33219e-17	2.90417e-15	PML	5371
ENSG00000184060	74.101	149.472	11.8404	1.90977e-19	1.40808e-17	3.0837e-15	ADAP2	55803
ENSG00000204516	71.5226	153.016	6.0607	1.93119e-19	1.4174e-17	3.11829e-15	MICB	4277
ENSG00000106344	74.5242	148.767	2.09044	1.95672e-19	1.42883e-17	3.15951e-15	RBM28	55131
ENSG00000135899	140.358	110.582	10.7311	1.96445e-19	1.42883e-17	3.172e-15	SP110	3431
ENSG00000147044	134.612	112.02	7.04592	2.01858e-19	1.46161e-17	3.2594e-15	CASK	8573
ENSG00000167207	71.9911	151.839	11.8329	2.09152e-19	1.50767e-17	3.37718e-15	NOD2	64127
ENSG00000163026	85.3983	136.475	3.06026	2.14771e-19	1.5383e-17	3.46791e-15	WDCP	80304
ENSG00000140105	72.661	150.712	31.5406	2.15306e-19	1.5383e-17	3.47655e-15	WARS	7453
ENSG00000166949	74.5616	147.704	3.29789	2.3214e-19	1.65126e-17	3.74836e-15	SMAD3	4088
ENSG00000132274	72.9033	149.842	25.0616	2.35036e-19	1.66453e-17	3.79513e-15	TRIM22	10346
ENSG00000112062	73.9281	148.377	18.763	2.3827e-19	1.68007e-17	3.84735e-15	MAPK14	1432
ENSG00000110079	73.1756	149.255	38.1935	2.43505e-19	1.70951e-17	3.93187e-15	MS4A4A	51338
ENSG00000243646	73.1639	149.161	7.35047	2.47983e-19	1.73341e-17	4.00418e-15	IL10RB	3588
ENSG00000106682	123.792	114.515	1.39338	2.53676e-19	1.76556e-17	4.0961e-15	EIF4H	7458
ENSG00000125347	71.5845	150.992	13.8884	2.63696e-19	1.82743e-17	4.25791e-15	IRF1	3659
ENSG00000104518	69.9187	153.43	9.80992	2.65334e-19	1.83092e-17	4.28435e-15	GSDMD	79792
ENSG00000130202	71.809	150.525	23.6664	2.70008e-19	1.85524e-17	4.35982e-15	NECTIN2	5819
ENSG00000135318	137.1	110.01	12.3012	2.92268e-19	1.99124e-17	4.71925e-15	NT5E	4907
ENSG00000130584	69.5846	153.142	6.88819	3.0104e-19	2.03152e-17	4.8609e-15	ZBTB46	140685
ENSG00000204386	72.7642	148.517	3.95201	3.01797e-19	2.03152e-17	4.87312e-15	NEU1	4758
ENSG00000005471	131.021	111.58	29.6256	3.01954e-19	2.03152e-17	4.87565e-15	ABCB4	5244
ENSG00000145911	71.7288	149.517	20.4691	3.24098e-19	2.17145e-17	5.2332e-15	N4BP3	23138
ENSG00000176533	122.456	114.003	10.0732	3.2682e-19	2.18065e-17	5.27717e-15	GNG7	2788
ENSG00000182782	74.9531	145.17	30.1819	3.28251e-19	2.18118e-17	5.30027e-15	HCAR2	338442
ENSG00000188313	73.3784	147.098	43.2401	3.33333e-19	2.20587e-17	5.38233e-15	PLSCR1	5359
ENSG00000011201	117.182	115.397	109.823	3.73322e-19	2.46042e-17	6.02803e-15	ANOS1	3730
ENSG00000159228	112.572	117.149	6.99519	3.82112e-19	2.50811e-17	6.16996e-15	CBR1	873
ENSG00000148834	74.0227	145.377	10.2023	3.86973e-19	2.52973e-17	6.24845e-15	GSTO1	9446
ENSG00000185909	131.875	110.382	16.3963	3.91632e-19	2.54987e-17	6.32369e-15	KLHDC8B	200942
ENSG00000136436	70.2103	150.306	4.54321	4.06472e-19	2.63586e-17	6.5633e-15	CALCOCO2	10241
ENSG00000109272	136.709	108.807	34.4047	4.21488e-19	2.7223e-17	6.80576e-15	PF4V1	5197
ENSG00000144749	72.5839	146.671	7.85702	4.26984e-19	2.74682e-17	6.89451e-15	LRIG1	26018
ENSG00000249437	73.6896	145.189	33.0299	4.29463e-19	2.7518e-17	6.93454e-15	NAIP	4671
ENSG00000120278	139.764	107.884	24.5359	4.40105e-19	2.80885e-17	7.10638e-15	PLEKHG1	57480
ENSG00000101084	75.093	143.097	8.40836	4.55553e-19	2.89599e-17	7.35582e-15	RAB5IF	55969
ENSG00000122694	73.8498	144.596	7.64038	4.58746e-19	2.90485e-17	7.40736e-15	GLIPR2	152007
ENSG00000025708	70.7857	148.617	26.3123	4.66468e-19	2.94221e-17	7.53206e-15	TYMP	1890
ENSG00000112333	70.3109	149.124	272.634	4.80017e-19	3.01589e-17	7.75084e-15	NR2E1	7101
ENSG00000002549	72.1963	145.932	44.0593	5.26483e-19	3.29501e-17	8.50112e-15	LAP3	51056
ENSG00000254470	73.5181	144.171	12.0691	5.29749e-19	3.30265e-17	8.55385e-15	AP5B1	91056
ENSG00000161911	72.6445	145.194	47.2385	5.39345e-19	3.33423e-17	8.7088e-15	TREML1	340205
ENSG00000198814	74.0138	143.44	33.8236	5.395e-19	3.33423e-17	8.71131e-15	GK	2710
ENSG00000129465	138.241	107.534	3.86162	5.4101e-19	3.33423e-17	8.73568e-15	RIPK3	11035
ENSG00000119866	140.065	107.011	8.40352	5.52924e-19	3.3947e-17	8.92806e-15	BCL11A	53335
ENSG00000186818	73.9787	143.083	17.2666	5.77906e-19	3.53464e-17	9.33145e-15	LILRB4	11006
ENSG00000160883	72.287	144.548	10.547	6.50316e-19	3.96251e-17	1.05006e-14	HK3	3101
ENSG00000073331	73.9106	142.421	13.8884	6.56915e-19	3.98767e-17	1.06072e-14	ALPK1	80216
ENSG00000067221	97.0627	122.545	7.73974	6.63028e-19	4.0097e-17	1.07059e-14	STOML1	9399
ENSG00000267041	127.084	109.727	11.015	6.85693e-19	4.1313e-17	1.10719e-14	ZNF850	342892
ENSG00000078687	73.5317	142.604	4.63839	6.90161e-19	4.14276e-17	1.1144e-14	TNRC6C	57690
ENSG00000244482	75.3033	140.371	12.3153	7.01714e-19	4.19651e-17	1.13306e-14	LILRA6	79168
ENSG00000049245	72.7474	143.035	6.48829	7.59153e-19	4.50664e-17	1.2258e-14	VAMP3	9341
ENSG00000100336	69.0209	148.086	119.289	7.68319e-19	4.54434e-17	1.2406e-14	APOL4	80832
ENSG00000103091	74.5616	140.669	1.68243	7.7611e-19	4.56401e-17	1.25319e-14	WDR59	79726
ENSG00000143226	74.7384	140.451	16.4322	7.77298e-19	4.56401e-17	1.2551e-14	FCGR2A	2212
ENSG00000152642	71.0504	144.871	3.64394	8.11585e-19	4.74806e-17	1.31047e-14	GPD1L	23171
ENSG00000138722	71.2767	144.521	32.3953	8.17647e-19	4.76626e-17	1.32026e-14	MMRN1	22915
ENSG00000213347	71.9091	143.516	6.91131	8.40551e-19	4.86465e-17	1.35724e-14	MXD3	83463
ENSG00000122507	137.878	106.051	3.12129	8.45996e-19	4.87868e-17	1.36603e-14	BBS9	27241
ENSG00000111321	74.7498	139.537	10.3354	9.10197e-19	5.23023e-17	1.4697e-14	LTBR	4055
ENSG00000182670	72.9093	141.696	3.57561	9.21002e-19	5.27355e-17	1.48714e-14	TTC3	7267
ENSG00000102349	73.2216	141.18	14.2275	9.41344e-19	5.36261e-17	1.51999e-14	KLF8	11279
ENSG00000023171	91.5693	124.393	20.172	9.45479e-19	5.36261e-17	1.52667e-14	GRAMD1B	57476
ENSG00000185499	72.1595	142.479	20.5953	9.47739e-19	5.36261e-17	1.53031e-14	MUC1	4582
ENSG00000133030	73.605	140.658	4.62164	9.4984e-19	5.36261e-17	1.53371e-14	MPRIP	23164
ENSG00000103642	73.7415	140.072	8.72614	1.02161e-18	5.74271e-17	1.64959e-14	LACTB	114294
ENSG00000129038	71.9443	142.297	32.1471	1.02428e-18	5.74271e-17	1.6539e-14	LOXL1	4016
ENSG00000197046	118.556	110.867	16.0148	1.05299e-18	5.88325e-17	1.70026e-14	SIGLEC15	284266
ENSG00000187741	72.2411	141.674	14.5325	1.06737e-18	5.92721e-17	1.72349e-14	FANCA	2175
ENSG00000085063	72.8442	140.911	17.3605	1.0682e-18	5.92721e-17	1.72482e-14	CD59	966
ENSG00000173114	73.232	140.149	23.8191	1.12184e-18	6.20355e-17	1.81144e-14	LRRN3	54674
ENSG00000058799	73.8258	139.148	8.10683	1.17906e-18	6.49771e-17	1.90383e-14	YIPF1	54432
ENSG00000115956	72.9296	140.179	8.41038	1.18979e-18	6.53456e-17	1.92116e-14	PLEK	5341
ENSG00000213626	74.6182	138.125	5.60888	1.19901e-18	6.56286e-17	1.93604e-14	LBH	81606
ENSG00000205155	71.5087	141.453	9.98185	1.29914e-18	7.0869e-17	2.09772e-14	PSENEN	55851
ENSG00000115607	74.6481	137.375	19.9847	1.36087e-18	7.39865e-17	2.1974e-14	IL18RAP	8807
ENSG00000183255	74.9547	136.965	3.55921	1.37593e-18	7.4554e-17	2.22171e-14	PTTG1IP	754
ENSG00000168421	73.5898	138.255	3.85163	1.44698e-18	7.81417e-17	2.33644e-14	RHOH	399
ENSG00000088387	117.752	109.666	11.1529	1.54861e-18	8.33516e-17	2.50055e-14	DOCK9	23348
ENSG00000104325	72.4396	139.079	4.31956	1.59516e-18	8.55718e-17	2.57571e-14	DECR1	1666
ENSG00000127152	73.3306	137.72	8.27231	1.67655e-18	8.964e-17	2.70713e-14	BCL11B	64919
ENSG00000085788	70.5843	140.954	7.15217	1.73039e-18	9.22134e-17	2.79406e-14	DDHD2	23259
ENSG00000177628	71.3146	139.736	9.20345	1.81288e-18	9.61777e-17	2.92726e-14	GBA	2629
ENSG00000110080	73.9026	136.597	25.2135	1.8167e-18	9.61777e-17	2.93342e-14	ST3GAL4	6484
ENSG00000135525	72.8923	137.716	18.9833	1.8373e-18	9.68439e-17	2.96669e-14	MAP7	9053
ENSG00000159958	134.611	104.121	23.3522	1.84136e-18	9.68439e-17	2.97324e-14	TNFRSF13C	115650
ENSG00000042980	71.505	139.385	12.8993	1.84727e-18	9.68439e-17	2.98279e-14	ADAM28	10863
ENSG00000158470	91.8182	121.034	20.729	1.88273e-18	9.83835e-17	3.04005e-14	B4GALT5	9334
ENSG00000163565	74.948	135.19	15.4632	1.89263e-18	9.85816e-17	3.05603e-14	IFI16	3428
ENSG00000103489	71.6805	138.801	7.48292	1.96603e-18	1.01488e-16	3.17454e-14	XYLT1	64131
ENSG00000149357	73.4652	136.651	4.47235	1.96728e-18	1.01488e-16	3.17656e-14	LAMTOR1	55004
ENSG00000116106	86.7871	124.043	14.3893	2.07052e-18	1.05998e-16	3.34327e-14	EPHA4	2043
ENSG00000112486	74.489	135.188	8.70252	2.07408e-18	1.05998e-16	3.34902e-14	CCR6	1235
ENSG00000115306	105.698	113.219	7.66344	2.0744e-18	1.05998e-16	3.34954e-14	SPTBN1	6711
ENSG00000102003	72.4094	137.525	9.93477	2.1007e-18	1.07003e-16	3.39201e-14	SYP	6855
ENSG00000134744	117.672	108.508	4.42693	2.11249e-18	1.07265e-16	3.41103e-14	TUT4	23318
ENSG00000158793	68.8934	141.987	3.03497	2.12831e-18	1.0773e-16	3.43658e-14	NIT1	4817
ENSG00000130066	73.078	136.591	13.8257	2.1526e-18	1.08619e-16	3.4758e-14	SAT1	6303
ENSG00000104915	73.1436	136.284	4.97821	2.24126e-18	1.1274e-16	3.61896e-14	STX10	8677
ENSG00000196358	69.4754	140.775	20.4243	2.28052e-18	1.14359e-16	3.68236e-14	NTNG2	84628
ENSG00000171223	73.8033	135.192	10.0477	2.37751e-18	1.18854e-16	3.83897e-14	JUNB	3726
ENSG00000129682	76.0554	132.478	93.6137	2.4971e-18	1.24184e-16	4.03206e-14	FGF13	2258
ENSG00000183696	70.2385	139.221	14.2645	2.49953e-18	1.24184e-16	4.03599e-14	UPP1	7378
ENSG00000181894	72.2014	136.712	4.88007	2.52691e-18	1.2516e-16	4.0802e-14	ZNF329	79673
ENSG00000139083	72.8361	135.776	5.85243	2.61031e-18	1.28895e-16	4.21487e-14	ETV6	2120
ENSG00000106066	74.9227	133.383	10.5085	2.63456e-18	1.29696e-16	4.25402e-14	CPVL	54504
ENSG00000130826	70.0968	139.063	1.86248	2.64784e-18	1.29954e-16	4.27547e-14	DKC1	1736
ENSG00000117318	71.6739	136.993	7.79532	2.68815e-18	1.31532e-16	4.34056e-14	ID3	3399
ENSG00000158773	69.5738	139.603	5.28488	2.71333e-18	1.32363e-16	4.38121e-14	USF1	7391
ENSG00000173083	72.6079	135.769	18.8296	2.73888e-18	1.33207e-16	4.42247e-14	HPSE	10855
ENSG00000122783	72.2929	136.104	4.67581	2.75678e-18	1.33675e-16	4.45137e-14	CYREN	78996
ENSG00000064932	75.0524	132.925	12.2126	2.79167e-18	1.34961e-16	4.50771e-14	SBNO2	22904
ENSG00000177409	72.9238	135.169	26.7906	2.85319e-18	1.37524e-16	4.60705e-14	SAMD9L	219285
ENSG00000121057	70.9467	137.286	3.19859	2.98139e-18	1.43275e-16	4.81405e-14	AKAP1	8165
ENSG00000166548	74.3382	133.31	3.0109	2.99401e-18	1.43455e-16	4.83442e-14	TK2	7084
ENSG00000132357	72.9381	134.857	9.97431	3.00628e-18	1.43616e-16	4.85423e-14	CARD6	84674
ENSG00000021355	73.6464	133.973	9.25619	3.04898e-18	1.45022e-16	4.92319e-14	SERPINB1	1992
ENSG00000105369	122.328	105.64	22.1258	3.05366e-18	1.45022e-16	4.93075e-14	CD79A	973
ENSG00000121797	72.9142	134.493	15.846	3.22175e-18	1.52556e-16	5.20215e-14	CCRL2	9034
ENSG00000175505	73.6213	133.605	7.35727	3.2731e-18	1.53866e-16	5.28508e-14	CLCF1	23529
ENSG00000160856	73.8361	133.359	8.37932	3.27718e-18	1.53866e-16	5.29166e-14	FCRL3	115352
ENSG00000103647	135.325	101.935	61.2798	3.278e-18	1.53866e-16	5.29298e-14	CORO2B	10391
ENSG00000257017	70.327	137.491	52.9637	3.28835e-18	1.53904e-16	5.3097e-14	HP	3240
ENSG00000164466	136.851	101.543	3.51238	3.3149e-18	1.54698e-16	5.35256e-14	SFXN1	94081
ENSG00000162894	73.5418	133.381	7.66097	3.46128e-18	1.60602e-16	5.58893e-14	FCMR	9214
ENSG00000165661	138.98	100.888	4.82784	3.49188e-18	1.61557e-16	5.63834e-14	QSOX2	169714
ENSG00000173110	73.1807	133.539	13.2958	3.61701e-18	1.66868e-16	5.84039e-14	HSPA6	3310
ENSG00000118508	73.3685	133.295	7.83122	3.63829e-18	1.67372e-16	5.87475e-14	RAB32	10981
ENSG00000170989	72.9325	133.677	8.68263	3.70961e-18	1.70168e-16	5.98991e-14	S1PR1	1901
ENSG00000136160	69.641	137.574	151.559	3.76202e-18	1.72083e-16	6.07453e-14	EDNRB	1910
ENSG00000183784	70.6401	136.236	12.3416	3.81177e-18	1.73866e-16	6.15487e-14	C9orf66	157983
ENSG00000187912	134.162	101.61	21.9024	3.89324e-18	1.77082e-16	6.28641e-14	CLEC17A	388512
ENSG00000166886	69.9589	136.936	4.85912	3.91257e-18	1.77461e-16	6.31762e-14	NAB2	4665
ENSG00000012124	125.269	103.73	21.8147	4.07853e-18	1.84221e-16	6.5856e-14	CD22	933
ENSG00000066468	134.892	101.272	59.6015	4.08442e-18	1.84221e-16	6.59511e-14	FGFR2	2263
ENSG00000163220	75.2755	130.593	22.3191	4.09771e-18	1.84306e-16	6.61657e-14	S100A9	6280
ENSG00000121060	74.0253	131.724	13.6698	4.24008e-18	1.90179e-16	6.84645e-14	TRIM25	7706
ENSG00000141086	70.9667	135.05	8.71022	4.36657e-18	1.9531e-16	7.05069e-14	CTRL	1506
ENSG00000198585	72.3925	133.19	5.20846	4.51099e-18	2.00658e-16	7.28389e-14	NUDT16	131870
ENSG00000168591	72.6286	132.86	3.79374	4.56047e-18	2.01834e-16	7.36379e-14	TMUB2	79089
ENSG00000196092	74.1912	131.143	35.6559	4.56243e-18	2.01834e-16	7.36696e-14	PAX5	5079
ENSG00000248099	69.602	136.429	20.5333	4.60724e-18	2.0326e-16	7.43932e-14	INSL3	3640
ENSG00000117226	71.1966	134.098	20.7053	4.91161e-18	2.16098e-16	7.93078e-14	GBP3	2635
ENSG00000163875	73.8119	131.121	1.17519	4.93089e-18	2.16167e-16	7.96191e-14	MEAF6	64769
ENSG00000204427	73.6483	131.284	5.35595	4.94344e-18	2.16167e-16	7.98217e-14	ABHD16A	7920
ENSG00000144645	133.06	101.033	19.874	4.95336e-18	2.16167e-16	7.99819e-14	OSBPL10	114884
ENSG00000125744	71.4574	133.613	14.9268	5.06645e-18	2.19914e-16	8.1808e-14	RTN2	6253
ENSG00000243156	73.511	131.138	7.55194	5.21423e-18	2.25722e-16	8.41942e-14	MICAL3	57553
ENSG00000116691	71.6996	133.004	7.43142	5.36613e-18	2.31676e-16	8.66469e-14	MIIP	60672
ENSG00000100938	73.7729	130.628	4.25752	5.43431e-18	2.33817e-16	8.77478e-14	GMPR2	51292
ENSG00000133056	73.422	130.995	7.15136	5.44467e-18	2.33817e-16	8.7915e-14	PIK3C2B	5287
ENSG00000168395	72.809	131.615	3.72539	5.49535e-18	2.35367e-16	8.87334e-14	ING5	84289
ENSG00000130844	73.5038	130.771	5.59506	5.5798e-18	2.38352e-16	9.00971e-14	ZNF331	55422
ENSG00000162591	72.7985	131.469	9.23879	5.65232e-18	2.40813e-16	9.12679e-14	MEGF6	1953
ENSG00000115884	71.366	133.053	138.244	5.6962e-18	2.42044e-16	9.19765e-14	SDC1	6382
ENSG00000164733	73.7845	130.098	6.75049	5.97123e-18	2.53064e-16	9.64175e-14	CTSB	1508
ENSG00000269404	70.6431	133.591	19.9861	6.02047e-18	2.54483e-16	9.72125e-14	SPIB	6689
ENSG00000204632	71.2666	132.754	9.39707	6.12799e-18	2.58352e-16	9.89487e-14	HLA-G	3135
ENSG00000151623	112.552	106.182	12.8173	6.15281e-18	2.58723e-16	9.93495e-14	NR3C2	4306
ENSG00000141497	71.9516	131.82	14.9587	6.28938e-18	2.63778e-16	1.01555e-13	ZMYND15	84225
ENSG00000163958	120.962	103.342	79.6497	6.36276e-18	2.66164e-16	1.02739e-13	ZDHHC19	131540
ENSG00000198355	73.8115	129.503	9.72956	6.62185e-18	2.76287e-16	1.06923e-13	PIM3	415116
ENSG00000117118	73.23	130.062	2.21388	6.6938e-18	2.78569e-16	1.08085e-13	SDHB	6390
ENSG00000136770	74.1422	129.068	5.38364	6.73088e-18	2.79392e-16	1.08683e-13	DNAJC1	64215
ENSG00000006432	74.0756	128.9	7.2394	7.03077e-18	2.90517e-16	1.13526e-13	MAP3K9	4293
ENSG00000162892	72.604	130.466	8.59126	7.03488e-18	2.90517e-16	1.13592e-13	IL24	11009
ENSG00000139572	74.3781	128.379	32.9673	7.30773e-18	3.01015e-16	1.17998e-13	GPR84	53831
ENSG00000253276	74.6191	128.11	17.3312	7.33909e-18	3.01538e-16	1.18504e-13	CCDC71L	168455
ENSG00000104626	73.1353	129.539	8.87788	7.49777e-18	3.07275e-16	1.21066e-13	ERI1	90459
ENSG00000152213	72.4978	129.689	7.61885	8.26452e-18	3.36988e-16	1.33447e-13	ARL11	115761
ENSG00000163814	72.8539	129.276	27.3385	8.30646e-18	3.37106e-16	1.34124e-13	CDCP1	64866
ENSG00000134153	71.2912	131.002	2.37916	8.30917e-18	3.37106e-16	1.34168e-13	EMC7	56851
ENSG00000134905	70.7058	131.55	4.44083	8.49617e-18	3.42969e-16	1.37188e-13	CARS2	79587
ENSG00000107566	72.5323	129.358	9.66645	8.71508e-18	3.49187e-16	1.40722e-13	ERLIN1	10613
ENSG00000253719	73.6811	127.81	1.66248	9.26354e-18	3.70244e-16	1.49578e-13	ATXN7L3B	552889
ENSG00000168646	113.427	104.265	11.1886	9.38357e-18	3.74115e-16	1.51517e-13	AXIN2	8313
ENSG00000161944	72.8294	128.605	18.3749	9.42987e-18	3.75035e-16	1.52264e-13	ASGR2	433
ENSG00000090470	110.675	105.107	1.94417	9.66347e-18	3.83381e-16	1.56036e-13	PDCD7	10081
ENSG00000125740	73.7584	127.46	25.4589	9.73777e-18	3.85184e-16	1.57236e-13	FOSB	2354
ENSG00000186918	73.5131	127.659	4.2245	9.83327e-18	3.87263e-16	1.58778e-13	ZNF395	55893
ENSG00000197409	73.437	127.634	21.0375	1.0024e-17	3.93816e-16	1.61858e-13	HIST1H3D	8351
ENSG00000005961	71.044	129.93	55.1092	1.0567e-17	4.13138e-16	1.70626e-13	ITGA2B	3674
ENSG00000126016	74.7197	126.004	12.8897	1.06673e-17	4.16052e-16	1.72246e-13	AMOT	154796
ENSG00000143570	74.8654	125.791	4.15532	1.08094e-17	4.20576e-16	1.74539e-13	SLC39A1	27173
ENSG00000157404	71.0194	129.817	35.6706	1.08359e-17	4.20595e-16	1.74968e-13	KIT	3815
ENSG00000170956	72.9598	127.562	15.3498	1.11263e-17	4.3083e-16	1.79656e-13	CEACAM3	1084
ENSG00000099204	72.9479	127.542	7.02907	1.11932e-17	4.31865e-16	1.80737e-13	ABLIM1	3983
ENSG00000213903	73.5703	126.877	8.19292	1.12376e-17	4.31865e-16	1.81454e-13	LTB4R	1241
ENSG00000188822	72.7255	127.744	23.1151	1.12569e-17	4.31865e-16	1.81764e-13	CNR2	1269
ENSG00000164659	72.252	128.247	14.0915	1.126e-17	4.31865e-16	1.81815e-13	KIAA1324L	222223
ENSG00000163935	74.4611	125.445	4.51613	1.24254e-17	4.75432e-16	2.00632e-13	SFMBT1	51460
ENSG00000101160	72.5287	126.924	5.29485	1.35853e-17	5.18584e-16	2.19361e-13	CTSZ	1522
ENSG00000101096	73.5914	125.715	8.40492	1.38833e-17	5.28711e-16	2.24174e-13	NFATC2	4773
ENSG00000087266	73.7399	125.244	3.9465	1.47453e-17	5.60217e-16	2.38092e-13	SH3BP2	6452
ENSG00000166736	85.2028	115.746	63.9764	1.50309e-17	5.69727e-16	2.42704e-13	HTR3A	3359
ENSG00000143771	75.0482	123.656	8.56558	1.56592e-17	5.91238e-16	2.52849e-13	CNIH4	29097
ENSG00000073849	73.9261	124.734	3.48087	1.56716e-17	5.91238e-16	2.5305e-13	ST6GAL1	6480
ENSG00000091129	72.8236	125.683	54.3191	1.6136e-17	6.07337e-16	2.60548e-13	NRCAM	4897
ENSG00000169223	67.581	131.383	3.51932	1.68408e-17	6.32393e-16	2.71929e-13	LMAN2	10960
ENSG00000125779	71.0604	127.047	3.21499	1.76656e-17	6.61826e-16	2.85247e-13	PANK2	80025
ENSG00000135604	70.7559	127.335	15.3605	1.78096e-17	6.65675e-16	2.87572e-13	STX11	8676
ENSG00000221968	72.2937	125.61	6.78486	1.80863e-17	6.74457e-16	2.9204e-13	FADS3	3995
ENSG00000184500	71.8728	125.985	42.3601	1.82991e-17	6.80819e-16	2.95476e-13	PROS1	5627
ENSG00000136891	72.4929	125.32	2.36037	1.83717e-17	6.81593e-16	2.96647e-13	TEX10	54881
ENSG00000162772	70.517	127.416	61.2358	1.84043e-17	6.81593e-16	2.97174e-13	ATF3	467
ENSG00000077238	125.96	98.1405	13.0648	1.85255e-17	6.84509e-16	2.99131e-13	IL4R	3566
ENSG00000152465	73.4309	124.296	6.60751	1.86404e-17	6.87182e-16	3.00986e-13	NMT2	9397
ENSG00000198736	74.1568	123.519	12.4863	1.8884e-17	6.94577e-16	3.04919e-13	MSRB1	51734
ENSG00000041802	75.0749	122.47	1.29748	1.95432e-17	7.1719e-16	3.15563e-13	LSG1	55341
ENSG00000169230	71.4361	126.018	6.3663	1.97916e-17	7.24658e-16	3.19574e-13	PRELID1	27166
ENSG00000165795	73.2558	124.129	8.72636	1.9866e-17	7.25737e-16	3.20776e-13	NDRG2	57447
ENSG00000121316	73.8583	123.499	15.7283	2.00147e-17	7.29518e-16	3.23177e-13	PLBD1	79887
ENSG00000159377	71.204	126.098	3.55725	2.0401e-17	7.41925e-16	3.29415e-13	PSMB4	5692
ENSG00000169239	74.3074	122.946	3.67032	2.04812e-17	7.43167e-16	3.30709e-13	CA5B	11238
ENSG00000166197	73.4776	123.676	2.88349	2.076e-17	7.50927e-16	3.35212e-13	NOLC1	9221
ENSG00000125630	73.2987	123.845	3.24153	2.0788e-17	7.50927e-16	3.35665e-13	POLR1B	84172
ENSG00000106537	138.645	94.8999	18.5596	2.09969e-17	7.56781e-16	3.39038e-13	TSPAN13	27075
ENSG00000171649	73.4152	123.583	6.65508	2.13677e-17	7.68428e-16	3.45024e-13	ZIK1	284307
ENSG00000134809	68.1627	129.274	26.5805	2.14185e-17	7.68543e-16	3.45844e-13	TIMM10	26519
ENSG00000178921	73.8358	122.851	3.69938	2.27155e-17	8.13275e-16	3.66787e-13	PFAS	5198
ENSG00000171368	71.35	125.302	13.6903	2.29315e-17	8.19192e-16	3.70275e-13	TPPP	11076
ENSG00000107485	75.4402	121.21	6.75265	2.33532e-17	8.32416e-16	3.77084e-13	GATA3	2625
ENSG00000106565	73.465	123.003	21.9585	2.36162e-17	8.39763e-16	3.81331e-13	TMEM176B	28959
ENSG00000136048	73.593	122.868	6.83711	2.36634e-17	8.39763e-16	3.82092e-13	DRAM1	55332
ENSG00000070061	71.9154	124.511	2.36449	2.37991e-17	8.42727e-16	3.84284e-13	ELP1	8518
ENSG00000111199	73.3571	123.052	24.1378	2.38659e-17	8.43246e-16	3.85363e-13	TRPV4	59341
ENSG00000049089	98.1679	106.47	21.6003	2.422e-17	8.52026e-16	3.9108e-13	COL9A2	1298
ENSG00000173193	93.069	108.935	18.1575	2.42807e-17	8.52307e-16	3.92061e-13	PARP14	54625
ENSG00000162747	72.7805	123.453	12.5633	2.46224e-17	8.62425e-16	3.97578e-13	FCGR3B	2215
ENSG00000181929	72.8875	123.094	2.02543	2.58138e-17	9.00787e-16	4.16816e-13	PRKAG1	5571
ENSG00000111181	66.0545	130.808	29.3408	2.58469e-17	9.00787e-16	4.1735e-13	SLC6A12	6539
ENSG00000161929	125.636	97.0442	6.30849	2.5885e-17	9.00787e-16	4.17965e-13	SCIMP	388325
ENSG00000166428	72.654	123.277	28.4877	2.60512e-17	9.0462e-16	4.20648e-13	PLD4	122618
ENSG00000153107	71.068	124.852	5.12728	2.62873e-17	9.1086e-16	4.24461e-13	ANAPC1	64682
ENSG00000172775	141.515	93.5256	1.16134	2.69581e-17	9.32103e-16	4.35292e-13	FAM192A	80011
ENSG00000259207	139.104	93.938	26.1361	2.72966e-17	9.41792e-16	4.40759e-13	ITGB3	3690
ENSG00000171456	73.0307	122.414	1.69906	2.8571e-17	9.83657e-16	4.61335e-13	ASXL1	171023
ENSG00000118922	116.939	98.9695	15.1409	2.89175e-17	9.9347e-16	4.66931e-13	KLF12	11278
ENSG00000125900	69.0926	126.459	9.53308	2.90374e-17	9.9547e-16	4.68866e-13	SIRPD	128646
ENSG00000054179	73.2227	122.089	82.1249	2.93312e-17	1.00341e-15	4.73611e-13	ENTPD2	954
ENSG00000155363	110.219	100.992	13.6641	2.94891e-17	1.00668e-15	4.76161e-13	MOV10	4343
ENSG00000105711	70.4165	124.646	22.7365	3.09613e-17	1.05471e-15	4.99933e-13	SCN1B	6324
ENSG00000081177	71.4884	123.364	2.86203	3.18916e-17	1.08411e-15	5.14953e-13	EXD2	55218
ENSG00000148175	71.1259	123.705	6.24672	3.20833e-17	1.08834e-15	5.18049e-13	STOM	2040
ENSG00000100055	73.0602	121.735	10.0711	3.23025e-17	1.0923e-15	5.21589e-13	CYTH4	27128
ENSG00000030110	69.3017	125.622	7.38714	3.23354e-17	1.0923e-15	5.22119e-13	BAK1	578
ENSG00000167100	70.8768	123.78	59.0315	3.31901e-17	1.11883e-15	5.35921e-13	SAMD14	201191
ENSG00000147224	71.3861	123.058	2.20688	3.44061e-17	1.15548e-15	5.55556e-13	PRPS1	5631
ENSG00000172159	72.5718	121.872	22.6104	3.44202e-17	1.15548e-15	5.55784e-13	FRMD3	257019
ENSG00000135835	126.543	95.7467	9.58375	3.52486e-17	1.18083e-15	5.6916e-13	KIAA1614	57710
ENSG00000139178	73.4133	120.785	6.24288	3.62862e-17	1.21307e-15	5.85913e-13	C1RL	51279
ENSG00000072736	86.6835	110.704	4.07842	3.6641e-17	1.2224e-15	5.91643e-13	NFATC3	4775
ENSG00000120725	101.232	103.395	6.8841	3.73109e-17	1.24218e-15	6.02459e-13	SIL1	64374
ENSG00000143772	74.911	119.257	2.39247	3.73901e-17	1.24226e-15	6.03738e-13	ITPKB	3707
ENSG00000141526	72.9863	120.967	9.1534	3.78604e-17	1.2553e-15	6.11331e-13	SLC16A3	9123
ENSG00000100425	94.7828	106.159	4.66325	3.81328e-17	1.26174e-15	6.1573e-13	BRD1	23774
ENSG00000102174	72.1208	121.746	20.1337	3.82933e-17	1.26446e-15	6.18321e-13	PHEX	5251
ENSG00000158887	70.2068	123.59	9.69604	3.90934e-17	1.28562e-15	6.31241e-13	MPZ	4359
ENSG00000163737	138.626	92.8049	26.7158	3.95089e-17	1.29665e-15	6.37951e-13	PF4	5196
ENSG00000163898	128.833	94.8041	36.4699	3.97389e-17	1.30155e-15	6.41665e-13	LIPH	200879
ENSG00000163736	72.0611	121.579	48.4128	3.99501e-17	1.30582e-15	6.45074e-13	PPBP	5473
ENSG00000134575	115.883	98.0022	6.08182	4.09698e-17	1.33644e-15	6.6154e-13	ACP2	53
ENSG00000203747	72.5512	120.924	6.66724	4.13111e-17	1.34486e-15	6.67051e-13	FCGR3A	2214
ENSG00000154102	70.0145	123.469	11.7461	4.14817e-17	1.3477e-15	6.69804e-13	C16orf74	404550
ENSG00000185507	136.747	92.9922	25.4686	4.16261e-17	1.34967e-15	6.72136e-13	IRF7	3665
ENSG00000142961	110.471	99.5212	3.04576	4.25651e-17	1.37735e-15	6.87299e-13	MOB3C	148932
ENSG00000203814	73.367	119.895	38.5781	4.33652e-17	1.40044e-15	7.00219e-13	HIST2H2BF	440689
ENSG00000197024	73.5046	119.75	1.79809	4.35132e-17	1.40241e-15	7.02608e-13	ZNF398	57541
ENSG00000129636	73.9513	119.256	1.81326	4.42155e-17	1.41767e-15	7.13948e-13	ITFG1	81533
ENSG00000135900	69.3506	123.826	5.08043	4.42478e-17	1.41767e-15	7.14469e-13	MRPL44	65080
ENSG00000003400	97.759	104.174	4.59743	4.42501e-17	1.41767e-15	7.14506e-13	CASP10	843
ENSG00000102606	73.1194	119.999	1.14891	4.44401e-17	1.42094e-15	7.17574e-13	ARHGEF7	8874
ENSG00000100865	72.0224	120.992	3.62627	4.49264e-17	1.43365e-15	7.25427e-13	CINP	51550
ENSG00000125485	73.7072	119.377	3.07852	4.50959e-17	1.43622e-15	7.28163e-13	DDX31	64794
ENSG00000147457	71.9393	120.964	1.9138	4.58621e-17	1.45775e-15	7.40535e-13	CHMP7	91782
ENSG00000119522	71.4159	121.416	9.06608	4.64221e-17	1.47265e-15	7.49578e-13	DENND1A	57706
ENSG00000068400	69.4763	123.403	2.84687	4.66086e-17	1.47566e-15	7.52589e-13	GRIPAP1	56850
ENSG00000185880	70.4282	122.38	7.88474	4.67642e-17	1.4777e-15	7.55102e-13	TRIM69	140691
ENSG00000160055	68.0382	124.803	5.70557	4.82239e-17	1.52084e-15	7.78671e-13	TMEM234	56063
ENSG00000111817	72.2204	120.329	13.8713	4.90981e-17	1.54539e-15	7.92787e-13	DSE	29940
ENSG00000169439	105.296	100.741	39.8778	4.92426e-17	1.54693e-15	7.95121e-13	SDC2	6383
ENSG00000068784	71.4791	121.024	7.0938	4.937e-17	1.54792e-15	7.97178e-13	SRBD1	55133
ENSG00000132963	75.2131	117.542	7.13771	4.96552e-17	1.55384e-15	8.01782e-13	POMP	51371
ENSG00000133065	73.8297	118.716	3.24136	5.0133e-17	1.56402e-15	8.09497e-13	SLC41A1	254428
ENSG00000168310	71.0961	121.319	5.6019	5.01741e-17	1.56402e-15	8.10162e-13	IRF2	3660
ENSG00000172575	125.452	94.7287	9.12362	5.08763e-17	1.58069e-15	8.21499e-13	RASGRP1	10125
ENSG00000011600	71.3041	121.034	9.42215	5.09048e-17	1.58069e-15	8.21959e-13	TYROBP	7305
ENSG00000109016	70.5913	121.726	4.45131	5.11524e-17	1.58533e-15	8.25958e-13	DHRS7B	25979
ENSG00000188215	72.6412	119.676	4.31274	5.1498e-17	1.59298e-15	8.31538e-13	DCUN1D3	123879
ENSG00000121858	72.9861	119.32	27.8886	5.18145e-17	1.59572e-15	8.36649e-13	TNFSF10	8743
ENSG00000146592	72.3001	119.963	26.8772	5.1865e-17	1.59572e-15	8.37464e-13	CREB5	9586
ENSG00000182511	73.3371	118.988	8.36414	5.18828e-17	1.59572e-15	8.37751e-13	FES	2242
ENSG00000164649	72.1802	120.027	6.25553	5.23607e-17	1.60735e-15	8.45467e-13	CDCA7L	55536
ENSG00000144848	74.0563	118.262	10.8152	5.2614e-17	1.61207e-15	8.49558e-13	ATG3	64422
ENSG00000137509	71.2064	120.927	5.59306	5.28858e-17	1.61732e-15	8.53947e-13	PRCP	5547
ENSG00000110002	69.3877	122.666	3.2731	5.42176e-17	1.65492e-15	8.75452e-13	VWA5A	4013
ENSG00000023697	75.1288	116.974	2.29953	5.63263e-17	1.71604e-15	9.09501e-13	DERA	51071
ENSG00000129351	74.1505	117.797	1.42265	5.66625e-17	1.72303e-15	9.14929e-13	ILF3	3609
ENSG00000245680	73.6169	118.228	4.1198	5.71785e-17	1.73545e-15	9.23261e-13	ZNF585B	92285
ENSG00000102393	73.9323	117.89	5.63528	5.77866e-17	1.75062e-15	9.33081e-13	GLA	2717
ENSG00000154309	72.8085	118.834	3.81698	5.86941e-17	1.77146e-15	9.47733e-13	DISP1	84976
ENSG00000164096	74.7538	117.065	6.91436	5.89625e-17	1.77625e-15	9.52068e-13	C4orf3	401152
ENSG00000123609	73.0473	118.533	13.0426	5.96059e-17	1.79228e-15	9.62456e-13	NMI	9111
ENSG00000172936	72.6025	118.879	6.40437	6.03719e-17	1.81194e-15	9.74825e-13	MYD88	4615
ENSG00000141013	69.7206	121.501	7.08631	6.29221e-17	1.88498e-15	1.016e-12	GAS8	2622
ENSG00000165943	72.6607	118.583	1.53588	6.32304e-17	1.89071e-15	1.02098e-12	MOAP1	64112
ENSG00000187808	74.4289	116.959	5.70332	6.36259e-17	1.89902e-15	1.02737e-12	SOWAHD	347454
ENSG00000002587	72.1423	118.998	26.343	6.40901e-17	1.90934e-15	1.03486e-12	HS3ST1	9957
ENSG00000146859	70.0377	120.976	15.4028	6.5251e-17	1.94035e-15	1.05361e-12	TMEM140	55281
ENSG00000107960	93.4356	104.401	7.28823	6.76008e-17	2.00653e-15	1.09155e-12	STN1	79991
ENSG00000204577	72.8535	117.967	9.56354	6.87655e-17	2.03735e-15	1.11036e-12	LILRB3	11025
ENSG00000125510	71.1851	119.529	6.86241	6.89918e-17	2.04031e-15	1.11401e-12	OPRL1	4987
ENSG00000079277	72.9223	117.864	8.81655	6.93061e-17	2.04586e-15	1.11909e-12	MKNK1	8569
ENSG00000168256	73.3499	117.366	3.02818	7.07906e-17	2.08587e-15	1.14306e-12	NKIRAS2	28511
ENSG00000166507	74.7261	116.116	1.87475	7.1405e-17	2.10014e-15	1.15298e-12	NDST2	8509
ENSG00000105501	74.2362	116.06	16.1258	7.84428e-17	2.30294e-15	1.26662e-12	SIGLEC5	8778
ENSG00000085511	73.2267	116.877	2.57612	7.95292e-17	2.3306e-15	1.28416e-12	MAP3K4	4216
ENSG00000137502	139.863	90.2743	10.4009	7.97685e-17	2.33337e-15	1.28802e-12	RAB30	27314
ENSG00000170558	71.3947	118.461	60.5429	8.12487e-17	2.37238e-15	1.31192e-12	CDH2	1000
ENSG00000162373	128.549	92.4137	17.0628	8.14214e-17	2.37247e-15	1.31471e-12	BEND5	79656
ENSG00000123700	73.4848	116.519	30.6088	8.1546e-17	2.37247e-15	1.31672e-12	KCNJ2	3759
ENSG00000204397	73.531	116.455	30.6393	8.19094e-17	2.37876e-15	1.32259e-12	CARD16	114769
ENSG00000188042	74.834	115.289	4.50389	8.2594e-17	2.38996e-15	1.33365e-12	ARL4C	10123
ENSG00000152102	73.0235	116.856	2.1366	8.2721e-17	2.38996e-15	1.3357e-12	FAM168B	130074
ENSG00000132849	73.6378	116.309	10.4793	8.2739e-17	2.38996e-15	1.33599e-12	PATJ	10207
ENSG00000125124	72.4809	117.3	2.05163	8.34996e-17	2.40167e-15	1.34827e-12	BBS2	583
ENSG00000101230	73.1117	116.719	26.5567	8.36595e-17	2.40167e-15	1.35085e-12	ISM1	140862
ENSG00000161955	74.8535	115.205	6.16812	8.371e-17	2.40167e-15	1.35167e-12	TNFSF13	8741
ENSG00000166881	131.392	91.7225	7.24262	8.37393e-17	2.40167e-15	1.35214e-12	NEMP1	23306
ENSG00000177383	73.9123	115.877	3.70158	8.5914e-17	2.45967e-15	1.38725e-12	MAGEF1	64110
ENSG00000172071	132.625	91.3698	3.90099	8.63796e-17	2.46862e-15	1.39477e-12	EIF2AK3	9451
ENSG00000076604	73.1319	116.367	5.74322	8.92631e-17	2.53983e-15	1.44133e-12	TRAF4	9618
ENSG00000101445	75.9554	113.972	2.98591	8.93848e-17	2.53983e-15	1.4433e-12	PPP1R16B	26051
ENSG00000185567	71.5004	117.852	24.4519	8.94736e-17	2.53983e-15	1.44473e-12	AHNAK2	113146
ENSG00000182318	74.9696	114.772	1.89283	8.95003e-17	2.53983e-15	1.44516e-12	ZSCAN22	342945
ENSG00000160785	73.1956	115.997	9.10915	9.48897e-17	2.67397e-15	1.53218e-12	SLC25A44	9673
ENSG00000066933	72.9035	116.12	5.22373	9.74384e-17	2.74101e-15	1.57334e-12	MYO9A	4649
ENSG00000110492	105.78	97.9115	29.8258	9.83262e-17	2.76117e-15	1.58767e-12	MDK	4192
ENSG00000100364	74.4008	114.678	5.47313	1.00238e-16	2.80376e-15	1.61854e-12	KIAA0930	23313
ENSG00000162946	73.5004	115.448	7.476	1.00276e-16	2.80376e-15	1.61915e-12	DISC1	27185
ENSG00000124203	73.9821	114.934	7.37146	1.02238e-16	2.8512e-15	1.65084e-12	ZNF831	128611
ENSG00000119321	73.1788	115.602	3.16766	1.028e-16	2.8619e-15	1.6599e-12	FKBP15	23307
ENSG00000092931	74.5893	114.264	1.57193	1.05472e-16	2.9266e-15	1.70306e-12	MFSD11	79157
ENSG00000123610	73.633	115.075	57.5891	1.05486e-16	2.9266e-15	1.70328e-12	TNFAIP6	7130
ENSG00000178105	105.416	97.6918	3.30565	1.07609e-16	2.98039e-15	1.73757e-12	DDX10	1662
ENSG00000120800	72.0454	116.34	5.75751	1.08496e-16	2.99982e-15	1.75189e-12	UTP20	27340
ENSG00000013374	126.891	91.7802	6.68892	1.08971e-16	3.0078e-15	1.75956e-12	NUB1	51667
ENSG00000152495	130.272	91.0535	10.0795	1.09384e-16	3.01404e-15	1.76623e-12	CAMK4	814
ENSG00000135378	72.4742	115.884	21.9806	1.09911e-16	3.02339e-15	1.77473e-12	PRRG4	79056
ENSG00000159110	75.1401	113.559	3.29624	1.10912e-16	3.04573e-15	1.79089e-12	IFNAR2	3455
ENSG00000167536	73.6068	114.811	23.4428	1.11597e-16	3.05724e-15	1.80196e-12	DHRS13	147015
ENSG00000102057	72.4043	115.863	10.8704	1.11709e-16	3.05724e-15	1.80377e-12	KCND1	3750
ENSG00000160683	71.2619	116.862	18.9908	1.12793e-16	3.08167e-15	1.82127e-12	CXCR5	643
ENSG00000134954	72.7793	115.45	8.83374	1.1343e-16	3.09385e-15	1.83156e-12	ETS1	2113
ENSG00000198934	73.3063	114.952	12.9852	1.14237e-16	3.11061e-15	1.84459e-12	MAGEE1	57692
ENSG00000184497	129.503	91.053	27.2932	1.14659e-16	3.11682e-15	1.85139e-12	TMEM255B	348013
ENSG00000143515	73.6125	114.581	4.49242	1.16659e-16	3.16057e-15	1.8837e-12	ATP8B2	57198
ENSG00000121406	73.1946	114.915	6.55006	1.17279e-16	3.17204e-15	1.89371e-12	ZNF549	256051
ENSG00000070950	73.9072	114.242	4.88098	1.1871e-16	3.20536e-15	1.9168e-12	RAD18	56852
ENSG00000148384	73.9323	114.194	2.22753	1.19352e-16	3.21732e-15	1.92718e-12	INPP5E	56623
ENSG00000111962	136.604	89.5023	7.67447	1.20822e-16	3.2463e-15	1.95091e-12	UST	10090
ENSG00000168763	74.0573	114.026	2.18608	1.20829e-16	3.2463e-15	1.95102e-12	CNNM3	26505
ENSG00000111640	72.3032	115.534	5.83375	1.2119e-16	3.25059e-15	1.95686e-12	GAPDH	2597
ENSG00000009950	142.998	88.3746	127.397	1.21843e-16	3.26268e-15	1.96739e-12	MLXIPL	51085
ENSG00000128536	73.2031	114.676	11.7102	1.22748e-16	3.28148e-15	1.98201e-12	CDHR3	222256
ENSG00000068697	74.3931	113.57	3.63691	1.25122e-16	3.33942e-15	2.02035e-12	LAPTM4A	9741
ENSG00000160781	69.3975	117.967	11.5248	1.28699e-16	3.42358e-15	2.07811e-12	PAQR6	79957
ENSG00000123500	109.369	95.7227	63.7271	1.29062e-16	3.42756e-15	2.08396e-12	COL10A1	1300
ENSG00000118564	73.8631	113.708	8.67107	1.3296e-16	3.5253e-15	2.14691e-12	FBXL5	26234
ENSG00000136999	89.067	103.686	27.1712	1.33401e-16	3.53119e-15	2.15403e-12	CCN3	4856
ENSG00000059804	73.5286	113.96	17.597	1.3377e-16	3.53517e-15	2.15999e-12	SLC2A3	6515
ENSG00000162402	73.7194	113.742	1.95655	1.35273e-16	3.56321e-15	2.18425e-12	USP24	23358
ENSG00000197818	72.4312	114.72	6.84666	1.3889e-16	3.64659e-15	2.24265e-12	SLC9A8	23315
ENSG00000136250	73.2183	113.945	5.22493	1.41374e-16	3.70579e-15	2.28276e-12	AOAH	313
ENSG00000213523	69.864	116.899	5.85997	1.44264e-16	3.77174e-15	2.32943e-12	SRA1	10011
ENSG00000013563	73.016	114.013	2.49581	1.44357e-16	3.77174e-15	2.33094e-12	DNASE1L1	1774
ENSG00000111371	71.7884	115.026	11.173	1.46296e-16	3.81623e-15	2.36224e-12	SLC38A1	81539
ENSG00000184678	73.3765	113.474	13.3422	1.51067e-16	3.92864e-15	2.43928e-12	HIST2H2BE	8349
ENSG00000160654	73.6242	113.265	6.52936	1.51092e-16	3.92864e-15	2.43969e-12	CD3G	917
ENSG00000011422	70.3132	116.212	10.61	1.51411e-16	3.9306e-15	2.44483e-12	PLAUR	5329
ENSG00000187231	72.1361	114.449	10.3903	1.54067e-16	3.9887e-15	2.48773e-12	SESTD1	91404
ENSG00000145041	102.244	97.4242	3.46518	1.54143e-16	3.9887e-15	2.48895e-12	DCAF1	9730
ENSG00000008226	72.1771	114.394	5.88182	1.54638e-16	3.99511e-15	2.49694e-12	DLEC1	9940
ENSG00000170525	74.8069	112.166	22.0385	1.54992e-16	3.99785e-15	2.50265e-12	PFKFB3	5209
ENSG00000180061	70.5524	115.849	16.1648	1.55426e-16	4.00264e-15	2.50966e-12	TMEM150B	284417
ENSG00000135108	73.8396	112.786	2.50289	1.60341e-16	4.12265e-15	2.58902e-12	FBXO21	23014
ENSG00000128383	71.0413	115.158	15.3191	1.62622e-16	4.17464e-15	2.62585e-12	APOBEC3A	200315
ENSG00000166091	72.2054	114.062	35.369	1.64189e-16	4.2082e-15	2.65117e-12	CMTM5	116173
ENSG00000125826	69.9716	115.992	9.06136	1.67936e-16	4.2906e-15	2.71166e-12	RBCK1	10616
ENSG00000138772	74.6271	111.864	65.1495	1.696e-16	4.32629e-15	2.73854e-12	ANXA3	306
ENSG00000069188	72.2193	113.79	15.6869	1.72737e-16	4.39934e-15	2.78918e-12	SDK2	54549
ENSG00000165168	69.8454	115.951	7.73624	1.73177e-16	4.40362e-15	2.7963e-12	CYBB	1536
ENSG00000146425	72.5973	113.344	10.7456	1.76765e-16	4.48777e-15	2.85422e-12	DYNLT1	6993
ENSG00000082512	73.1828	112.714	7.91472	1.81435e-16	4.58687e-15	2.92963e-12	TRAF5	7188
ENSG00000163162	74.6225	111.528	12.6261	1.81627e-16	4.58687e-15	2.93272e-12	RNF149	284996
ENSG00000135424	76.3815	110.161	26.8282	1.81842e-16	4.58687e-15	2.9362e-12	ITGA7	3679
ENSG00000131069	74.4694	111.638	5.18527	1.82088e-16	4.58687e-15	2.94018e-12	ACSS2	55902
ENSG00000153283	73.6476	112.292	4.6787	1.82691e-16	4.59487e-15	2.94991e-12	CD96	10225
ENSG00000166707	71.1122	114.385	14.2288	1.8641e-16	4.68112e-15	3.00996e-12	ZCCHC18	644353
ENSG00000152894	72.6118	113.044	33.6216	1.87103e-16	4.68523e-15	3.02116e-12	PTPRK	5796
ENSG00000185115	72.6416	113.017	2.0779	1.87154e-16	4.68523e-15	3.02197e-12	NSMCE3	56160
ENSG00000140853	70.6747	114.741	3.51505	1.88013e-16	4.69944e-15	3.03584e-12	NLRC5	84166
ENSG00000180884	73.87	111.948	3.89434	1.88675e-16	4.7087e-15	3.04653e-12	ZNF792	126375
ENSG00000159479	71.7155	113.687	1.96535	1.92204e-16	4.7774e-15	3.10351e-12	MED8	112950
ENSG00000231925	70.1349	115.125	7.67535	1.92315e-16	4.7774e-15	3.10531e-12	TAPBP	6892
ENSG00000120910	74.2461	111.487	2.52993	1.94651e-16	4.82801e-15	3.14303e-12	PPP3CC	5533
ENSG00000126251	69.8575	115.224	87.1903	1.9838e-16	4.90542e-15	3.20324e-12	GPR42	2866
ENSG00000135925	70.5312	114.526	14.1524	2.00995e-16	4.96091e-15	3.24547e-12	WNT10A	80326
ENSG00000103222	73.3147	112.083	2.09226	2.01238e-16	4.96091e-15	3.2494e-12	ABCC1	4363
ENSG00000118162	140.493	87.1227	9.83757	2.04695e-16	5.03076e-15	3.30521e-12	KPTN	11133
ENSG00000167995	73.3894	111.854	6.32269	2.08072e-16	5.10152e-15	3.35974e-12	BEST1	7439
ENSG00000139410	72.9185	112.239	20.9298	2.08391e-16	5.10152e-15	3.36489e-12	SDSL	113675
ENSG00000070501	72.4727	112.613	11.6493	2.08522e-16	5.10152e-15	3.367e-12	POLB	5423
ENSG00000177479	75.9485	109.757	0.83343	2.11362e-16	5.16318e-15	3.41286e-12	ARIH2	10425
ENSG00000107745	72.653	112.355	4.94926	2.12915e-16	5.18567e-15	3.43793e-12	MICU1	10367
ENSG00000140320	75.5784	110.002	2.63991	2.12925e-16	5.18567e-15	3.4381e-12	BAHD1	22893
ENSG00000130340	69.9268	114.757	2.52054	2.14177e-16	5.2083e-15	3.45831e-12	SNX9	51429
ENSG00000047578	73.7463	111.388	3.46112	2.15406e-16	5.23032e-15	3.47816e-12	KIAA0556	23247
ENSG00000196611	71.7608	113.018	94.6985	2.17372e-16	5.26634e-15	3.50991e-12	MMP1	4312
ENSG00000183134	134.625	87.9328	49.6412	2.17768e-16	5.26634e-15	3.51631e-12	PTGDR2	11251
ENSG00000118217	74.3202	110.846	6.70757	2.18908e-16	5.27715e-15	3.53471e-12	ATF6	22926
ENSG00000143753	73.2345	111.726	2.52977	2.18969e-16	5.27715e-15	3.53569e-12	DEGS1	8560
ENSG00000174136	135.377	87.773	7.19496	2.19437e-16	5.28056e-15	3.54325e-12	RGMB	285704
ENSG00000008283	69.1096	115.212	7.04183	2.27737e-16	5.47213e-15	3.67727e-12	CYB561	1534
ENSG00000119917	114.387	92.1653	48.3993	2.31006e-16	5.54243e-15	3.73005e-12	IFIT3	3437
ENSG00000116793	73.8656	110.86	13.186	2.34964e-16	5.60778e-15	3.79396e-12	PHTF1	10745
ENSG00000196781	73.5808	111.088	10.5051	2.35088e-16	5.60778e-15	3.79596e-12	TLE1	7088
ENSG00000133321	94.9789	98.5792	11.1167	2.35119e-16	5.60778e-15	3.79647e-12	RARRES3	5920
ENSG00000198182	73.7725	110.735	7.14074	2.44642e-16	5.81876e-15	3.95023e-12	ZNF607	84775
ENSG00000051009	73.2801	111.134	3.56046	2.44686e-16	5.81876e-15	3.95094e-12	FAM160A2	84067
ENSG00000114948	74.3212	110.238	17.4146	2.47613e-16	5.87108e-15	3.99821e-12	ADAM23	8745
ENSG00000169508	73.4094	110.959	14.0656	2.48074e-16	5.87339e-15	4.00565e-12	GPR183	1880
ENSG00000136573	97.8274	97.1465	14.6301	2.52443e-16	5.96808e-15	4.0762e-12	BLK	640
ENSG00000106400	140.278	86.4754	3.59303	2.53337e-16	5.98045e-15	4.09063e-12	ZNHIT1	10467
ENSG00000173614	67.6551	116.07	2.801	2.53891e-16	5.98478e-15	4.09957e-12	NMNAT1	64802
ENSG00000126870	73.479	110.762	2.58801	2.55201e-16	6.00689e-15	4.12073e-12	WDR60	55112
ENSG00000126351	74.1077	110.249	3.30417	2.55648e-16	6.00866e-15	4.12795e-12	THRA	7067
ENSG00000124191	141.404	86.2388	18.1197	2.57784e-16	6.05006e-15	4.16244e-12	TOX2	84969
ENSG00000224397	74.7946	109.638	11.8288	2.59555e-16	6.08278e-15	4.19104e-12	SMIM25	100506115
ENSG00000101608	71.8212	112.031	3.52428	2.61167e-16	6.11168e-15	4.21706e-12	MYL12A	10627
ENSG00000159128	74.027	110.193	6.12056	2.61986e-16	6.12198e-15	4.23029e-12	IFNGR2	3460
ENSG00000198478	140.298	86.2392	19.1434	2.72494e-16	6.35832e-15	4.39996e-12	SH3BGRL2	83699
ENSG00000102931	70.2901	113.127	1.40759	2.74611e-16	6.39849e-15	4.43415e-12	ARL2BP	23568
ENSG00000143119	71.3403	112.132	3.84571	2.7786e-16	6.46409e-15	4.48661e-12	CD53	963
ENSG00000145555	72.2465	111.348	45.1631	2.78228e-16	6.46409e-15	4.49254e-12	MYO10	4651
ENSG00000163520	73.5697	110.246	17.8444	2.78998e-16	6.47268e-15	4.50499e-12	FBLN2	2199
ENSG00000155465	73.4211	110.308	6.75037	2.82268e-16	6.53914e-15	4.55778e-12	SLC7A7	9056
ENSG00000101290	73.1531	110.497	4.2403	2.83876e-16	6.56697e-15	4.58374e-12	CDS2	8760
ENSG00000070404	100.911	95.4663	8.39403	2.89617e-16	6.69019e-15	4.67644e-12	FSTL3	10272
ENSG00000169991	75.1796	108.616	3.31323	3.01439e-16	6.92023e-15	4.86734e-12	IFFO2	126917
ENSG00000139266	70.8611	112.135	4.3374	3.01465e-16	6.92023e-15	4.86776e-12	MARCH9	92979
ENSG00000243943	73.784	109.691	1.68229	3.01603e-16	6.92023e-15	4.86999e-12	ZNF512	84450
ENSG00000112365	74.865	108.849	1.99035	3.01718e-16	6.92023e-15	4.87184e-12	ZBTB24	9841
ENSG00000139192	72.069	111.073	4.65534	3.02728e-16	6.93354e-15	4.88815e-12	TAPBPL	55080
ENSG00000134759	73.775	109.601	2.1996	3.07591e-16	7.03494e-15	4.96667e-12	ELP2	55250
ENSG00000171992	72.8887	109.954	17.2673	3.3056e-16	7.54101e-15	5.33755e-12	SYNPO	11346
ENSG00000137103	118.329	89.9075	5.27643	3.30652e-16	7.54101e-15	5.33903e-12	TMEM8B	51754
ENSG00000068024	70.0336	112.324	6.31094	3.35481e-16	7.64036e-15	5.41702e-12	HDAC4	9759
ENSG00000182379	116.884	90.1978	46.6252	3.36327e-16	7.64809e-15	5.43067e-12	NXPH4	11247
ENSG00000183960	121.811	89.0422	45.3018	3.36768e-16	7.64809e-15	5.43779e-12	KCNH8	131096
ENSG00000160208	72.7867	109.865	2.40083	3.42215e-16	7.76088e-15	5.52574e-12	RRP1B	23076
ENSG00000110719	72.4772	110.091	4.74882	3.44044e-16	7.79142e-15	5.55528e-12	TCIRG1	10312
ENSG00000028528	73.4111	109.324	1.39991	3.4495e-16	7.801e-15	5.56991e-12	SNX1	6642
ENSG00000168795	72.7441	109.824	4.48936	3.47474e-16	7.84709e-15	5.61067e-12	ZBTB5	9925
ENSG00000103319	72.0229	110.381	8.87869	3.50039e-16	7.89397e-15	5.65208e-12	EEF2K	29904
ENSG00000155629	72.6491	109.776	13.0478	3.56272e-16	8.02333e-15	5.75273e-12	PIK3AP1	118788
ENSG00000168685	124.86	88.186	10.7859	3.57101e-16	8.03078e-15	5.7661e-12	IL7R	3575
ENSG00000130921	74.0185	108.643	2.25834	3.59626e-16	8.07633e-15	5.80688e-12	C12orf65	91574
ENSG00000071242	71.7341	110.449	15.3928	3.62367e-16	8.12658e-15	5.85114e-12	RPS6KA2	6196
ENSG00000078399	72.373	109.883	31.8624	3.64885e-16	8.16038e-15	5.89179e-12	HOXA9	3205
ENSG00000163840	72.2465	109.942	9.93441	3.68228e-16	8.22376e-15	5.94578e-12	DTX3L	151636
ENSG00000117868	72.8137	109.469	2.11592	3.6894e-16	8.22827e-15	5.95727e-12	ESYT2	57488
ENSG00000104154	140.09	85.2957	9.04836	3.70199e-16	8.23454e-15	5.9776e-12	SLC30A4	7782
ENSG00000118515	117.634	89.6798	8.79617	3.70241e-16	8.23454e-15	5.97828e-12	SGK1	6446
ENSG00000158089	73.0341	109.2	41.1483	3.75857e-16	8.34795e-15	6.06896e-12	GALNT14	79623
ENSG00000168758	73.8708	108.512	5.68041	3.78136e-16	8.37815e-15	6.10576e-12	SEMA4C	54910
ENSG00000125952	140.032	85.2364	2.21984	3.78254e-16	8.37815e-15	6.10767e-12	MAX	4149
ENSG00000158373	74.5532	107.894	18.6062	3.8563e-16	8.52981e-15	6.22676e-12	HIST1H2BD	3017
ENSG00000139631	116.67	89.6822	5.23086	3.95547e-16	8.71707e-15	6.3869e-12	CSAD	51380
ENSG00000167106	74.1227	108.096	7.66414	3.95715e-16	8.71707e-15	6.38961e-12	FAM102A	399665
ENSG00000150907	132.335	86.3829	6.07805	3.97023e-16	8.73397e-15	6.41074e-12	FOXO1	2308
ENSG00000140830	70.7103	110.738	1.77556	4.06736e-16	8.93546e-15	6.56757e-12	TXNL4B	54957
ENSG00000163956	70.905	110.537	5.76225	4.09445e-16	8.98276e-15	6.61131e-12	LRPAP1	4043
ENSG00000178719	73.5832	108.31	13.5883	4.12395e-16	9.03521e-15	6.65895e-12	GRINA	2907
ENSG00000110583	74.6989	107.072	2.46771	4.46824e-16	9.77625e-15	7.21487e-12	NAA40	79829
ENSG00000186470	71.2647	109.763	2.29349	4.49087e-16	9.81247e-15	7.25141e-12	BTN3A2	11118
ENSG00000169692	72.7976	108.475	6.40003	4.52222e-16	9.86761e-15	7.30203e-12	AGPAT2	10555
ENSG00000115325	71.9123	109.107	4.6142	4.59819e-16	1.0015e-14	7.42469e-12	DOK1	1796
ENSG00000138795	116.093	89.2883	5.63755	4.60808e-16	1.0015e-14	7.44066e-12	LEF1	51176
ENSG00000149474	74.4897	107.079	1.83978	4.60837e-16	1.0015e-14	7.44113e-12	KAT14	57325
ENSG00000183019	75.675	106.19	25.7832	4.62949e-16	1.00474e-14	7.47524e-12	MCEMP1	199675
ENSG00000071575	72.0637	108.858	8.03931	4.71511e-16	1.02195e-14	7.61349e-12	TRIB2	28951
ENSG00000176225	73.9405	107.369	4.69637	4.72758e-16	1.02241e-14	7.63363e-12	RTTN	25914
ENSG00000163050	73.4573	107.737	4.45583	4.72993e-16	1.02241e-14	7.63741e-12	COQ8A	56997
ENSG00000176834	72.8536	108.189	22.3594	4.74898e-16	1.02516e-14	7.66818e-12	VSIG10	54621
ENSG00000135363	72.1442	108.627	7.3708	4.87467e-16	1.04986e-14	7.87114e-12	LMO2	4005
ENSG00000156414	74.2854	106.958	12.7767	4.8764e-16	1.04986e-14	7.87392e-12	TDRD9	122402
ENSG00000018699	72.4626	108.355	2.56124	4.89019e-16	1.05142e-14	7.89619e-12	TTC27	55622
ENSG00000135828	72.7216	108.013	6.4303	5.02688e-16	1.07746e-14	8.1169e-12	RNASEL	6041
ENSG00000150477	72.8079	107.941	7.18791	5.03048e-16	1.07746e-14	8.12271e-12	KIAA1328	57536
ENSG00000143595	138.203	84.6195	35.9685	5.03133e-16	1.07746e-14	8.12408e-12	AQP10	89872
ENSG00000085265	71.7521	108.778	8.65728	5.04203e-16	1.07774e-14	8.14136e-12	FCN1	2219
ENSG00000175445	69.0691	111.088	57.5097	5.04597e-16	1.07774e-14	8.14772e-12	LPL	4023
ENSG00000177556	81.2861	102.067	5.66208	5.1363e-16	1.09559e-14	8.29359e-12	ATOX1	475
ENSG00000100095	74.4701	106.559	16.8885	5.14853e-16	1.09675e-14	8.31333e-12	SEZ6L	23544
ENSG00000216588	133.63	85.2688	123.63	5.2113e-16	1.10865e-14	8.41469e-12	IGSF23	147710
ENSG00000055483	74.2716	106.616	2.24278	5.2457e-16	1.1145e-14	8.47024e-12	USP36	57602
ENSG00000128594	73.559	107.137	14.0845	5.26373e-16	1.1154e-14	8.49934e-12	LRRC4	64101
ENSG00000120156	128.851	86.0736	78.4374	5.30509e-16	1.12269e-14	8.56613e-12	TEK	7010
ENSG00000112394	124.127	86.983	12.7251	5.33829e-16	1.12824e-14	8.61973e-12	SLC16A10	117247
ENSG00000143458	73.8006	106.832	3.28069	5.39703e-16	1.13916e-14	8.71459e-12	GABPB2	126626
ENSG00000124177	71.3934	108.723	5.09652	5.40857e-16	1.14011e-14	8.73322e-12	CHD6	84181
ENSG00000189241	73.9652	106.676	1.54907	5.43225e-16	1.1436e-14	8.77145e-12	TSPYL1	7259
ENSG00000133131	84.2178	100.117	5.47179	5.50507e-16	1.15743e-14	8.88904e-12	MORC4	79710
ENSG00000143162	71.0483	108.839	9.29145	5.59518e-16	1.17484e-14	9.03454e-12	CREG1	8804
ENSG00000101842	97.5656	94.0983	8.82793	5.63635e-16	1.18195e-14	9.10102e-12	VSIG1	340547
ENSG00000134460	132.868	85.1188	8.11108	5.68523e-16	1.19065e-14	9.17994e-12	IL2RA	3559
ENSG00000113916	73.6018	106.698	24.9042	5.7221e-16	1.19682e-14	9.23948e-12	BCL6	604
ENSG00000109743	75.5127	105.244	7.03626	5.78821e-16	1.20909e-14	9.34623e-12	BST1	683
ENSG00000174175	72.6858	107.334	14.7224	5.80459e-16	1.21094e-14	9.37267e-12	SELP	6403
ENSG00000115317	72.5585	107.373	2.30055	5.87705e-16	1.22447e-14	9.48967e-12	HTRA2	27429
ENSG00000156345	124.761	86.5191	4.39144	5.89813e-16	1.22728e-14	9.52371e-12	CDK20	23552
ENSG00000167984	73.8017	106.344	4.55239	5.96801e-16	1.24022e-14	9.63654e-12	NLRC3	197358
ENSG00000171208	72.8038	107.096	9.68207	5.98011e-16	1.24114e-14	9.65608e-12	NETO2	81831
ENSG00000241106	132.9	84.91	11.4782	6.05314e-16	1.25469e-14	9.774e-12	HLA-DOB	3112
ENSG00000129450	73.4157	106.547	7.03107	6.07676e-16	1.25797e-14	9.81215e-12	SIGLEC9	27180
ENSG00000163599	125.509	86.2585	10.1316	6.09649e-16	1.26043e-14	9.84399e-12	CTLA4	1493
ENSG00000163644	73.5239	106.407	8.9958	6.1502e-16	1.26829e-14	9.93073e-12	PPM1K	152926
ENSG00000154319	72.2214	107.309	13.9218	6.28374e-16	1.29418e-14	1.01464e-11	FAM167A	83648
ENSG00000117020	71.5432	107.597	7.13123	6.61556e-16	1.36078e-14	1.06821e-11	AKT3	10000
ENSG00000123405	74.6066	105.223	12.0428	6.66156e-16	1.3685e-14	1.07564e-11	NFE2	4778
ENSG00000161640	72.1782	106.991	17.3913	6.74961e-16	1.38483e-14	1.08986e-11	SIGLEC11	114132
ENSG00000117758	72.2239	106.905	2.38918	6.81883e-16	1.39725e-14	1.10104e-11	STX12	23673
ENSG00000101665	73.9238	105.564	6.2357	6.88357e-16	1.40873e-14	1.11149e-11	SMAD7	4092
ENSG00000184677	74.3614	105.233	2.63267	6.89863e-16	1.41003e-14	1.11392e-11	ZBTB40	9923
ENSG00000124491	130.014	84.9437	14.1047	7.0097e-16	1.43092e-14	1.13186e-11	F13A1	2162
ENSG00000162545	74.6491	104.933	8.22878	7.03321e-16	1.4339e-14	1.13565e-11	CAMK2N1	55450
ENSG00000106605	132.263	84.524	10.0291	7.05541e-16	1.43626e-14	1.13924e-11	BLVRA	644
ENSG00000102010	72.8561	106.21	27.323	7.10992e-16	1.44407e-14	1.14804e-11	BMX	660
ENSG00000168913	73.7925	105.49	24.2207	7.13299e-16	1.44694e-14	1.15176e-11	ENHO	375704
ENSG00000002933	72.9833	106.035	20.6301	7.22406e-16	1.46357e-14	1.16647e-11	TMEM176A	55365
ENSG00000184988	101.823	91.667	5.46754	7.24263e-16	1.4655e-14	1.16947e-11	TMEM106A	113277
ENSG00000213719	74.2592	105.053	6.22573	7.27449e-16	1.4701e-14	1.17461e-11	CLIC1	1192
ENSG00000123838	138.061	83.2986	38.0759	7.67753e-16	1.54961e-14	1.23969e-11	C4BPA	722
ENSG00000140931	71.0414	107.222	1.59458	7.74215e-16	1.56071e-14	1.25012e-11	CMTM3	123920
ENSG00000157933	73.2102	105.518	5.23122	7.75896e-16	1.56214e-14	1.25284e-11	SKI	6497
ENSG00000138311	74.415	104.596	19.9269	7.8184e-16	1.57215e-14	1.26244e-11	ZNF365	22891
ENSG00000165626	74.3938	104.567	15.6774	7.89148e-16	1.58397e-14	1.27424e-11	BEND7	222389
ENSG00000116977	74.2707	104.653	2.73973	7.8968e-16	1.58397e-14	1.2751e-11	LGALS8	3964
ENSG00000204936	71.8441	106.446	246.153	7.95534e-16	1.59373e-14	1.28455e-11	CD177	57126
ENSG00000187607	73.7925	104.941	9.49885	7.99492e-16	1.59968e-14	1.29094e-11	ZNF286A	57335
ENSG00000198932	136.278	83.402	9.03468	8.12141e-16	1.62297e-14	1.31136e-11	GPRASP1	9737
ENSG00000185482	72.9093	105.32	13.08	8.46809e-16	1.69016e-14	1.36734e-11	STAC3	246329
ENSG00000096063	73.4281	104.784	13.2718	8.73537e-16	1.74136e-14	1.4105e-11	SRPK1	6732
ENSG00000076555	72.6989	105.148	9.30548	9.06581e-16	1.805e-14	1.46386e-11	ACACB	32
ENSG00000007237	73.9467	104.218	9.90988	9.08288e-16	1.80617e-14	1.46661e-11	GAS7	8522
ENSG00000213923	73.2503	104.684	1.66779	9.16446e-16	1.81934e-14	1.47979e-11	CSNK1E	1454
ENSG00000243335	74.296	103.921	4.58194	9.17219e-16	1.81934e-14	1.48103e-11	KCTD7	154881
ENSG00000103365	73.7954	104.275	1.57444	9.1829e-16	1.81934e-14	1.48276e-11	GGA2	23062
ENSG00000014919	98.2296	91.9218	0.939493	9.31329e-16	1.84291e-14	1.50382e-11	COX15	1355
ENSG00000163412	70.4739	106.683	5.66001	9.4668e-16	1.871e-14	1.5286e-11	EIF4E3	317649
ENSG00000135636	73.1711	104.497	21.8466	9.64353e-16	1.9036e-14	1.55714e-11	DYSF	8291
ENSG00000179750	67.9583	108.678	13.7122	9.77438e-16	1.92707e-14	1.57827e-11	APOBEC3B	9582
ENSG00000105355	73.5355	104.121	9.84201	9.86513e-16	1.94022e-14	1.59292e-11	PLIN3	10226
ENSG00000174197	72.923	104.493	3.46817	1.00277e-15	1.9698e-14	1.61917e-11	MGA	23269
ENSG00000183579	132.306	83.3691	22.9221	1.00628e-15	1.97429e-14	1.62484e-11	ZNRF3	84133
ENSG00000013364	72.8278	104.523	5.98391	1.01119e-15	1.98152e-14	1.63277e-11	MVP	9961
ENSG00000144118	73.5685	103.955	9.62674	1.01633e-15	1.98918e-14	1.64107e-11	RALB	5899
ENSG00000168778	72.8931	104.391	5.67846	1.02899e-15	2.01152e-14	1.66152e-11	TCTN2	79867
ENSG00000151726	75.2507	102.668	22.3703	1.03898e-15	2.02858e-14	1.67764e-11	ACSL1	2180
ENSG00000154305	99.5854	91.028	2.87479	1.04291e-15	2.0338e-14	1.68398e-11	MIA3	375056
ENSG00000170909	72.202	104.753	7.27076	1.0628e-15	2.07009e-14	1.71611e-11	OSCAR	126014
ENSG00000131089	71.9908	104.896	4.76257	1.06664e-15	2.07506e-14	1.7223e-11	ARHGEF9	23229
ENSG00000163041	74.6818	102.925	7.00649	1.06901e-15	2.07717e-14	1.72613e-11	H3F3A	3020
ENSG00000181754	73.1947	103.935	5.09007	1.08011e-15	2.09622e-14	1.74405e-11	AMIGO1	57463
ENSG00000135441	73.6747	103.549	8.27948	1.08884e-15	2.1099e-14	1.75815e-11	BLOC1S1	2647
ENSG00000167699	73.916	103.371	1.76267	1.0902e-15	2.1099e-14	1.76035e-11	GLOD4	51031
ENSG00000158792	71.6672	105.035	5.90284	1.09108e-15	2.1099e-14	1.76176e-11	SPATA2L	124044
ENSG00000181274	74.0881	103.213	8.98753	1.09831e-15	2.12134e-14	1.77344e-11	FRAT2	23401
ENSG00000135763	95.5664	92.2324	4.63521	1.10041e-15	2.12286e-14	1.77684e-11	URB2	9816
ENSG00000111728	73.8883	103.326	13.135	1.10506e-15	2.12928e-14	1.78434e-11	ST8SIA1	6489
ENSG00000117115	73.7273	103.383	15.5795	1.1185e-15	2.15262e-14	1.80605e-11	PADI2	11240
ENSG00000183161	71.5757	104.872	2.99389	1.14454e-15	2.2001e-14	1.84809e-11	FANCF	2188
ENSG00000113140	73.1314	103.678	28.4501	1.15067e-15	2.20926e-14	1.85798e-11	SPARC	6678
ENSG00000113732	73.9661	103.034	4.16087	1.1616e-15	2.22759e-14	1.87563e-11	ATP6V0E1	8992
ENSG00000115129	73.8976	103.071	7.80237	1.16449e-15	2.23048e-14	1.8803e-11	TP53I3	9540
ENSG00000181035	74.8274	102.363	3.21465	1.17928e-15	2.25614e-14	1.90418e-11	SLC25A42	284439
ENSG00000171051	73.7336	103.068	11.8698	1.19417e-15	2.27923e-14	1.92823e-11	FPR1	2357
ENSG00000079263	128.974	83.3306	8.28934	1.21692e-15	2.3199e-14	1.96496e-11	SP140	11262
ENSG00000241685	72.2924	103.919	2.05971	1.24498e-15	2.3706e-14	2.01027e-11	ARPC1A	10552
ENSG00000197208	73.4804	102.792	13.9063	1.31442e-15	2.49693e-14	2.12239e-11	SLC22A4	6583
ENSG00000144554	72.9862	103.115	2.88327	1.32339e-15	2.51103e-14	2.13688e-11	FANCD2	2177
ENSG00000030582	73.7323	102.575	9.1386	1.32513e-15	2.51137e-14	2.13969e-11	GRN	2896
ENSG00000168894	72.2081	103.654	5.00767	1.33244e-15	2.52226e-14	2.15148e-11	RNF181	51255
ENSG00000114861	73.9793	102.326	2.23671	1.34634e-15	2.5456e-14	2.17394e-11	FOXP1	27086
ENSG00000135116	73.6165	102.535	88.7765	1.35961e-15	2.56767e-14	2.19536e-11	HRK	8739
ENSG00000104375	72.249	103.513	15.6654	1.3633e-15	2.57163e-14	2.20132e-11	STK3	6788
ENSG00000101236	74.4505	101.904	8.62269	1.37424e-15	2.58924e-14	2.21898e-11	RNF24	11237
ENSG00000197362	74.2367	102.007	1.67564	1.38721e-15	2.61064e-14	2.23993e-11	ZNF786	136051
ENSG00000104228	73.3288	102.532	1.8916	1.42007e-15	2.66626e-14	2.29298e-11	TRIM35	23087
ENSG00000174500	72.1865	103.295	6.716	1.44004e-15	2.70061e-14	2.32523e-11	GCSAM	257144
ENSG00000090382	72.7277	102.888	6.97849	1.44313e-15	2.70328e-14	2.33022e-11	LYZ	4069
ENSG00000184221	140.616	80.9001	35.2832	1.45886e-15	2.72958e-14	2.35563e-11	OLIG1	116448
ENSG00000127804	73.218	102.421	3.07072	1.47806e-15	2.76229e-14	2.38662e-11	METTL16	79066
ENSG00000159871	84.3042	95.834	56.7303	1.48085e-15	2.76431e-14	2.39113e-11	LYPD5	284348
ENSG00000042088	73.1711	102.353	1.84855	1.5101e-15	2.81565e-14	2.43835e-11	TDP1	55775
ENSG00000133706	72.2008	103.045	1.74658	1.51348e-15	2.81871e-14	2.44382e-11	LARS	51520
ENSG00000105971	138.454	81.0257	29.7567	1.54957e-15	2.8826e-14	2.50209e-11	CAV2	858
ENSG00000130559	68.5685	105.755	2.84705	1.56257e-15	2.90343e-14	2.52308e-11	CAMSAP1	157922
ENSG00000143553	124.912	83.1743	1.43608	1.60022e-15	2.96656e-14	2.58387e-11	SNAPIN	23557
ENSG00000204070	70.314	104.187	0.911437	1.60871e-15	2.97888e-14	2.59758e-11	SYS1	90196
ENSG00000170296	72.5665	102.435	7.4355	1.6257e-15	3.00689e-14	2.62501e-11	GABARAP	11337
ENSG00000132589	72.7724	102.213	12.422	1.65109e-15	3.05035e-14	2.66601e-11	FLOT2	2319
ENSG00000163154	71.5677	102.951	3.45383	1.70139e-15	3.1397e-14	2.74724e-11	TNFAIP8L2	79626
ENSG00000145375	73.9034	101.198	4.25466	1.72995e-15	3.18875e-14	2.79334e-11	SPATA5	166378
ENSG00000104356	73.9866	101.097	1.96374	1.74624e-15	3.21511e-14	2.81965e-11	POP1	10940
ENSG00000135047	71.7292	102.651	15.3308	1.76617e-15	3.24811e-14	2.85184e-11	CTSL	1514
ENSG00000085978	74.2468	100.853	1.22328	1.77154e-15	3.25357e-14	2.86051e-11	ATG16L1	55054
ENSG00000118523	123.025	83.1795	86.6734	1.78096e-15	3.26416e-14	2.87572e-11	CCN2	1490
ENSG00000112149	72.6975	101.825	5.58978	1.81132e-15	3.31602e-14	2.92473e-11	CD83	9308
ENSG00000130338	132.57	81.4365	3.0529	1.81355e-15	3.31636e-14	2.92834e-11	TULP4	56995
ENSG00000054116	122.683	83.1747	1.72273	1.81952e-15	3.32351e-14	2.93799e-11	TRAPPC3	27095
ENSG00000177733	74.246	100.681	1.97989	1.83833e-15	3.35406e-14	2.96835e-11	HNRNPA0	10949
ENSG00000244617	73.238	101.357	17.8603	1.84478e-15	3.36203e-14	2.97876e-11	ASPRV1	151516
ENSG00000153157	72.2113	102.068	40.7654	1.85269e-15	3.37265e-14	2.99154e-11	SYCP2L	221711
ENSG00000172725	72.3087	101.976	6.15767	1.86102e-15	3.384e-14	3.00499e-11	CORO1B	57175
ENSG00000197548	73.7267	100.956	4.23408	1.86922e-15	3.38934e-14	3.01823e-11	ATG7	10533
ENSG00000122705	128.604	82.0013	2.25534	1.86971e-15	3.38934e-14	3.01902e-11	CLTA	1211
ENSG00000164054	68.975	104.516	9.89404	1.87026e-15	3.38934e-14	3.01991e-11	SHISA5	51246
ENSG00000183813	72.4977	101.76	10.7999	1.89241e-15	3.42195e-14	3.05567e-11	CCR4	1233
ENSG00000135334	71.7143	102.329	5.54087	1.89249e-15	3.42195e-14	3.0558e-11	AKIRIN2	55122
ENSG00000185989	74.9569	100.052	2.8319	1.90086e-15	3.43261e-14	3.06931e-11	RASA3	22821
ENSG00000179833	68.1556	105.112	5.05741	1.90264e-15	3.43261e-14	3.07219e-11	SERTAD2	9792
ENSG00000160145	138.727	80.3363	7.81352	1.90726e-15	3.43712e-14	3.07966e-11	KALRN	8997
ENSG00000132623	126.441	82.2932	7.2456	1.92194e-15	3.45971e-14	3.10336e-11	ANKEF1	63926
ENSG00000138835	73.167	101.188	5.22962	1.93215e-15	3.47421e-14	3.11984e-11	RGS3	5998
ENSG00000158406	74.4211	100.306	13.8062	1.9428e-15	3.48788e-14	3.13704e-11	HIST1H4H	8365
ENSG00000114423	73.9122	100.646	4.01885	1.94407e-15	3.48788e-14	3.13909e-11	CBLB	868
ENSG00000100296	72.3826	101.625	5.20052	1.98084e-15	3.54635e-14	3.19847e-11	THOC5	8563
ENSG00000060491	70.1266	103.312	5.7143	1.98106e-15	3.54635e-14	3.19881e-11	OGFR	11054
ENSG00000166337	72.3407	101.573	4.35605	2.01527e-15	3.6036e-14	3.25405e-11	TAF10	6881
ENSG00000108839	139.465	80.0353	18.7333	2.03046e-15	3.62675e-14	3.27858e-11	ALOX12	239
ENSG00000161905	128.054	81.7975	90.38	2.05068e-15	3.65882e-14	3.31123e-11	ALOX15	246
ENSG00000069399	74.8465	99.5979	13.1316	2.13037e-15	3.78844e-14	3.4399e-11	BCL3	602
ENSG00000242265	140.213	79.7771	40.4382	2.13282e-15	3.78862e-14	3.44386e-11	PEG10	23089
ENSG00000034239	114.527	84.3288	97.0558	2.14198e-15	3.80072e-14	3.45866e-11	EFCAB1	79645
ENSG00000174125	73.9338	99.9697	9.31235	2.23986e-15	3.97004e-14	3.6167e-11	TLR1	7096
ENSG00000213928	122.401	82.4802	6.2926	2.28082e-15	4.03474e-14	3.68283e-11	IRF9	10379
ENSG00000005469	73.6283	100.09	4.13271	2.28136e-15	4.03474e-14	3.68372e-11	CROT	54677
ENSG00000181007	72.8835	100.547	6.08634	2.3079e-15	4.07721e-14	3.72657e-11	ZFP82	284406
ENSG00000130787	74.4708	99.4645	5.38644	2.31265e-15	4.08114e-14	3.73424e-11	HIP1R	9026
ENSG00000244045	68.7576	103.594	1.15111	2.33291e-15	4.1124e-14	3.76695e-11	TMEM199	147007
ENSG00000150991	135.428	80.1578	3.84744	2.35876e-15	4.15342e-14	3.80869e-11	UBC	7316
ENSG00000100722	74.5271	99.2965	1.42038	2.37915e-15	4.18476e-14	3.84161e-11	ZC3H14	79882
ENSG00000138413	71.861	101.042	4.1546	2.42169e-15	4.25039e-14	3.9103e-11	IDH1	3417
ENSG00000165733	73.8269	99.6777	2.49211	2.42173e-15	4.25039e-14	3.91036e-11	BMS1	9790
ENSG00000136068	73.6818	99.6932	9.54083	2.46469e-15	4.31642e-14	3.97974e-11	FLNB	2317
ENSG00000185112	73.3092	99.9085	3.73353	2.48413e-15	4.34104e-14	4.01112e-11	FAM43A	131583
ENSG00000130529	138.315	79.5536	12.0165	2.49878e-15	4.36192e-14	4.03478e-11	TRPM4	54795
ENSG00000231256	71.7332	100.971	72.5158	2.50576e-15	4.36938e-14	4.04605e-11	CFAP97D1	284067
ENSG00000005302	73.5606	99.6821	5.56005	2.51414e-15	4.37927e-14	4.05959e-11	MSL3	10943
ENSG00000138600	72.628	100.233	5.12992	2.56182e-15	4.45751e-14	4.13657e-11	SPPL2A	84888
ENSG00000097033	74.54	98.9202	6.00285	2.57656e-15	4.47833e-14	4.16037e-11	SH3GLB1	51100
ENSG00000135365	71.9085	100.698	7.98438	2.58468e-15	4.48761e-14	4.17348e-11	PHF21A	51317
ENSG00000198846	72.5983	100.023	8.50026	2.69009e-15	4.66562e-14	4.34369e-11	TOX	9760
ENSG00000173171	71.8806	100.425	4.42438	2.74912e-15	4.76287e-14	4.439e-11	MTX1	4580
ENSG00000131238	73.2897	99.4318	3.45248	2.75858e-15	4.77414e-14	4.45427e-11	PPT1	5538
ENSG00000156110	69.8584	101.882	3.46332	2.7695e-15	4.78791e-14	4.47191e-11	ADK	132
ENSG00000060971	70.5596	101.333	3.45441	2.78006e-15	4.80103e-14	4.48896e-11	ACAA1	30
ENSG00000106351	73.7338	99.0924	4.96502	2.78356e-15	4.80194e-14	4.49462e-11	AGFG2	3268
ENSG00000130396	137.646	79.3036	11.274	2.79229e-15	4.81186e-14	4.50871e-11	AFDN	4301
ENSG00000156127	73.4359	99.2636	4.16224	2.80022e-15	4.82039e-14	4.52152e-11	BATF	10538
ENSG00000186431	73.9561	98.9021	16.9818	2.80967e-15	4.82635e-14	4.53677e-11	FCAR	2204
ENSG00000196664	72.726	99.7005	11.061	2.82752e-15	4.85185e-14	4.56559e-11	TLR7	51284
ENSG00000153944	71.9819	100.169	4.23625	2.85764e-15	4.89834e-14	4.61424e-11	MSI2	124540
ENSG00000089351	70.9653	100.873	6.76927	2.87382e-15	4.92085e-14	4.64036e-11	GRAMD1A	57655
ENSG00000035720	138.782	78.9867	14.1828	2.93585e-15	5.02174e-14	4.74052e-11	STAP1	26228
ENSG00000135426	73.4837	99.0049	5.73535	2.93997e-15	5.02347e-14	4.74718e-11	TESPA1	9840
ENSG00000123689	72.6677	99.5347	44.412	2.95423e-15	5.04249e-14	4.77019e-11	G0S2	50486
ENSG00000186074	68.7847	102.296	4.27009	3.01923e-15	5.14799e-14	4.87514e-11	CD300LF	146722
ENSG00000154027	74.0532	98.4816	7.751	3.03513e-15	5.16434e-14	4.90082e-11	AK5	26289
ENSG00000135749	74.7497	98.0328	4.99793	3.03521e-15	5.16434e-14	4.90096e-11	PCNX2	80003
ENSG00000027075	73.9212	98.5452	4.06142	3.0501e-15	5.1842e-14	4.92499e-11	PRKCH	5583
ENSG00000169704	135.974	79.2145	25.8152	3.10514e-15	5.2722e-14	5.01386e-11	GP9	2815
ENSG00000119139	73.8355	98.5046	6.0942	3.11459e-15	5.2827e-14	5.02913e-11	TJP2	9414
ENSG00000125734	71.2994	100.216	3.97959	3.13428e-15	5.31051e-14	5.06092e-11	GPR108	56927
ENSG00000167202	73.4441	98.6852	2.43017	3.16732e-15	5.35618e-14	5.11427e-11	TBC1D2B	23102
ENSG00000130303	139.546	78.6434	13.1249	3.16989e-15	5.35618e-14	5.11842e-11	BST2	684
ENSG00000040199	72.2771	99.471	7.10138	3.17118e-15	5.35618e-14	5.12051e-11	PHLPP2	23035
ENSG00000100926	72.0574	99.6085	3.2095	3.18148e-15	5.36796e-14	5.13714e-11	TM9SF1	10548
ENSG00000235750	73.1575	98.8197	6.33398	3.20621e-15	5.40403e-14	5.17706e-11	KIAA0040	9674
ENSG00000196220	130.536	79.9064	18.9365	3.24747e-15	5.46129e-14	5.24369e-11	SRGAP3	9901
ENSG00000121807	72.9021	98.9279	10.8928	3.25033e-15	5.46129e-14	5.2483e-11	CCR2	729230
ENSG00000103569	75.2736	97.3842	15.9954	3.25519e-15	5.46378e-14	5.25616e-11	AQP9	366
ENSG00000118971	73.2338	98.681	2.45065	3.26716e-15	5.47818e-14	5.27548e-11	CCND2	894
ENSG00000204438	69.7017	101.19	3.2653	3.27205e-15	5.48069e-14	5.28339e-11	GPANK1	7918
ENSG00000178685	140.772	78.3328	8.87672	3.32121e-15	5.55725e-14	5.36275e-11	PARP10	84875
ENSG00000149308	134.438	79.147	5.13441	3.41114e-15	5.70183e-14	5.50796e-11	NPAT	4863
ENSG00000112290	72.2072	99.1582	14.0987	3.42419e-15	5.71773e-14	5.52905e-11	WASF1	8936
ENSG00000103037	111.808	83.3108	3.19576	3.44734e-15	5.75043e-14	5.56642e-11	SETD6	79918
ENSG00000117480	72.5926	98.8347	11.4167	3.46798e-15	5.77889e-14	5.59974e-11	FAAH	2166
ENSG00000165806	71.9979	99.2122	5.59729	3.49091e-15	5.81039e-14	5.63677e-11	CASP7	840
ENSG00000103423	72.6417	98.7663	1.32447	3.49408e-15	5.81039e-14	5.64189e-11	DNAJA3	9093
ENSG00000127920	74.033	97.8269	26.0342	3.50868e-15	5.82866e-14	5.66546e-11	GNG11	2791
ENSG00000124226	66.1062	103.758	1.51845	3.51618e-15	5.83342e-14	5.67757e-11	RNF114	55905
ENSG00000174282	74.1542	97.7357	2.25677	3.51877e-15	5.83342e-14	5.68175e-11	ZBTB4	57659
ENSG00000184182	67.6185	102.438	5.28191	3.54646e-15	5.87331e-14	5.72648e-11	UBE2F	140739
ENSG00000164024	71.3222	99.521	1.12762	3.61529e-15	5.98116e-14	5.83761e-11	METAP1	23173
ENSG00000108924	73.3766	98.1089	24.9771	3.62127e-15	5.98491e-14	5.84726e-11	HLF	3131
ENSG00000168701	72.0641	98.9011	4.04858	3.69342e-15	6.09791e-14	5.96376e-11	TMEM208	29100
ENSG00000137101	134.844	78.8341	13.248	3.69748e-15	6.09839e-14	5.97033e-11	CD72	971
ENSG00000058600	73.4406	97.9433	1.11681	3.71927e-15	6.12807e-14	6.00551e-11	POLR3E	55718
ENSG00000113763	69.2338	100.917	19.3471	3.72454e-15	6.13049e-14	6.01401e-11	UNC5A	90249
ENSG00000141741	136.124	78.5858	3.05956	3.77135e-15	6.20123e-14	6.0896e-11	MIEN1	84299
ENSG00000140382	71.1745	99.4118	1.49204	3.78207e-15	6.2118e-14	6.10691e-11	HMG20A	10363
ENSG00000140749	73.4616	97.8481	8.54878	3.78548e-15	6.2118e-14	6.11242e-11	IGSF6	10261
ENSG00000107077	71.3043	99.2893	2.19303	3.80643e-15	6.23985e-14	6.14625e-11	KDM4C	23081
ENSG00000093167	71.167	99.347	3.12664	3.83838e-15	6.28525e-14	6.19783e-11	LRRFIP2	9209
ENSG00000095380	73.2278	97.9331	5.84163	3.84192e-15	6.28525e-14	6.20355e-11	NANS	54187
ENSG00000154764	101.712	85.5108	18.3016	3.85788e-15	6.30498e-14	6.22932e-11	WNT7A	7476
ENSG00000166483	71.5162	99.06	6.39763	3.87146e-15	6.32077e-14	6.25124e-11	WEE1	7465
ENSG00000135423	71.912	98.754	9.92437	3.89685e-15	6.35581e-14	6.29225e-11	GLS2	27165
ENSG00000171798	71.6766	98.8065	18.3499	3.9894e-15	6.49363e-14	6.44168e-11	KNDC1	85442
ENSG00000181631	72.343	98.2598	7.04887	4.06653e-15	6.61252e-14	6.56623e-11	P2RY13	53829
ENSG00000105366	117.282	81.5322	78.0415	4.10603e-15	6.67002e-14	6.63e-11	SIGLEC8	27181
ENSG00000198818	72.7807	97.8892	4.04221	4.13412e-15	6.70852e-14	6.67536e-11	SFT2D1	113402
ENSG00000108405	73.6555	97.3118	5.08652	4.13804e-15	6.70852e-14	6.68169e-11	P2RX1	5023
ENSG00000159267	73.602	97.31	3.42301	4.17081e-15	6.75487e-14	6.73461e-11	HLCS	3141
ENSG00000168781	72.6077	97.9205	3.26777	4.20957e-15	6.81082e-14	6.7972e-11	PPIP5K1	9677
ENSG00000163686	73.4852	97.3378	1.44539	4.21438e-15	6.81176e-14	6.80495e-11	ABHD6	57406
ENSG00000076513	72.6578	97.6493	3.89993	4.43062e-15	7.15412e-14	7.15412e-11	ANKRD13A	88455
ENSG00000094916	72.1849	97.9453	2.58699	4.45051e-15	7.17906e-14	7.18624e-11	CBX5	23468
ENSG00000103723	72.099	97.9971	45.5275	4.45659e-15	7.1817e-14	7.19606e-11	AP3B2	8120
ENSG00000141569	73.3235	97.1459	1.51066	4.49484e-15	7.23603e-14	7.25782e-11	TRIM65	201292
ENSG00000196313	74.0401	96.6829	2.32912	4.49927e-15	7.23603e-14	7.26497e-11	POM121	9883
ENSG00000213231	111.893	82.358	48.748	4.52152e-15	7.26458e-14	7.3009e-11	TCL1B	9623
ENSG00000008256	72.5511	97.6054	3.09801	4.54157e-15	7.28954e-14	7.33327e-11	CYTH3	9265
ENSG00000115687	73.5694	96.8589	4.80314	4.62227e-15	7.40435e-14	7.46358e-11	PASK	23178
ENSG00000132906	103.189	84.3928	2.44705	4.68671e-15	7.4988e-14	7.56763e-11	CASP9	842
ENSG00000171700	71.5295	98.143	3.94885	4.69406e-15	7.4988e-14	7.5795e-11	RGS19	10287
ENSG00000205927	137.262	77.7446	82.0368	4.69517e-15	7.4988e-14	7.58129e-11	OLIG2	10215
ENSG00000168004	140.295	77.305	65.6867	4.73931e-15	7.56182e-14	7.65256e-11	HRASLS5	117245
ENSG00000015133	75.176	95.6723	1.84535	4.81661e-15	7.67758e-14	7.77739e-11	CCDC88C	440193
ENSG00000162804	72.196	97.4902	5.21146	4.8991e-15	7.80135e-14	7.91057e-11	SNED1	25992
ENSG00000169896	73.5654	96.5677	7.59055	4.92816e-15	7.83989e-14	7.95749e-11	ITGAM	3684
ENSG00000140678	71.765	97.6535	8.63395	5.03478e-15	8.00163e-14	8.12966e-11	ITGAX	3687
ENSG00000103064	71.8756	97.5484	3.6089	5.06746e-15	8.04564e-14	8.18242e-11	SLC7A6	9057
ENSG00000140948	122.009	79.8906	4.00789	5.12424e-15	8.12781e-14	8.27411e-11	ZCCHC14	23174
ENSG00000140280	140.006	77.0757	5.1647	5.17161e-15	8.1949e-14	8.3506e-11	LYSMD2	256586
ENSG00000077044	74.6857	95.5817	1.81764	5.24978e-15	8.31061e-14	8.47682e-11	DGKD	8527
ENSG00000072858	74.2586	95.7382	3.90235	5.37381e-15	8.49758e-14	8.67709e-11	SIDT1	54847
ENSG00000171467	72.6015	96.7886	3.40425	5.37842e-15	8.49758e-14	8.68453e-11	ZNF318	24149
ENSG00000064703	73.3776	96.1945	0.99841	5.48824e-15	8.66261e-14	8.86185e-11	DDX20	11218
ENSG00000148290	139.812	76.913	2.32312	5.49934e-15	8.67166e-14	8.87978e-11	SURF1	6834
ENSG00000111786	72.8349	96.5245	1.38301	5.51049e-15	8.67674e-14	8.89779e-11	SRSF9	8683
ENSG00000135127	72.7841	96.5551	4.64895	5.51331e-15	8.67674e-14	8.90234e-11	BICDL1	92558
ENSG00000113269	73.7352	95.9318	3.24469	5.53253e-15	8.69441e-14	8.93337e-11	RNF130	55819
ENSG00000103490	73.2615	96.2294	6.72764	5.5353e-15	8.69441e-14	8.93785e-11	PYCARD	29108
ENSG00000182557	139.859	76.8304	41.8544	5.63841e-15	8.84776e-14	9.10434e-11	SPNS3	201305
ENSG00000145287	77.9024	93.4057	10.2364	5.64798e-15	8.85285e-14	9.11979e-11	PLAC8	51316
ENSG00000119457	73.3727	96.0627	9.33203	5.65262e-15	8.85285e-14	9.12728e-11	SLC46A2	57864
ENSG00000088205	141.072	76.6499	1.84828	5.68095e-15	8.88859e-14	9.17303e-11	DDX18	8886
ENSG00000162408	73.5743	95.8951	2.45239	5.70247e-15	8.91363e-14	9.20778e-11	NOL9	79707
ENSG00000100628	135.798	77.2915	20.9981	5.80547e-15	9.06585e-14	9.37409e-11	ASB2	51676
ENSG00000137337	74.6839	95.1037	3.24618	5.83843e-15	9.09727e-14	9.42731e-11	MDC1	9656
ENSG00000086102	74.1168	95.4468	1.01037	5.84249e-15	9.09727e-14	9.43387e-11	NFX1	4799
ENSG00000116127	73.1559	96.0436	4.77289	5.84994e-15	9.10009e-14	9.44589e-11	ALMS1	7840
ENSG00000161791	74.8674	94.9549	2.72337	5.88832e-15	9.14218e-14	9.50786e-11	FMNL3	91010
ENSG00000102096	71.8087	96.8768	4.13829	5.90957e-15	9.16636e-14	9.54219e-11	PIM2	11040
ENSG00000142634	73.8007	95.5828	4.46636	5.92013e-15	9.17393e-14	9.55923e-11	EFHD2	79180
ENSG00000140391	74.0354	95.4077	3.05594	5.95876e-15	9.22191e-14	9.62162e-11	TSPAN3	10099
ENSG00000160796	73.8304	95.5319	4.673	5.96251e-15	9.22191e-14	9.62767e-11	NBEAL2	23218
ENSG00000246705	73.491	95.5652	5.33301	6.2012e-15	9.57274e-14	1.00131e-10	H2AFJ	55766
ENSG00000151413	126.783	78.437	5.27373	6.22645e-15	9.60159e-14	1.00538e-10	NUBPL	80224
ENSG00000096433	74.5299	94.9033	3.7359	6.23178e-15	9.60159e-14	1.00625e-10	ITPR3	3710
ENSG00000183307	72.6535	96.032	10.4149	6.29156e-15	9.68444e-14	1.0159e-10	TMEM121B	27439
ENSG00000127334	71.3917	96.8257	8.0447	6.34522e-15	9.75774e-14	1.02456e-10	DYRK2	8445
ENSG00000174021	71.8619	96.4695	6.52119	6.40217e-15	9.83595e-14	1.03376e-10	GNG5	2787
ENSG00000119514	72.2707	96.1428	8.60575	6.48241e-15	9.93039e-14	1.04672e-10	GALNT12	79695
ENSG00000148655	73.4855	95.3661	9.85007	6.48341e-15	9.93039e-14	1.04688e-10	LRMDA	83938
ENSG00000131042	73.6127	95.2846	4.11923	6.48655e-15	9.93039e-14	1.04738e-10	LILRB2	10288
ENSG00000105612	125.235	78.5616	3.62825	6.48824e-15	9.93039e-14	1.04766e-10	DNASE2	1777
ENSG00000130348	74.5093	94.697	2.73499	6.54227e-15	1.00036e-13	1.05638e-10	QRSL1	55278
ENSG00000054523	73.4402	95.3406	8.20955	6.56048e-15	1.0022e-13	1.05932e-10	KIF1B	23095
ENSG00000163155	71.7164	96.4383	5.24964	6.58091e-15	1.00437e-13	1.06262e-10	LYSMD1	388695
ENSG00000110203	72.7267	95.7324	18.5409	6.64712e-15	1.01351e-13	1.07331e-10	FOLR3	2352
ENSG00000065802	140.462	76.233	1.35606	6.68327e-15	1.01774e-13	1.07915e-10	ASB1	51665
ENSG00000167676	71.3428	96.6137	15.6798	6.68746e-15	1.01774e-13	1.07982e-10	PLIN4	729359
ENSG00000091181	135.958	76.7862	54.6306	6.78569e-15	1.03172e-13	1.09569e-10	IL5RA	3568
ENSG00000043462	72.7934	95.4952	3.86652	6.93546e-15	1.0535e-13	1.11987e-10	LCP2	3937
ENSG00000177426	115.844	80.0499	1.63748	6.97372e-15	1.05831e-13	1.12605e-10	TGIF1	7050
ENSG00000132825	70.4036	97.054	6.60163	6.98239e-15	1.05859e-13	1.12745e-10	PPP1R3D	5509
ENSG00000144893	69.8577	97.4331	30.1503	6.98869e-15	1.05859e-13	1.12846e-10	MED12L	116931
ENSG00000106804	72.5526	95.5992	7.58484	7.01146e-15	1.0595e-13	1.13214e-10	C5	727
ENSG00000143612	73.6109	94.9243	1.85988	7.0243e-15	1.06001e-13	1.13421e-10	C1orf43	25912
ENSG00000130429	72.5367	95.5351	3.55144	7.12595e-15	1.07435e-13	1.15063e-10	ARPC1B	10095
ENSG00000067992	72.9232	95.284	6.91294	7.13366e-15	1.07451e-13	1.15187e-10	PDK3	5165
ENSG00000145491	74.7849	94.1334	14.0155	7.15099e-15	1.07611e-13	1.15467e-10	ROPN1L	83853
ENSG00000110042	139.499	76.1393	10.2092	7.17843e-15	1.07924e-13	1.1591e-10	DTX4	23220
ENSG00000180549	73.0554	95.165	8.08758	7.18938e-15	1.07988e-13	1.16087e-10	FUT7	2529
ENSG00000112367	70.7982	96.5675	2.70489	7.30919e-15	1.09685e-13	1.18021e-10	FIG4	9896
ENSG00000101473	69.2917	97.5915	3.67701	7.36027e-15	1.10349e-13	1.18846e-10	ACOT8	10005
ENSG00000188997	72.55	95.3512	3.64359	7.40379e-15	1.10899e-13	1.19549e-10	KCTD21	283219
ENSG00000182240	133.037	76.9252	15.7012	7.41108e-15	1.10905e-13	1.19667e-10	BACE2	25825
ENSG00000182983	110.126	81.0001	16.1912	7.54322e-15	1.12778e-13	1.218e-10	ZNF662	389114
ENSG00000184209	126.83	77.798	3.27804	7.58798e-15	1.13342e-13	1.22523e-10	SNRNP35	11066
ENSG00000188938	73.9907	94.3105	1.31538	7.64284e-15	1.14056e-13	1.23409e-10	FAM120AOS	158293
ENSG00000126561	71.6704	95.7681	5.06395	7.65483e-15	1.1413e-13	1.23603e-10	STAT5A	6776
ENSG00000143891	85.6375	88.4457	12.1043	7.66579e-15	1.14188e-13	1.23779e-10	GALM	130589
ENSG00000183647	72.2011	95.3888	4.96096	7.71088e-15	1.14754e-13	1.24508e-10	ZNF530	348327
ENSG00000167608	73.597	94.4715	6.91801	7.77777e-15	1.15642e-13	1.25588e-10	TMC4	147798
ENSG00000083123	70.0484	96.7461	4.96661	7.85526e-15	1.16687e-13	1.26839e-10	BCKDHB	594
ENSG00000072609	71.442	95.7937	0.835681	7.86457e-15	1.16689e-13	1.26989e-10	CHFR	55743
ENSG00000163156	136.404	76.2678	3.72096	7.86986e-15	1.16689e-13	1.27075e-10	SCNM1	79005
ENSG00000100346	72.6812	94.9583	8.2205	7.92206e-15	1.17356e-13	1.27918e-10	CACNA1I	8911
ENSG00000141505	69.5477	97.0212	8.38428	7.98445e-15	1.18171e-13	1.28925e-10	ASGR1	432
ENSG00000129673	65.9209	99.7639	38.7217	8.01821e-15	1.18513e-13	1.2947e-10	AANAT	15
ENSG00000003436	73.4744	94.4068	34.8255	8.02222e-15	1.18513e-13	1.29535e-10	TFPI	7035
ENSG00000132965	75.3325	93.2906	7.27232	8.04263e-15	1.18706e-13	1.29864e-10	ALOX5AP	241
ENSG00000102144	74.4201	93.7951	2.31769	8.09491e-15	1.19369e-13	1.30709e-10	PGK1	5230
ENSG00000164047	110.454	80.6754	46.2537	8.11747e-15	1.19592e-13	1.31073e-10	CAMP	820
ENSG00000109861	71.3534	95.6728	1.78365	8.1752e-15	1.20333e-13	1.32005e-10	CTSC	1075
ENSG00000065183	71.711	95.408	2.49644	8.22782e-15	1.20997e-13	1.32855e-10	WDR3	10885
ENSG00000117643	73.3829	94.3125	3.98379	8.29345e-15	1.21851e-13	1.33914e-10	MAN1C1	57134
ENSG00000011275	74.6045	93.5447	1.28213	8.35518e-15	1.22646e-13	1.34911e-10	RNF216	54476
ENSG00000058804	128.933	77.1476	3.86575	8.39102e-15	1.23061e-13	1.3549e-10	NDC1	55706
ENSG00000162736	73.8138	93.9895	4.08376	8.40512e-15	1.23156e-13	1.35718e-10	NCSTN	23385
ENSG00000198874	73.3289	94.2481	1.92013	8.47438e-15	1.24058e-13	1.36836e-10	TYW1	55253
ENSG00000146094	73.845	93.8499	10.3982	8.63395e-15	1.26279e-13	1.39412e-10	DOK3	79930
ENSG00000103056	132.749	76.4522	36.7783	8.74189e-15	1.27742e-13	1.41155e-10	SMPD3	55512
ENSG00000005249	72.2545	94.7478	21.7336	8.8015e-15	1.28497e-13	1.42118e-10	PRKAR2B	5577
ENSG00000204852	73.2029	94.1221	5.19624	8.86398e-15	1.29292e-13	1.43127e-10	TCTN1	79600
ENSG00000241839	73.2466	94.0766	6.69125	8.90062e-15	1.2971e-13	1.43718e-10	PLEKHO2	80301
ENSG00000132581	72.5241	94.4759	2.74382	8.99881e-15	1.31022e-13	1.45304e-10	SDF2	6388
ENSG00000167074	74.4036	93.3104	4.26091	9.04204e-15	1.31533e-13	1.46002e-10	TEF	7008
ENSG00000007516	73.3205	93.9236	12.0453	9.11548e-15	1.32309e-13	1.47188e-10	BAIAP3	8938
ENSG00000111644	71.4059	95.1322	10.9882	9.11999e-15	1.32309e-13	1.4726e-10	ACRBP	84519
ENSG00000160593	74.3903	93.1986	5.63269	9.28775e-15	1.34512e-13	1.49969e-10	JAML	120425
ENSG00000176490	72.5989	94.2818	15.9352	9.29428e-15	1.34512e-13	1.50075e-10	DIRAS1	148252
ENSG00000124181	74.0394	93.3759	3.36026	9.35025e-15	1.35164e-13	1.50978e-10	PLCG1	5335
ENSG00000130176	114.905	79.1532	70.9342	9.65029e-15	1.39128e-13	1.55823e-10	CNN1	1264
ENSG00000185920	72.1103	94.4056	13.8808	9.67712e-15	1.3939e-13	1.56256e-10	PTCH1	5727
ENSG00000143106	113.901	79.3415	2.32102	9.69132e-15	1.39424e-13	1.56486e-10	PSMA5	5686
ENSG00000197249	72.5212	94.1374	12.6155	9.69674e-15	1.39424e-13	1.56573e-10	SERPINA1	5265
ENSG00000091436	74.0531	93.1881	10.4561	9.73341e-15	1.39827e-13	1.57165e-10	MAP3K20	51776
ENSG00000196189	71.1879	94.9026	12.8195	9.88582e-15	1.4189e-13	1.59626e-10	SEMA4A	64218
ENSG00000132704	138.873	75.1817	22.2851	1.00912e-14	1.44709e-13	1.62942e-10	FCRL2	79368
ENSG00000255587	118.153	78.3625	24.2037	1.01409e-14	1.45293e-13	1.63745e-10	RAB44	401258
ENSG00000139890	72.7319	93.7928	9.84691	1.01638e-14	1.45363e-13	1.64115e-10	REM2	161253
ENSG00000167555	72.7595	93.7509	9.90838	1.02197e-14	1.46033e-13	1.65017e-10	ZNF528	84436
ENSG00000197471	73.8671	93.0127	5.62287	1.03754e-14	1.48127e-13	1.67531e-10	SPN	6693
ENSG00000185862	74.2184	92.7896	3.76156	1.04131e-14	1.48533e-13	1.6814e-10	EVI2B	2124
ENSG00000132780	130.491	76.1803	2.2323	1.05947e-14	1.50991e-13	1.71073e-10	NASP	4678
ENSG00000177663	73.6571	93.0318	5.1365	1.06236e-14	1.51269e-13	1.71539e-10	IL17RA	23765
ENSG00000132530	72.1887	93.9181	28.2665	1.06521e-14	1.51541e-13	1.71999e-10	XAF1	54739
ENSG00000182885	73.0382	93.3868	16.1375	1.06659e-14	1.51602e-13	1.72222e-10	ADGRG3	222487
ENSG00000196724	134.965	75.522	8.57505	1.06835e-14	1.51602e-13	1.72507e-10	ZNF418	147686
ENSG00000162433	69.1837	95.8989	20.0032	1.06845e-14	1.51602e-13	1.72523e-10	AK4	205
ENSG00000088808	73.9942	92.6479	3.10253	1.10713e-14	1.56952e-13	1.78768e-10	PPP1R13B	23368
ENSG00000137806	73.4993	92.9041	2.26931	1.11626e-14	1.58108e-13	1.80243e-10	NDUFAF1	51103
ENSG00000130299	73.3657	92.9573	3.27381	1.12292e-14	1.58912e-13	1.81318e-10	GTPBP3	84705
ENSG00000171219	73.2394	92.9493	4.29092	1.14409e-14	1.61624e-13	1.84737e-10	CDC42BPG	55561
ENSG00000163702	73.4647	92.7439	9.49736	1.16223e-14	1.64043e-13	1.87666e-10	IL17RC	84818
ENSG00000171595	72.0596	93.5944	21.5664	1.16417e-14	1.64174e-13	1.87979e-10	DNAI2	64446
ENSG00000162739	74.9808	91.828	3.26586	1.17191e-14	1.65121e-13	1.89229e-10	SLAMF6	114836
ENSG00000146021	74.9023	91.8547	7.22799	1.17661e-14	1.65638e-13	1.89987e-10	KLHL3	26249
ENSG00000113360	74.9105	91.8192	1.79035	1.18488e-14	1.66657e-13	1.91323e-10	DROSHA	29102
ENSG00000117597	74.4527	91.994	1.42223	1.20817e-14	1.69637e-13	1.95083e-10	UTP25	27042
ENSG00000114739	70.8238	94.2014	11.6527	1.21165e-14	1.69978e-13	1.95645e-10	ACVR2B	93
ENSG00000130695	72.903	92.8705	2.74012	1.21804e-14	1.70726e-13	1.96676e-10	CEP85	64793
ENSG00000137070	73.0176	92.7958	4.03287	1.21954e-14	1.70788e-13	1.96918e-10	IL11RA	3590
ENSG00000107742	73.4607	92.5196	4.98193	1.22263e-14	1.71072e-13	1.97417e-10	SPOCK2	9806
ENSG00000153898	71.6567	93.5578	4.2372	1.24068e-14	1.73298e-13	2.00332e-10	MCOLN2	255231
ENSG00000171574	72.4436	93.0364	3.0604	1.24924e-14	1.74342e-13	2.01714e-10	ZNF584	201514
ENSG00000141956	73.3732	92.4625	2.34511	1.25277e-14	1.74577e-13	2.02285e-10	PRDM15	63977
ENSG00000148110	72.5414	92.9626	6.46779	1.25308e-14	1.74577e-13	2.02334e-10	MFSD14B	84641
ENSG00000197771	72.125	93.1974	2.38553	1.25911e-14	1.75266e-13	2.03309e-10	MCMBP	79892
ENSG00000156502	72.0018	93.2481	1.65748	1.26633e-14	1.76119e-13	2.04475e-10	SUPV3L1	6832
ENSG00000125148	141.08	74.1753	26.4468	1.28504e-14	1.78568e-13	2.07496e-10	MT2A	4502
ENSG00000204634	75.4259	91.1583	8.27985	1.29004e-14	1.79109e-13	2.08303e-10	TBC1D8	11138
ENSG00000137312	73.3247	92.2973	8.29668	1.30829e-14	1.81486e-13	2.1125e-10	FLOT1	10211
ENSG00000117305	129.35	75.6544	2.19942	1.32255e-14	1.83306e-13	2.13552e-10	HMGCL	3155
ENSG00000100365	73.1181	92.3055	7.20024	1.34221e-14	1.85871e-13	2.16726e-10	NCF4	4689
ENSG00000142166	74.3575	91.5669	6.42373	1.34719e-14	1.86402e-13	2.17531e-10	IFNAR1	3454
ENSG00000249115	73.4149	92.0191	3.40069	1.3759e-14	1.90064e-13	2.22166e-10	HAUS5	23354
ENSG00000165138	72.977	92.2782	4.80514	1.37601e-14	1.90064e-13	2.22185e-10	ANKS6	203286
ENSG00000213722	70.4401	93.8373	8.47867	1.38436e-14	1.91053e-13	2.23532e-10	DDAH2	23564
ENSG00000143252	72.1757	92.5755	1.21499	1.43454e-14	1.9781e-13	2.31636e-10	SDHC	6391
ENSG00000049449	72.4784	92.3341	3.16653	1.45279e-14	2.00156e-13	2.34583e-10	RCN1	5954
ENSG00000173281	72.7944	92.0868	14.3836	1.47144e-14	2.02551e-13	2.37593e-10	PPP1R3B	79660
ENSG00000121413	68.0595	95.1724	4.79142	1.4732e-14	2.02621e-13	2.37877e-10	ZSCAN18	65982
ENSG00000030419	69.5956	94.0585	21.4607	1.48929e-14	2.04487e-13	2.40476e-10	IKZF2	22807
ENSG00000175471	71.8112	92.6227	12.5922	1.49182e-14	2.04659e-13	2.40884e-10	MCTP1	79772
ENSG00000213625	69.8894	93.836	3.11636	1.49774e-14	2.05123e-13	2.4184e-10	LEPROT	54741
ENSG00000197324	73.9997	91.1692	5.62203	1.54377e-14	2.11248e-13	2.49273e-10	LRP10	26020
ENSG00000152380	70.2315	93.4124	15.0874	1.56339e-14	2.13752e-13	2.52441e-10	FAM151B	167555
ENSG00000204519	118.035	76.9013	6.25716	1.59494e-14	2.1788e-13	2.57535e-10	ZNF551	90233
ENSG00000174989	73.2117	91.4658	1.91948	1.60001e-14	2.18388e-13	2.58353e-10	FBXW8	26259
ENSG00000158714	71.7511	92.258	19.5779	1.6302e-14	2.22321e-13	2.63228e-10	SLAMF8	56833
ENSG00000141562	73.1869	91.3277	6.04009	1.65581e-14	2.25623e-13	2.67363e-10	NARF	26502
ENSG00000132300	73.6899	91.0057	2.35162	1.66745e-14	2.27018e-13	2.69243e-10	PTCD3	55037
ENSG00000185344	73.1394	91.2793	2.37009	1.68439e-14	2.29131e-13	2.71978e-10	ATP6V0A2	23545
ENSG00000235568	73.8871	90.812	6.29391	1.69839e-14	2.30841e-13	2.74239e-10	NFAM1	150372
ENSG00000148288	72.6591	91.4851	9.28347	1.7136e-14	2.32517e-13	2.76695e-10	GBGT1	26301
ENSG00000092820	73.652	90.8749	2.6708	1.72595e-14	2.33996e-13	2.78689e-10	EZR	7430
ENSG00000137822	73.6363	90.8773	2.26795	1.72855e-14	2.34151e-13	2.79108e-10	TUBGCP4	27229
ENSG00000103355	124.053	75.5694	84.9437	1.75752e-14	2.37877e-13	2.83787e-10	PRSS33	260429
ENSG00000065675	73.7248	90.7011	3.36078	1.77842e-14	2.40504e-13	2.87161e-10	PRKCQ	5588
ENSG00000172508	72.4887	91.3198	8.3181	1.81878e-14	2.45757e-13	2.93679e-10	CARNS1	57571
ENSG00000111110	102.939	79.5419	8.0418	1.87257e-14	2.52813e-13	3.02364e-10	PPM1H	57460
ENSG00000122203	73.5155	90.5302	0.649097	1.89919e-14	2.56192e-13	3.06661e-10	KIAA1191	57179
ENSG00000136156	73.9358	90.2476	4.76883	1.91864e-14	2.586e-13	3.09802e-10	ITM2B	9445
ENSG00000140092	73.1349	90.6812	8.03266	1.92831e-14	2.59687e-13	3.11364e-10	FBLN5	10516
ENSG00000067182	73.5394	90.3983	6.73845	1.95079e-14	2.62495e-13	3.14994e-10	TNFRSF1A	7132
ENSG00000198879	70.1649	92.4029	7.08407	1.9654e-14	2.64241e-13	3.17353e-10	SFMBT2	57713
ENSG00000043143	74.2582	89.9482	2.15171	1.97169e-14	2.64866e-13	3.18369e-10	JADE2	23338
ENSG00000198286	73.8034	90.1783	3.17546	1.98239e-14	2.66082e-13	3.20096e-10	CARD11	84433
ENSG00000085465	72.6121	90.8506	15.7793	1.98766e-14	2.66568e-13	3.20948e-10	OVGP1	5016
ENSG00000109452	138.5	73.0921	12.5166	2.04233e-14	2.73673e-13	3.29775e-10	INPP4B	8821
ENSG00000136153	71.2863	91.4794	7.94748	2.06269e-14	2.76006e-13	3.33063e-10	LMO7	4008
ENSG00000165181	75.2759	89.1982	37.6198	2.06317e-14	2.76006e-13	3.3314e-10	SHOC1	158401
ENSG00000177697	71.3958	91.3937	7.47149	2.07124e-14	2.76731e-13	3.34444e-10	CD151	977
ENSG00000150977	72.6453	90.6462	4.08004	2.07201e-14	2.76731e-13	3.34567e-10	RILPL2	196383
ENSG00000121064	72.4283	90.7184	3.35543	2.0977e-14	2.7993e-13	3.38715e-10	SCPEP1	59342
ENSG00000170581	71.0616	91.5004	12.207	2.11685e-14	2.82253e-13	3.41808e-10	STAT2	6773
ENSG00000132383	74.1459	89.6576	2.84705	2.13726e-14	2.84739e-13	3.45104e-10	RPA1	6117
ENSG00000073969	73.4584	90.0219	0.670204	2.14695e-14	2.85794e-13	3.46668e-10	NSF	4905
ENSG00000166261	73.4978	89.9672	1.97922	2.16281e-14	2.87668e-13	3.49228e-10	ZNF202	7753
ENSG00000181381	73.5675	89.9009	14.789	2.17614e-14	2.89203e-13	3.51382e-10	DDX60L	91351
ENSG00000197555	71.5929	91.0268	7.86206	2.18813e-14	2.90557e-13	3.53318e-10	SIPA1L1	26037
ENSG00000100099	74.0881	89.575	1.31732	2.19398e-14	2.91095e-13	3.54262e-10	HPS4	89781
ENSG00000198089	72.1688	90.5377	2.76404	2.26049e-14	2.99555e-13	3.65002e-10	SFI1	9814
ENSG00000188785	71.6078	90.8698	9.9349	2.26146e-14	2.99555e-13	3.65158e-10	ZNF548	147694
ENSG00000082196	73.5261	89.7304	6.23653	2.27421e-14	3.00997e-13	3.67217e-10	C1QTNF3	114899
ENSG00000047644	74.0755	89.3956	3.22387	2.28955e-14	3.0278e-13	3.69694e-10	WWC3	55841
ENSG00000114978	72.1531	90.4606	2.52118	2.30466e-14	3.04528e-13	3.72133e-10	MOB1A	55233
ENSG00000215788	71.9792	90.3908	6.44037	2.39542e-14	3.16262e-13	3.86789e-10	TNFRSF25	8718
ENSG00000185201	72.5872	90.0228	14.3531	2.40244e-14	3.16929e-13	3.87921e-10	IFITM2	10581
ENSG00000164091	72.0695	90.2435	1.49556	2.44651e-14	3.2248e-13	3.95038e-10	WDR82	80335
ENSG00000171365	70.8935	90.8548	3.94682	2.4981e-14	3.29012e-13	4.03369e-10	CLCN5	1184
ENSG00000188917	75.4282	88.2464	0.975522	2.52573e-14	3.32379e-13	4.0783e-10	TRMT2B	79979
ENSG00000119401	73.5843	89.2303	3.33258	2.53004e-14	3.32676e-13	4.08526e-10	TRIM32	22954
ENSG00000178307	71.9061	90.1854	2.27844	2.53255e-14	3.32735e-13	4.08931e-10	TMEM11	8834
ENSG00000102007	72.6227	89.7024	4.1323	2.57083e-14	3.3749e-13	4.15113e-10	PLP2	5355
ENSG00000025434	87.0041	83.1093	6.29463	2.59269e-14	3.40083e-13	4.18642e-10	NR1H3	10062
ENSG00000133424	138.102	72.4145	14.0319	2.59882e-14	3.40609e-13	4.19631e-10	LARGE1	9215
ENSG00000225873	73.672	89.0602	18.6846	2.60137e-14	3.40668e-13	4.20043e-10	C3orf86	102724231
ENSG00000108788	71.9596	90.0159	1.44764	2.61226e-14	3.41816e-13	4.21801e-10	MLX	6945
ENSG00000163251	71.5936	90.1219	17.8048	2.67728e-14	3.50041e-13	4.323e-10	FZD5	7855
ENSG00000105289	72.9641	89.2866	6.56858	2.70328e-14	3.53107e-13	4.36498e-10	TJP3	27134
ENSG00000168280	72.1506	89.7491	9.12389	2.70511e-14	3.53107e-13	4.36794e-10	KIF5C	3800
ENSG00000129538	71.9236	89.8489	23.9239	2.72492e-14	3.55406e-13	4.39993e-10	RNASE1	6035
ENSG00000157350	73.0901	89.1509	7.39914	2.74347e-14	3.57493e-13	4.42988e-10	ST3GAL2	6483
ENSG00000198169	72.6917	89.3694	4.92462	2.7475e-14	3.57493e-13	4.43639e-10	ZNF251	90987
ENSG00000143452	72.5551	89.4471	50.6276	2.74756e-14	3.57493e-13	4.43649e-10	HORMAD1	84072
ENSG00000158481	72.5197	89.455	8.65606	2.75524e-14	3.58158e-13	4.44888e-10	CD1C	911
ENSG00000135144	73.4747	88.915	8.3423	2.75711e-14	3.58158e-13	4.45191e-10	DTX1	1840
ENSG00000183624	72.5487	89.4187	1.63083	2.7676e-14	3.59201e-13	4.46884e-10	HMCES	56941
ENSG00000257743	71.4104	90.0791	49.1136	2.76959e-14	3.59201e-13	4.47205e-10	MGAM2	93432
ENSG00000081181	138.227	72.1597	17.434	2.81459e-14	3.64744e-13	4.54472e-10	ARG2	384
ENSG00000124374	72.5476	89.3285	8.06108	2.8251e-14	3.65813e-13	4.56168e-10	PAIP2B	400961
ENSG00000140479	140.58	71.8414	19.3337	2.85518e-14	3.69411e-13	4.61025e-10	PCSK6	5046
ENSG00000135622	73.4088	88.789	2.96428	2.86143e-14	3.69923e-13	4.62034e-10	SEMA4F	10505
ENSG00000114554	72.0673	89.5372	2.53888	2.8684e-14	3.70528e-13	4.6316e-10	PLXNA1	5361
ENSG00000140416	109.42	76.5942	5.72747	2.88921e-14	3.72918e-13	4.6652e-10	TPM1	7168
ENSG00000101916	73.3136	88.7857	9.80841	2.89829e-14	3.73791e-13	4.67987e-10	TLR8	51311
ENSG00000099203	70.1637	90.6101	2.46964	2.9123e-14	3.75299e-13	4.70249e-10	TMED1	11018
ENSG00000124784	72.5376	89.148	1.6002	2.94681e-14	3.79443e-13	4.75822e-10	RIOK1	83732
ENSG00000221978	71.5795	89.6802	1.1504	2.96126e-14	3.81e-13	4.78154e-10	CCNL2	81669
ENSG00000124256	133.761	72.5537	13.9062	2.96637e-14	3.81353e-13	4.7898e-10	ZBP1	81030
ENSG00000164715	72.5537	89.0965	10.8369	2.97524e-14	3.82189e-13	4.80412e-10	LMTK2	22853
ENSG00000131127	137.714	72.037	4.50302	2.99236e-14	3.84082e-13	4.83176e-10	ZNF141	7700
ENSG00000011105	138.892	71.881	16.9927	3.00862e-14	3.85863e-13	4.85802e-10	TSPAN9	10867
ENSG00000147324	69.0281	91.1475	3.56153	3.03004e-14	3.88302e-13	4.8926e-10	MFHAS1	9258
ENSG00000114127	70.9846	89.8144	12.5965	3.10972e-14	3.98197e-13	5.02127e-10	XRN1	54464
ENSG00000070190	71.8614	89.2883	11.7649	3.11658e-14	3.98759e-13	5.03234e-10	DAPP1	27071
ENSG00000035862	73.8798	88.1458	4.56422	3.12664e-14	3.99729e-13	5.04858e-10	TIMP2	7077
ENSG00000181847	75.1378	87.4611	5.95158	3.14185e-14	4.01301e-13	5.07314e-10	TIGIT	201633
ENSG00000198105	73.1042	88.5457	6.07429	3.1439e-14	4.01301e-13	5.07646e-10	ZNF248	57209
ENSG00000096996	71.2712	89.5881	2.61907	3.14869e-14	4.01373e-13	5.08419e-10	IL12RB1	3594
ENSG00000100505	71.5532	89.4211	30.3047	3.14943e-14	4.01373e-13	5.08539e-10	TRIM9	114088
ENSG00000138758	74.5811	87.6756	3.49749	3.19755e-14	4.07183e-13	5.16308e-10	SEPT11	55752
ENSG00000198301	71.7081	89.2452	2.08754	3.21066e-14	4.0853e-13	5.18425e-10	SDAD1	55153
ENSG00000152804	69.5781	90.4374	4.63703	3.27844e-14	4.16827e-13	5.2937e-10	HHEX	3087
ENSG00000105176	71.0057	89.5579	3.68336	3.28368e-14	4.17164e-13	5.30215e-10	URI1	8725
ENSG00000092200	72.6911	88.5721	9.12137	3.2934e-14	4.18071e-13	5.31786e-10	RPGRIP1	57096
ENSG00000198001	91.3754	80.707	2.26909	3.30945e-14	4.19778e-13	5.34378e-10	IRAK4	51135
ENSG00000087152	70.8509	89.6104	1.09542	3.31309e-14	4.19909e-13	5.34964e-10	ATXN7L3	56970
ENSG00000158006	74.1792	87.5203	2.6119	3.48195e-14	4.40965e-13	5.62231e-10	PAFAH2	5051
ENSG00000175920	131.287	72.3023	17.7681	3.57947e-14	4.52606e-13	5.77978e-10	DOK7	285489
ENSG00000107796	70.7319	89.2607	10.441	3.63931e-14	4.59811e-13	5.87639e-10	ACTA2	59
ENSG00000143376	72.1611	88.417	2.64929	3.6511e-14	4.60941e-13	5.89544e-10	SNX27	81609
ENSG00000115504	71.6651	88.6357	2.52326	3.70453e-14	4.67321e-13	5.98171e-10	EHBP1	23301
ENSG00000185252	72.7052	88.0287	2.07091	3.72156e-14	4.68826e-13	6.0092e-10	ZNF74	7625
ENSG00000105426	72.9442	87.8954	7.89694	3.72296e-14	4.68826e-13	6.01146e-10	PTPRS	5802
ENSG00000131845	70.4929	89.2991	5.92143	3.72517e-14	4.68826e-13	6.01504e-10	ZNF304	57343
ENSG00000131748	71.02	88.9129	2.00994	3.7868e-14	4.76211e-13	6.11455e-10	STARD3	10948
ENSG00000179044	133.846	71.7802	40.1268	3.81282e-14	4.7911e-13	6.15656e-10	EXOC3L1	283849
ENSG00000144134	72.5675	87.9343	4.41424	3.86965e-14	4.85872e-13	6.24832e-10	RABL2A	11159
ENSG00000184432	73.2202	87.5583	1.09825	3.88598e-14	4.87544e-13	6.27469e-10	COPB2	9276
ENSG00000065911	73.5048	87.399	10.1767	3.89126e-14	4.87828e-13	6.28322e-10	MTHFD2	10797
ENSG00000185436	74.3374	86.856	5.89354	3.98591e-14	4.99306e-13	6.43606e-10	IFNLR1	163702
ENSG00000117362	69.4062	89.6422	1.0144	3.99886e-14	5.00539e-13	6.45696e-10	APH1A	51107
ENSG00000103657	72.7406	87.6695	1.9113	4.02249e-14	5.03107e-13	6.49511e-10	HERC1	8925
ENSG00000159445	73.8559	87.0632	4.75451	4.02787e-14	5.0339e-13	6.50379e-10	THEM4	117145
ENSG00000130723	73.4088	87.2582	1.89401	4.06793e-14	5.07611e-13	6.56848e-10	PRRC2B	84726
ENSG00000114853	75.5709	86.0779	5.82705	4.13e-14	5.14958e-13	6.66871e-10	ZBTB47	92999
ENSG00000139675	72.6001	87.6044	5.69106	4.15589e-14	5.17426e-13	6.71051e-10	HNRNPA1L2	144983
ENSG00000122786	70.3309	88.9052	27.748	4.1562e-14	5.17426e-13	6.71102e-10	CALD1	800
ENSG00000160999	68.5008	90.0171	12.3113	4.1741e-14	5.19255e-13	6.73993e-10	SH2B2	10603
ENSG00000116044	73.9345	86.8366	4.8221	4.20491e-14	5.22684e-13	6.78967e-10	NFE2L2	4780
ENSG00000144476	72.5066	87.6009	8.89059	4.20852e-14	5.22731e-13	6.79551e-10	ACKR3	57007
ENSG00000247626	66.0262	91.5978	5.62523	4.24588e-14	5.26965e-13	6.85582e-10	MARS2	92935
ENSG00000171049	73.809	86.8274	12.7589	4.27892e-14	5.30658e-13	6.90916e-10	FPR2	2358
ENSG00000142207	71.9281	87.8192	2.88846	4.3094e-14	5.34029e-13	6.95839e-10	URB1	9875
ENSG00000167601	71.1714	88.2345	42.3907	4.32476e-14	5.35521e-13	6.98319e-10	AXL	558
ENSG00000139641	73.8068	86.7196	6.50754	4.38865e-14	5.43015e-13	7.08635e-10	ESYT1	23344
ENSG00000107679	71.1265	88.1196	10.3127	4.46432e-14	5.51956e-13	7.20854e-10	PLEKHA1	59338
ENSG00000146963	132.89	71.4141	1.14644	4.47626e-14	5.53009e-13	7.22782e-10	LUC7L2	51631
ENSG00000204178	69.8482	88.8138	1.5555	4.52473e-14	5.58569e-13	7.30609e-10	MACO1	55219
ENSG00000006007	72.5864	87.2299	2.70838	4.53641e-14	5.59584e-13	7.32495e-10	GDE1	51573
ENSG00000185730	74.7711	86.0513	2.40623	4.56789e-14	5.63036e-13	7.37577e-10	ZNF696	79943
ENSG00000102245	72.9314	86.9846	4.41057	4.59731e-14	5.6623e-13	7.42328e-10	CD40LG	959
ENSG00000144161	73.8476	86.4724	4.2306	4.62542e-14	5.69258e-13	7.46867e-10	ZC3H8	84524
ENSG00000100105	73.1173	86.8446	1.50169	4.6401e-14	5.70571e-13	7.49237e-10	PATZ1	23598
ENSG00000051523	71.418	87.7791	5.4865	4.64315e-14	5.70571e-13	7.4973e-10	CYBA	1535
ENSG00000054392	74.2981	86.1229	3.80743	4.75297e-14	5.83178e-13	7.67463e-10	HHAT	55733
ENSG00000164136	73.0161	86.7441	9.72109	4.80898e-14	5.89602e-13	7.76505e-10	IL15	3600
ENSG00000054967	72.622	86.9299	2.80262	4.83862e-14	5.92465e-13	7.81291e-10	RELT	84957
ENSG00000197077	71.6996	87.4377	10.1189	4.83967e-14	5.92465e-13	7.81462e-10	KIAA1671	85379
ENSG00000175938	72.2925	87.1034	2.71964	4.84562e-14	5.92744e-13	7.82422e-10	ORAI3	93129
ENSG00000197536	141.404	70.1721	5.97	4.85821e-14	5.93835e-13	7.84456e-10	C5orf56	441108
ENSG00000078699	74.824	85.7543	1.12192	4.8679e-14	5.94569e-13	7.8602e-10	CBFA2T2	9139
ENSG00000138698	72.6396	86.7979	0.913262	4.97694e-14	6.07428e-13	8.03627e-10	RAP1GDS1	5910
ENSG00000111364	74.1189	85.9911	1.69727	5.00843e-14	6.1081e-13	8.08712e-10	DDX55	57696
ENSG00000099940	73.9571	86.0536	0.725369	5.03281e-14	6.13028e-13	8.12648e-10	SNAP29	9342
ENSG00000074621	73.161	86.469	1.85936	5.03422e-14	6.13028e-13	8.12876e-10	SLC24A1	9187
ENSG00000013503	72.0992	87.0357	2.0012	5.04267e-14	6.13594e-13	8.1424e-10	POLR3B	55703
ENSG00000157077	128.49	71.6153	6.24792	5.05771e-14	6.14961e-13	8.16668e-10	ZFYVE9	9372
ENSG00000050405	72.5246	86.7238	6.4132	5.13563e-14	6.23497e-13	8.29251e-10	LIMA1	51474
ENSG00000198910	73.5033	86.1939	14.6528	5.14624e-14	6.24315e-13	8.30963e-10	L1CAM	3897
ENSG00000196284	121.258	72.5688	4.38071	5.20579e-14	6.31066e-13	8.4058e-10	SUPT3H	8464
ENSG00000164124	70.8687	87.5809	8.96188	5.21394e-14	6.31579e-13	8.41895e-10	TMEM144	55314
ENSG00000173442	142.359	69.8426	5.15337	5.24712e-14	6.35122e-13	8.47252e-10	EHBP1L1	254102
ENSG00000206053	71.7843	87.0054	1.02101	5.28406e-14	6.39113e-13	8.53216e-10	JPT2	90861
ENSG00000134755	68.5285	88.8611	15.6517	5.35713e-14	6.47467e-13	8.65016e-10	DSC2	1824
ENSG00000086730	74.5122	85.4718	3.39184	5.39843e-14	6.51483e-13	8.71684e-10	LAT2	7462
ENSG00000105058	72.2625	86.6329	1.72668	5.41864e-14	6.53433e-13	8.74947e-10	FAM32A	26017
ENSG00000176293	126.155	71.7161	12.9473	5.43235e-14	6.54599e-13	8.77162e-10	ZNF135	7694
ENSG00000215012	73.7554	85.8112	1.24576	5.45733e-14	6.57118e-13	8.81196e-10	RTL10	79680
ENSG00000160685	74.6906	85.3187	3.44877	5.48011e-14	6.59369e-13	8.84873e-10	ZBTB7B	51043
ENSG00000165490	68.0969	89.0121	17.8457	5.50095e-14	6.61384e-13	8.88239e-10	DDIAS	220042
ENSG00000185101	73.8095	85.7436	7.18098	5.50818e-14	6.61761e-13	8.89406e-10	ANO9	338440
ENSG00000257093	70.6886	87.4285	7.04697	5.5243e-14	6.63204e-13	8.92009e-10	KIAA1147	57189
ENSG00000113569	73.6637	85.7956	1.32544	5.53811e-14	6.64367e-13	8.94238e-10	NUP155	9631
ENSG00000169045	139.194	70.0037	2.0209	5.58362e-14	6.6933e-13	9.01588e-10	HNRNPH1	3187
ENSG00000154229	126.908	71.5038	2.89976	5.62498e-14	6.73787e-13	9.08265e-10	PRKCA	5578
ENSG00000173559	72.6706	86.2372	14.3179	5.6425e-14	6.75385e-13	9.11094e-10	NABP1	64859
ENSG00000197956	72.0089	86.5196	5.94362	5.74105e-14	6.85657e-13	9.27008e-10	S100A6	6277
ENSG00000196663	74.1867	85.3711	11.8322	5.74567e-14	6.85701e-13	9.27753e-10	TECPR2	9895
ENSG00000114812	73.2052	85.86	4.31973	5.76753e-14	6.87801e-13	9.31283e-10	VIPR1	7433
ENSG00000183655	70.4773	87.3511	5.07785	5.7784e-14	6.8859e-13	9.33039e-10	KLHL25	64410
ENSG00000178947	73.3357	85.7698	14.1965	5.79733e-14	6.90335e-13	9.36094e-10	SMIM10L2A	399668
ENSG00000003402	73.2589	85.7712	5.18234	5.84969e-14	6.96057e-13	9.44549e-10	CFLAR	8837
ENSG00000198113	73.3441	85.7021	3.67937	5.88341e-14	6.99554e-13	9.49994e-10	TOR4A	54863
ENSG00000113273	68.6779	88.2951	3.97514	5.9468e-14	7.06571e-13	9.6023e-10	ARSB	411
ENSG00000156650	109.687	74.128	5.87777	5.95908e-14	7.0751e-13	9.62213e-10	KAT6B	23522
ENSG00000077984	70.2355	87.3279	20.2711	5.99489e-14	7.11237e-13	9.67994e-10	CST7	8530
ENSG00000167434	73.419	85.5718	29.1251	6.01031e-14	7.12544e-13	9.70484e-10	CA4	762
ENSG00000102054	69.9849	87.4542	0.978474	6.02162e-14	7.13361e-13	9.72311e-10	RBBP7	5931
ENSG00000159433	74.6425	84.9391	4.59359	6.02831e-14	7.13458e-13	9.73391e-10	STARD9	57519
ENSG00000146285	72.739	85.913	2.45974	6.03127e-14	7.13458e-13	9.7387e-10	SCML4	256380
ENSG00000082397	72.8235	85.8559	8.64541	6.04858e-14	7.14981e-13	9.76664e-10	EPB41L3	23136
ENSG00000088832	73.5924	85.4273	4.168	6.08814e-14	7.1913e-13	9.83051e-10	FKBP1A	2280
ENSG00000196867	70.8637	86.836	7.45554	6.17658e-14	7.29044e-13	9.97332e-10	ZFP28	140612
ENSG00000117174	71.2844	86.5938	4.14364	6.18502e-14	7.29133e-13	9.98696e-10	ZNHIT6	54680
ENSG00000129255	71.4632	86.4937	4.30848	6.18637e-14	7.29133e-13	9.98913e-10	MPDU1	9526
ENSG00000203618	72.1728	86.0383	28.4871	6.28347e-14	7.39499e-13	1.01459e-09	GP1BB	2812
ENSG00000168672	71.3394	86.4866	9.65308	6.29426e-14	7.40229e-13	1.01633e-09	FAM84B	157638
ENSG00000167578	72.3306	85.9012	3.24056	6.36003e-14	7.4742e-13	1.02695e-09	RAB4B	53916
ENSG00000156113	75.0522	84.4496	34.6022	6.45504e-14	7.58033e-13	1.0423e-09	KCNMA1	3778
ENSG00000131018	75.0487	84.4442	4.62676	6.46588e-14	7.58754e-13	1.04405e-09	SYNE1	23345
ENSG00000163534	138.777	69.5775	25.338	6.54871e-14	7.67916e-13	1.05742e-09	FCRL1	115350
ENSG00000007312	70.2543	86.8935	11.4408	6.59621e-14	7.72924e-13	1.06509e-09	CD79B	974
ENSG00000155659	118.876	72.1231	25.9084	6.74111e-14	7.8933e-13	1.08849e-09	VSIG4	11326
ENSG00000166333	69.9548	86.9243	4.6462	6.81114e-14	7.96953e-13	1.0998e-09	ILK	3611
ENSG00000114268	72.4904	85.5054	5.78744	6.83446e-14	7.99103e-13	1.10356e-09	PFKFB4	5210
ENSG00000112159	73.339	84.9229	4.23795	7.06303e-14	8.25229e-13	1.14047e-09	MDN1	23195
ENSG00000143167	72.3922	85.4011	7.64754	7.08661e-14	8.27387e-13	1.14428e-09	GPA33	10223
ENSG00000170653	94.5445	76.9328	1.64957	7.21861e-14	8.42189e-13	1.16559e-09	ATF7	11016
ENSG00000085721	72.0838	85.4656	4.2048	7.25158e-14	8.45425e-13	1.17091e-09	RRN3	54700
ENSG00000143842	74.971	83.9738	5.96083	7.29774e-14	8.50192e-13	1.17837e-09	SOX13	9580
ENSG00000117090	73.1246	84.8819	3.03775	7.3171e-14	8.51833e-13	1.18149e-09	SLAMF1	6504
ENSG00000133943	72.6618	85.1128	2.50939	7.33239e-14	8.52998e-13	1.18396e-09	DGLUCY	80017
ENSG00000172493	70.4704	86.2808	9.52794	7.37004e-14	8.56144e-13	1.19004e-09	AFF1	4299
ENSG00000049246	69.1357	87.0321	5.05007	7.40561e-14	8.59658e-13	1.19578e-09	PER3	8863
ENSG00000069275	69.9141	86.5152	2.65324	7.50966e-14	8.7111e-13	1.21258e-09	NUCKS1	64710
ENSG00000183691	72.6752	84.9649	13.4953	7.57703e-14	8.78294e-13	1.22346e-09	NOG	9241
ENSG00000104714	133.616	69.6666	2.56811	7.75489e-14	8.97846e-13	1.25218e-09	ERICH1	157697
ENSG00000128191	76.0095	83.2286	1.60692	7.75683e-14	8.97846e-13	1.25249e-09	DGCR8	54487
ENSG00000163606	78.8108	81.9646	14.0805	7.8036e-14	9.02613e-13	1.26005e-09	CD200R1	131450
ENSG00000155876	73.1327	84.588	0.72401	7.83095e-14	9.05128e-13	1.26446e-09	RRAGA	10670
ENSG00000168461	74.3966	83.9424	6.0387	7.8571e-14	9.07501e-13	1.26869e-09	RAB31	11031
ENSG00000059588	72.7582	84.7147	4.32597	7.95237e-14	9.17848e-13	1.28407e-09	TARBP1	6894
ENSG00000088053	133.438	69.6027	19.3677	7.9782e-14	9.20171e-13	1.28824e-09	GP6	51206
ENSG00000122224	71.0221	85.5687	3.6085	8.08358e-14	9.3166e-13	1.30526e-09	LY9	4063
ENSG00000104490	75.1383	83.4387	4.34649	8.13631e-14	9.37068e-13	1.31377e-09	NCALD	83988
ENSG00000102978	74.1765	83.8472	1.47953	8.24521e-14	9.48934e-13	1.33135e-09	POLR2C	5432
ENSG00000110448	73.0772	84.3867	4.8956	8.26429e-14	9.50452e-13	1.33443e-09	CD5	921
ENSG00000188282	85.3011	79.2265	21.7645	8.33957e-14	9.58427e-13	1.34659e-09	RUFY4	285180
ENSG00000162551	71.7097	85.0547	40.3761	8.35163e-14	9.5913e-13	1.34854e-09	ALPL	249
ENSG00000172216	75.276	83.2506	7.55752	8.37986e-14	9.61689e-13	1.3531e-09	CEBPB	1051
ENSG00000108424	72.7227	84.4932	3.74149	8.41093e-14	9.64568e-13	1.35811e-09	KPNB1	3837
ENSG00000137073	74.3401	83.6459	2.07708	8.48653e-14	9.72547e-13	1.37032e-09	UBAP2	55833
ENSG00000187862	73.8837	83.7838	8.43183	8.66075e-14	9.91809e-13	1.39845e-09	TTC24	164118
ENSG00000128694	71.5394	84.9747	5.04342	8.68852e-14	9.94285e-13	1.40294e-09	OSGEPL1	64172
ENSG00000243649	137.398	68.8899	112.792	8.69761e-14	9.9462e-13	1.4044e-09	CFB	629
ENSG00000179981	71.4678	84.9939	4.71452	8.72711e-14	9.97287e-13	1.40917e-09	TSHZ1	10194
ENSG00000163328	72.8265	84.2482	5.09056	8.79711e-14	1.00458e-12	1.42047e-09	GPR155	151556
ENSG00000159753	72.7113	84.301	4.84136	8.80977e-14	1.00531e-12	1.42251e-09	CARMIL2	146206
ENSG00000101558	74.8331	83.23	3.50429	8.85613e-14	1.00989e-12	1.43e-09	VAPA	9218
ENSG00000204619	71.4461	84.9372	3.33879	8.86606e-14	1.01031e-12	1.4316e-09	PPP1R11	6992
ENSG00000105767	71.0974	85.1025	8.5019	8.91283e-14	1.0142e-12	1.43915e-09	CADM4	199731
ENSG00000144659	135.733	68.9648	3.29006	9.03193e-14	1.02703e-12	1.45838e-09	SLC25A38	54977
ENSG00000113441	134.789	69.0639	1.92906	9.05918e-14	1.02941e-12	1.46279e-09	LNPEP	4012
ENSG00000135093	98.9821	74.9693	1.22463	9.14951e-14	1.03834e-12	1.47737e-09	USP30	84749
ENSG00000153563	74.5132	83.2433	3.3279	9.15705e-14	1.03834e-12	1.47859e-09	CD8A	925
ENSG00000151948	72.7906	84.071	10.4941	9.20994e-14	1.0436e-12	1.48713e-09	GLT1D1	144423
ENSG00000168675	122.712	70.553	3.48425	9.249e-14	1.04729e-12	1.49344e-09	LDLRAD4	753
ENSG00000136444	72.6796	84.0989	1.688	9.27218e-14	1.04918e-12	1.49718e-09	RSAD1	55316
ENSG00000165959	72.7469	84.055	3.26785	9.29302e-14	1.0508e-12	1.50054e-09	CLMN	79789
ENSG00000083814	71.7437	84.5691	1.20911	9.30706e-14	1.05165e-12	1.50281e-09	ZNF671	79891
ENSG00000172771	66.2325	87.7475	14.5218	9.41082e-14	1.06263e-12	1.51957e-09	EFCAB12	90288
ENSG00000069248	73.0856	83.8124	1.32285	9.44938e-14	1.06624e-12	1.52579e-09	NUP133	55746
ENSG00000122733	71.9484	84.3858	46.7512	9.47214e-14	1.06806e-12	1.52947e-09	PHF24	23349
ENSG00000101856	71.5672	84.5766	8.06779	9.49448e-14	1.06983e-12	1.53307e-09	PGRMC1	10857
ENSG00000127586	75.2292	82.7187	4.37933	9.57382e-14	1.07802e-12	1.54589e-09	CHTF18	63922
ENSG00000115828	73.8363	83.3471	12.4569	9.65952e-14	1.08493e-12	1.55972e-09	QPCT	25797
ENSG00000131475	124.127	70.2186	2.40617	9.66062e-14	1.08493e-12	1.5599e-09	VPS25	84313
ENSG00000188322	75.0028	82.7867	4.94439	9.66203e-14	1.08493e-12	1.56013e-09	SBK1	388228
ENSG00000122490	73.2775	83.6127	5.0924	9.68326e-14	1.08656e-12	1.56356e-09	PQLC1	80148
ENSG00000141480	73.602	83.445	4.92572	9.69897e-14	1.08756e-12	1.56609e-09	ARRB2	409
ENSG00000166681	71.8911	84.2488	7.66216	9.84764e-14	1.10347e-12	1.5901e-09	BEX3	27018
ENSG00000185483	135.268	68.7583	82.9613	9.85485e-14	1.10351e-12	1.59126e-09	ROR1	4919
ENSG00000138760	72.1461	84.1096	4.31267	9.8625e-14	1.1036e-12	1.5925e-09	SCARB2	950
ENSG00000104880	71.4145	84.4562	1.76503	9.94823e-14	1.11242e-12	1.60634e-09	ARHGEF18	23370
ENSG00000126368	73.3766	83.4387	6.76472	9.97312e-14	1.11444e-12	1.61036e-09	NR1D1	9572
ENSG00000107957	73.6964	83.277	2.249	9.98268e-14	1.11473e-12	1.6119e-09	SH3PXD2A	9644
ENSG00000122986	72.4391	83.885	3.4325	1.00341e-13	1.11893e-12	1.62021e-09	HVCN1	84329
ENSG00000159314	73.3501	83.4227	2.40826	1.00421e-13	1.11904e-12	1.62149e-09	ARHGAP27	201176
ENSG00000186532	74.4554	82.856	1.97278	1.01123e-13	1.1261e-12	1.63284e-09	SMYD4	114826
ENSG00000184787	74.6284	82.7471	0.883956	1.01771e-13	1.13252e-12	1.64329e-09	UBE2G2	7327
ENSG00000189377	71.7122	84.1848	84.97	1.02157e-13	1.13604e-12	1.64954e-09	CXCL17	284340
ENSG00000163823	73.5654	83.2285	9.84639	1.02535e-13	1.13868e-12	1.65564e-09	CCR1	1230
ENSG00000037280	71.4267	84.2246	7.31138	1.04812e-13	1.16316e-12	1.6924e-09	FLT4	2324
ENSG00000160410	73.181	83.3132	9.70959	1.05121e-13	1.16579e-12	1.69739e-09	SHKBP1	92799
ENSG00000186017	72.2199	83.78	7.91714	1.05582e-13	1.1701e-12	1.70483e-09	ZNF566	84924
ENSG00000101224	73.9116	82.9203	4.27311	1.05993e-13	1.17385e-12	1.71147e-09	CDC25B	994
ENSG00000116824	73.2251	83.2464	3.28085	1.06245e-13	1.17583e-12	1.71554e-09	CD2	914
ENSG00000170873	74.3158	82.6678	3.23378	1.07482e-13	1.18871e-12	1.73551e-09	MTSS1	9788
ENSG00000131378	74.6907	82.4638	1.78985	1.08167e-13	1.19546e-12	1.74657e-09	RFTN1	23180
ENSG00000151240	73.2273	83.0262	8.38142	1.11905e-13	1.23508e-12	1.80693e-09	DIP2C	22982
ENSG00000109133	71.8687	83.6428	3.3875	1.13736e-13	1.25443e-12	1.83649e-09	TMEM33	55161
ENSG00000198131	71.4693	83.8155	2.70067	1.14668e-13	1.26386e-12	1.85155e-09	ZNF544	27300
ENSG00000119285	74.3373	82.377	2.55533	1.14957e-13	1.26618e-12	1.85621e-09	HEATR1	55127
ENSG00000136689	74.2301	82.4176	17.2176	1.15242e-13	1.26844e-12	1.86081e-09	IL1RN	3557
ENSG00000186583	74.1515	82.4521	28.0297	1.15321e-13	1.26845e-12	1.86208e-09	SPATC1	375686
ENSG00000104856	72.0977	83.4205	7.98929	1.16556e-13	1.28116e-12	1.88203e-09	RELB	5971
ENSG00000204084	73.6102	82.6064	2.40341	1.18266e-13	1.29908e-12	1.90965e-09	INPP5B	3633
ENSG00000152217	138.576	67.7939	7.90554	1.20782e-13	1.32581e-12	1.95027e-09	SETBP1	26040
ENSG00000128731	73.5365	82.5249	2.76903	1.21616e-13	1.33406e-12	1.96374e-09	HERC2	8924
ENSG00000188559	73.0167	82.7405	4.88822	1.22727e-13	1.34534e-12	1.98168e-09	RALGAPA2	57186
ENSG00000121895	74.6676	81.9023	3.33155	1.2415e-13	1.36001e-12	2.00465e-09	TMEM156	80008
ENSG00000160191	73.1463	82.5894	9.71394	1.25301e-13	1.37168e-12	2.02323e-09	PDE9A	5152
ENSG00000183150	72.0798	83.0968	7.88553	1.26026e-13	1.37847e-12	2.03494e-09	GPR19	2842
ENSG00000213762	70.1394	84.1152	1.93757	1.26092e-13	1.37847e-12	2.036e-09	ZNF134	7693
ENSG00000164080	74.5738	81.8494	1.42175	1.27076e-13	1.38829e-12	2.05189e-09	RAD54L2	23132
ENSG00000116586	69.268	84.5385	4.82555	1.278e-13	1.3949e-12	2.06359e-09	LAMTOR2	28956
ENSG00000135736	72.0096	83.0711	3.69233	1.27854e-13	1.3949e-12	2.06446e-09	CCDC102A	92922
ENSG00000163348	71.8145	83.1611	1.14416	1.28141e-13	1.3971e-12	2.0691e-09	PYGO2	90780
ENSG00000160223	71.1173	83.5146	6.79392	1.28377e-13	1.39872e-12	2.0729e-09	ICOSLG	23308
ENSG00000124507	69.3176	84.4852	9.3947	1.28544e-13	1.39959e-12	2.0756e-09	PACSIN1	29993
ENSG00000174469	138.643	67.5641	29.7821	1.30308e-13	1.41785e-12	2.10408e-09	CNTNAP2	26047
ENSG00000158435	131.404	68.3691	0.535544	1.30478e-13	1.41874e-12	2.10683e-09	CNOT11	55571
ENSG00000159618	73.6619	82.115	13.5391	1.32201e-13	1.4365e-12	2.13464e-09	ADGRG5	221188
ENSG00000138002	75.4319	81.2786	3.81904	1.32673e-13	1.44066e-12	2.14227e-09	IFT172	26160
ENSG00000179409	73.6413	82.0754	2.65942	1.33776e-13	1.45167e-12	2.16008e-09	GEMIN4	50628
ENSG00000141968	73.5534	82.0925	3.49677	1.34577e-13	1.45938e-12	2.17301e-09	VAV1	7409
ENSG00000148358	71.8763	82.9164	1.13871	1.34711e-13	1.45986e-12	2.17519e-09	GPR107	57720
ENSG00000198060	72.7928	82.3555	3.61056	1.38024e-13	1.49475e-12	2.22867e-09	MARCH5	54708
ENSG00000124103	134.784	67.7879	6.81349	1.39164e-13	1.50609e-12	2.24709e-09	FAM209A	200232
ENSG00000214456	70.9835	83.2307	12.7073	1.39401e-13	1.50764e-12	2.2509e-09	PLIN5	440503
ENSG00000185475	69.8672	83.813	3.2234	1.39855e-13	1.51153e-12	2.25823e-09	TMEM179B	374395
ENSG00000103494	107.703	71.6444	8.52961	1.4189e-13	1.53251e-12	2.2911e-09	RPGRIP1L	23322
ENSG00000160007	74.2725	81.5025	2.07276	1.42915e-13	1.54049e-12	2.30765e-09	ARHGAP35	2909
ENSG00000135469	71.0753	83.072	2.48699	1.43047e-13	1.54088e-12	2.30978e-09	COQ10A	93058
ENSG00000188636	74.3597	81.3611	2.10741	1.4644e-13	1.57637e-12	2.36456e-09	RTL6	84247
ENSG00000087269	73.2899	81.8185	2.04896	1.48093e-13	1.59311e-12	2.39125e-09	NOP14	8602
ENSG00000131979	71.7633	82.5651	10.0221	1.48292e-13	1.59419e-12	2.39447e-09	GCH1	2643
ENSG00000146674	72.098	82.365	7.27539	1.49403e-13	1.60507e-12	2.41241e-09	IGFBP3	3486
ENSG00000114354	73.7263	81.5347	1.12998	1.50817e-13	1.61918e-12	2.43525e-09	TFG	10342
ENSG00000113263	72.2533	82.2225	5.94559	1.51721e-13	1.6278e-12	2.44984e-09	ITK	3702
ENSG00000205352	73.0497	81.7908	4.3368	1.53245e-13	1.64306e-12	2.47445e-09	PRR13	54458
ENSG00000146054	73.7169	81.4577	6.13239	1.53799e-13	1.64791e-12	2.4834e-09	TRIM7	81786
ENSG00000158270	127.247	68.359	71.8458	1.54989e-13	1.65955e-12	2.50261e-09	COLEC12	81035
ENSG00000173210	72.5884	81.952	25.7504	1.55558e-13	1.66455e-12	2.5118e-09	ABLIM3	22885
ENSG00000177455	134.192	67.5161	14.3509	1.55962e-13	1.66776e-12	2.51832e-09	CD19	930
ENSG00000205730	72.8772	81.7371	4.23408	1.58336e-13	1.69203e-12	2.55666e-09	ITPRIPL2	162073
ENSG00000163932	72.7726	81.7538	5.16269	1.59622e-13	1.70464e-12	2.57742e-09	PRKCD	5580
ENSG00000105516	71.827	82.216	5.70525	1.59784e-13	1.70525e-12	2.58004e-09	DBP	1628
ENSG00000065150	69.4866	83.3979	1.32892	1.61373e-13	1.71993e-12	2.60569e-09	IPO5	3843
ENSG00000221923	74.9735	80.6416	2.88434	1.62926e-13	1.73533e-12	2.63076e-09	ZNF880	400713
ENSG00000124243	72.1917	81.9439	3.22082	1.63242e-13	1.73756e-12	2.63587e-09	BCAS4	55653
ENSG00000136279	73.5676	81.2449	1.8645	1.6463e-13	1.75117e-12	2.65828e-09	DBNL	28988
ENSG00000196218	73.0423	81.4866	6.29159	1.64934e-13	1.75325e-12	2.66319e-09	RYR1	6261
ENSG00000184574	73.3655	81.3222	3.26335	1.65348e-13	1.75649e-12	2.66987e-09	LPAR5	57121
ENSG00000128512	72.1191	81.9221	21.2765	1.65489e-13	1.75684e-12	2.67216e-09	DOCK4	9732
ENSG00000159733	75.3833	80.3684	3.10371	1.66575e-13	1.76721e-12	2.68969e-09	ZFYVE28	57732
ENSG00000162222	73.1651	81.3352	1.21167	1.68637e-13	1.7879e-12	2.72297e-09	TTC9C	283237
ENSG00000131446	71.507	82.1397	2.91108	1.68974e-13	1.78968e-12	2.72842e-09	MGAT1	4245
ENSG00000131437	141.589	66.5065	10.1238	1.69026e-13	1.78968e-12	2.72926e-09	KIF3A	11127
ENSG00000146904	73.0411	81.3533	6.36432	1.70302e-13	1.80201e-12	2.74987e-09	EPHA1	2041
ENSG00000130956	72.6121	81.5452	3.10811	1.70896e-13	1.80711e-12	2.75945e-09	HABP4	22927
ENSG00000186416	135.289	67.103	2.5778	1.7217e-13	1.81939e-12	2.78003e-09	NKRF	55922
ENSG00000141127	73.1056	81.2609	0.668573	1.72835e-13	1.82522e-12	2.79076e-09	PRPSAP2	5636
ENSG00000079393	70.9998	82.2287	35.6548	1.75813e-13	1.85304e-12	2.83885e-09	DUSP13	51207
ENSG00000148841	72.4136	81.5084	5.08409	1.76405e-13	1.85806e-12	2.8484e-09	ITPRIP	85450
ENSG00000143382	73.5493	80.9302	6.52146	1.77947e-13	1.87308e-12	2.87331e-09	ADAMTSL4	54507
ENSG00000154328	140.482	66.4551	3.79728	1.78654e-13	1.8793e-12	2.88473e-09	NEIL2	252969
ENSG00000050748	136.619	66.8159	1.04919	1.80836e-13	1.90102e-12	2.91996e-09	MAPK9	5601
ENSG00000124523	72.791	81.2006	1.14249	1.81767e-13	1.90956e-12	2.93499e-09	SIRT5	23408
ENSG00000183495	72.8034	81.1726	2.45752	1.82731e-13	1.91843e-12	2.95055e-09	EP400	57634
ENSG00000160216	71.2138	81.9417	3.17811	1.83315e-13	1.92332e-12	2.95999e-09	AGPAT3	56894
ENSG00000034053	73.0626	81.0291	4.49029	1.83609e-13	1.92515e-12	2.96473e-09	APBA2	321
ENSG00000172594	74.092	80.5063	5.36302	1.85543e-13	1.94417e-12	2.99596e-09	SMPDL3A	10924
ENSG00000138433	74.6285	80.2566	6.60576	1.8584e-13	1.94601e-12	3.00075e-09	CIR1	9541
ENSG00000187037	71.7667	81.5984	8.38748	1.86207e-13	1.9486e-12	3.00668e-09	GPR141	353345
ENSG00000007314	123.471	68.2585	32.3199	1.88087e-13	1.96699e-12	3.03704e-09	SCN4A	6329
ENSG00000175643	71.728	81.5693	18.788	1.88346e-13	1.96843e-12	3.04122e-09	RMI2	116028
ENSG00000171786	72.2344	81.2923	8.63493	1.89611e-13	1.98037e-12	3.06165e-09	NHLH1	4807
ENSG00000120899	70.6304	82.092	2.68138	1.89782e-13	1.98087e-12	3.06441e-09	PTK2B	2185
ENSG00000140326	72.4764	81.1624	1.88443	1.90181e-13	1.98375e-12	3.07085e-09	CDAN1	146059
ENSG00000178199	74.1808	80.343	4.0121	1.91155e-13	1.99263e-12	3.08658e-09	ZC3H12D	340152
ENSG00000056558	74.2279	80.312	3.81662	1.91602e-13	1.99549e-12	3.0938e-09	TRAF1	7185
ENSG00000110851	74.9855	79.971	0.744163	1.91677e-13	1.99549e-12	3.09501e-09	PRDM4	11108
ENSG00000105383	74.5643	80.1541	5.04244	1.91884e-13	1.99636e-12	3.09835e-09	CD33	945
ENSG00000101347	72.3985	81.1541	2.88206	1.92279e-13	1.99919e-12	3.10474e-09	SAMHD1	25939
ENSG00000106772	71.3694	81.6254	6.00219	1.93885e-13	2.01458e-12	3.13066e-09	PRUNE2	158471
ENSG00000166889	71.5046	81.531	2.60589	1.95117e-13	2.02608e-12	3.15055e-09	PATL1	219988
ENSG00000198589	72.473	80.9321	4.33579	2.01013e-13	2.08596e-12	3.24576e-09	LRBA	987
ENSG00000173064	67.3497	83.629	2.06291	2.01278e-13	2.08737e-12	3.25004e-09	HECTD4	283450
ENSG00000170837	71.995	81.1484	11.4467	2.01741e-13	2.09083e-12	3.25751e-09	GPR27	2850
ENSG00000176595	69.2189	82.5479	4.94935	2.02937e-13	2.10187e-12	3.27682e-09	KBTBD11	9920
ENSG00000035928	141.844	65.9439	1.23374	2.03559e-13	2.10697e-12	3.28687e-09	RFC1	5981
ENSG00000163082	112.016	69.7093	7.69389	2.03808e-13	2.10819e-12	3.29088e-09	SGPP2	130367
ENSG00000175556	80.4478	77.5077	14.8183	2.04495e-13	2.11394e-12	3.30198e-09	LONRF3	79836
ENSG00000204472	74.966	79.7115	11.9683	2.04692e-13	2.11463e-12	3.30517e-09	AIF1	199
ENSG00000101181	69.6939	82.2282	1.62246	2.06048e-13	2.12638e-12	3.32705e-09	MTG2	26164
ENSG00000104324	72.6512	80.7426	4.48729	2.06093e-13	2.12638e-12	3.32778e-09	CPQ	10404
ENSG00000104814	72.7511	80.6585	4.96777	2.07913e-13	2.14242e-12	3.35717e-09	MAP4K1	11184
ENSG00000138069	73.5024	80.2816	3.01609	2.09196e-13	2.15426e-12	3.37788e-09	RAB1A	5861
ENSG00000134107	73.6167	80.2136	6.13356	2.09977e-13	2.16093e-12	3.39049e-09	BHLHE40	8553
ENSG00000074966	130.923	66.9604	7.00904	2.1299e-13	2.19054e-12	3.43915e-09	TXK	7294
ENSG00000174749	69.5818	82.1357	7.18184	2.13437e-13	2.19374e-12	3.44636e-09	FAM241A	132720
ENSG00000175489	73.1157	80.3449	4.7079	2.15147e-13	2.20977e-12	3.47398e-09	LRRC25	126364
ENSG00000131899	75.7499	79.151	1.64843	2.16142e-13	2.21731e-12	3.49005e-09	LLGL1	3996
ENSG00000188786	70.8756	81.3984	4.63591	2.16868e-13	2.22334e-12	3.50177e-09	MTF1	4520
ENSG00000141012	73.3866	80.1823	2.34463	2.17066e-13	2.22396e-12	3.50497e-09	GALNS	2588
ENSG00000158321	72.8692	80.3797	9.73494	2.19363e-13	2.24607e-12	3.54205e-09	AUTS2	26053
ENSG00000173153	72.5047	80.5327	1.49217	2.20381e-13	2.25506e-12	3.55849e-09	ESRRA	2101
ENSG00000020256	118.153	68.4856	2.1641	2.22036e-13	2.27056e-12	3.58521e-09	ZFP64	55734
ENSG00000105186	139.766	65.8466	0.58375	2.25781e-13	2.3074e-12	3.64569e-09	ANKRD27	84079
ENSG00000219481	73.9491	79.7578	1.71321	2.2608e-13	2.30899e-12	3.65052e-09	NBPF1	55672
ENSG00000172409	73.2292	80.0788	1.39177	2.26515e-13	2.31198e-12	3.65755e-09	CLP1	10978
ENSG00000101457	72.6713	80.161	3.23159	2.36439e-13	2.41174e-12	3.81778e-09	DNTTIP1	116092
ENSG00000198894	138.797	65.7762	3.55035	2.39113e-13	2.43748e-12	3.86096e-09	CIPC	85457
ENSG00000203710	74.7729	79.1368	16.2216	2.4066e-13	2.4517e-12	3.88594e-09	CR1	1378
ENSG00000120915	72.6469	80.0755	5.70894	2.42021e-13	2.464e-12	3.90791e-09	EPHX2	2053
ENSG00000124356	71.62	80.5343	0.712485	2.4386e-13	2.48116e-12	3.9376e-09	STAMBP	10617
ENSG00000198919	71.6029	80.5116	6.28611	2.45667e-13	2.49798e-12	3.96678e-09	DZIP3	9666
ENSG00000184205	72.0328	80.2793	3.46463	2.47132e-13	2.51129e-12	3.99044e-09	TSPYL2	64061
ENSG00000125170	74.1204	79.3066	16.6456	2.47703e-13	2.51551e-12	3.99965e-09	DOK4	55715
ENSG00000198799	73.0574	79.7714	2.24139	2.48715e-13	2.5242e-12	4.016e-09	LRIG2	9860
ENSG00000105707	131.334	66.4384	46.8993	2.49879e-13	2.53442e-12	4.0348e-09	HPN	3249
ENSG00000091127	73.2131	79.6529	4.27788	2.51557e-13	2.54984e-12	4.06189e-09	PUS7	54517
ENSG00000085514	73.6917	79.3596	5.21895	2.56243e-13	2.59571e-12	4.13755e-09	PILRA	29992
ENSG00000106624	73.1703	79.5547	11.543	2.58843e-13	2.61913e-12	4.17953e-09	AEBP1	165
ENSG00000188227	129.679	66.5223	12.1113	2.5888e-13	2.61913e-12	4.18013e-09	ZNF793	390927
ENSG00000180423	72.1365	80.0082	1.78795	2.60616e-13	2.63504e-12	4.20816e-09	HARBI1	283254
ENSG00000111752	72.8336	79.6708	3.33443	2.6129e-13	2.64021e-12	4.21905e-09	PHC1	1911
ENSG00000089775	73.292	79.4537	6.4918	2.61713e-13	2.64282e-12	4.22588e-09	ZBTB25	7597
ENSG00000101150	72.29	79.8633	2.56282	2.65183e-13	2.67619e-12	4.2819e-09	TPD52L2	7165
ENSG00000135966	73.4629	79.2939	0.854701	2.67e-13	2.69285e-12	4.31125e-09	TGFBRAP1	9392
ENSG00000160271	75.4975	78.3926	1.87972	2.67857e-13	2.69981e-12	4.32509e-09	RALGDS	5900
ENSG00000163636	75.6909	78.2797	0.737468	2.6997e-13	2.7194e-12	4.3592e-09	PSMD6	9861
ENSG00000117984	74.6677	78.7053	5.71731	2.7065e-13	2.72456e-12	4.37019e-09	CTSD	1509
ENSG00000174738	68.6327	81.5521	8.13939	2.7469e-13	2.7635e-12	4.43542e-09	NR1D2	9975
ENSG00000166405	72.7119	79.4865	8.4629	2.76935e-13	2.78435e-12	4.47167e-09	RIC3	79608
ENSG00000198690	73.4458	79.1327	3.21597	2.78208e-13	2.79541e-12	4.49222e-09	FAN1	22909
ENSG00000184838	127.918	66.4852	58.0396	2.80852e-13	2.82022e-12	4.53491e-09	PRR16	51334
ENSG00000111452	66.8014	82.3696	11.7214	2.87367e-13	2.88385e-12	4.64011e-09	ADGRD1	283383
ENSG00000167565	67.4621	81.9017	3.11004	2.9363e-13	2.94487e-12	4.74124e-09	SERTAD3	29946
ENSG00000110060	76.0219	77.7952	2.2939	2.94394e-13	2.9507e-12	4.75358e-09	PUS3	83480
ENSG00000134571	72.2101	79.4294	7.43751	2.97037e-13	2.97535e-12	4.79626e-09	MYBPC3	4607
ENSG00000135506	71.5482	79.7213	3.98027	2.9855e-13	2.98865e-12	4.82069e-09	OS9	10956
ENSG00000010803	72.1203	79.4438	2.06395	2.99023e-13	2.99153e-12	4.82833e-09	SCMH1	22955
ENSG00000128908	75.6772	77.8696	1.20587	2.99431e-13	2.99376e-12	4.83492e-09	INO80	54617
ENSG00000135940	71.8859	79.5367	4.17475	3.00279e-13	3.00037e-12	4.8486e-09	COX5B	1329
ENSG00000163453	72.9758	78.9853	3.72215	3.03674e-13	3.03068e-12	4.90342e-09	IGFBP7	3490
ENSG00000235863	69.6976	80.5639	2.98878	3.03688e-13	3.03068e-12	4.90364e-09	B3GALT4	8705
ENSG00000125430	71.8589	79.4932	6.65315	3.04362e-13	3.03553e-12	4.91453e-09	HS3ST3B1	9953
ENSG00000180357	73.0989	78.8664	1.97382	3.08373e-13	3.07364e-12	4.9793e-09	ZNF609	23060
ENSG00000102524	72.3527	79.2022	15.1706	3.08794e-13	3.07594e-12	4.9861e-09	TNFSF13B	10673
ENSG00000123600	71.993	79.3369	3.0421	3.11264e-13	3.09863e-12	5.02598e-09	METTL8	79828
ENSG00000010539	68.8873	80.8358	5.37001	3.14336e-13	3.12729e-12	5.07559e-09	ZNF200	7752
ENSG00000154217	73.9874	78.339	1.47495	3.18555e-13	3.1673e-12	5.1437e-09	PITPNC1	26207
ENSG00000136111	123.261	66.6745	10.2384	3.18986e-13	3.16925e-12	5.15066e-09	TBC1D4	9882
ENSG00000166938	73.8142	78.4073	1.09615	3.19142e-13	3.16925e-12	5.15319e-09	DIS3L	115752
ENSG00000171860	73.7315	78.3565	7.77425	3.26039e-13	3.23574e-12	5.26455e-09	C3AR1	719
ENSG00000121753	72.9211	78.6715	10.1119	3.29732e-13	3.2694e-12	5.32418e-09	ADGRB2	576
ENSG00000164828	72.3188	78.9452	3.54576	3.29836e-13	3.2694e-12	5.32586e-09	SUN1	23353
ENSG00000164088	70.7139	79.6848	2.74881	3.31565e-13	3.28453e-12	5.35378e-09	PPM1M	132160
ENSG00000130638	70.4522	79.7951	1.07866	3.32988e-13	3.2966e-12	5.37676e-09	ATXN10	25814
ENSG00000184349	90.7299	72.4385	17.3282	3.38564e-13	3.34975e-12	5.4668e-09	EFNA5	1946
ENSG00000109684	72.3914	78.7922	34.0404	3.39521e-13	3.35716e-12	5.48225e-09	CLNK	116449
ENSG00000101307	71.5408	79.163	6.6388	3.41597e-13	3.37563e-12	5.51577e-09	SIRPB1	10326
ENSG00000170458	73.6813	78.1831	9.13855	3.42063e-13	3.37815e-12	5.52328e-09	CD14	929
ENSG00000049860	73.5634	78.133	1.58567	3.5072e-13	3.45942e-12	5.66307e-09	HEXB	3074
ENSG00000121236	72.652	78.528	28.8866	3.51715e-13	3.46712e-12	5.67914e-09	TRIM6	117854
ENSG00000198053	74.2923	77.767	6.17509	3.55063e-13	3.49799e-12	5.7332e-09	SIRPA	140885
ENSG00000082458	74.9838	77.4664	3.13485	3.55786e-13	3.50297e-12	5.74488e-09	DLG3	1741
ENSG00000158246	73.6243	78.0141	51.2128	3.58753e-13	3.53003e-12	5.79278e-09	TENT5B	115572
ENSG00000174652	73.1901	78.2025	1.94788	3.59012e-13	3.53043e-12	5.79697e-09	ZNF266	10781
ENSG00000099834	73.2763	78.1524	28.6351	3.60057e-13	3.53855e-12	5.81384e-09	CDHR5	53841
ENSG00000111801	68.8071	80.2718	2.36662	3.62021e-13	3.55569e-12	5.84555e-09	BTN3A3	10384
ENSG00000109099	74.5041	77.5446	57.5631	3.66885e-13	3.60068e-12	5.92409e-09	PMP22	5376
ENSG00000124942	73.6181	77.9238	3.70839	3.67048e-13	3.60068e-12	5.92672e-09	AHNAK	79026
ENSG00000163959	71.7542	78.7319	10.0038	3.69939e-13	3.62684e-12	5.97341e-09	SLC51A	200931
ENSG00000178896	73.2875	78.0175	4.02327	3.71705e-13	3.64194e-12	6.00192e-09	EXOSC4	54512
ENSG00000176915	73.2362	78.0267	0.405091	3.72939e-13	3.65182e-12	6.02185e-09	ANKLE2	23141
ENSG00000112299	73.8295	77.7335	28.0536	3.76052e-13	3.68006e-12	6.0721e-09	VNN1	8876
ENSG00000058453	72.8848	78.1452	2.77753	3.76374e-13	3.68099e-12	6.07731e-09	CROCC	9696
ENSG00000100300	73.3691	77.9189	5.91883	3.77465e-13	3.68824e-12	6.09492e-09	TSPO	706
ENSG00000008405	140.918	64.2531	5.17975	3.77572e-13	3.68824e-12	6.09666e-09	CRY1	1407
ENSG00000060558	73.3845	77.9026	6.45724	3.78351e-13	3.69246e-12	6.10924e-09	GNA15	2769
ENSG00000132286	72.6795	78.2146	0.827583	3.78462e-13	3.69246e-12	6.11103e-09	TIMM10B	26515
ENSG00000183864	74.0272	77.5908	2.52541	3.8144e-13	3.71927e-12	6.15912e-09	TOB2	10766
ENSG00000101191	74.8541	77.2342	0.958075	3.82078e-13	3.72325e-12	6.16942e-09	DIDO1	11083
ENSG00000182118	74.4801	77.3879	4.73269	3.82394e-13	3.72408e-12	6.17452e-09	FAM89A	375061
ENSG00000183773	72.8825	78.0467	7.35297	3.85645e-13	3.75347e-12	6.22701e-09	AIFM3	150209
ENSG00000037474	73.9588	77.5523	0.653633	3.87881e-13	3.77296e-12	6.26312e-09	NSUN2	54888
ENSG00000035115	72.3222	78.2524	5.55077	3.90023e-13	3.79151e-12	6.2977e-09	SH3YL1	26751
ENSG00000144791	74.4256	77.2572	1.04232	3.97263e-13	3.85952e-12	6.41461e-09	LIMD1	8994
ENSG00000068323	73.2466	77.762	4.34276	3.97497e-13	3.85952e-12	6.41839e-09	TFE3	7030
ENSG00000197457	72.2251	78.1903	3.96055	4.00222e-13	3.88365e-12	6.46239e-09	STMN3	50861
ENSG00000143862	70.6835	78.8841	2.96012	4.02754e-13	3.90587e-12	6.50327e-09	ARL8A	127829
ENSG00000186260	118.986	66.5063	6.95753	4.05291e-13	3.92811e-12	6.54423e-09	MRTFB	57496
ENSG00000125531	137.296	64.3894	19.7335	4.05956e-13	3.93219e-12	6.55497e-09	FNDC11	79025
ENSG00000064687	73.6488	77.4341	2.87201	4.12746e-13	3.99557e-12	6.66461e-09	ABCA7	10347
ENSG00000134333	73.6907	77.4127	1.25991	4.1309e-13	3.9965e-12	6.67016e-09	LDHA	3939
ENSG00000142794	72.4946	77.9346	4.3819	4.13493e-13	3.99771e-12	6.67667e-09	NBPF3	84224
ENSG00000149489	71.424	78.4222	5.3182	4.1371e-13	3.99771e-12	6.68017e-09	ROM1	6094
ENSG00000159348	73.3355	77.5228	2.11235	4.17568e-13	4.03258e-12	6.74247e-09	CYB5R1	51706
ENSG00000153933	69.6823	79.1769	5.57006	4.21921e-13	4.07218e-12	6.81276e-09	DGKE	8526
ENSG00000166526	73.224	77.3976	0.965484	4.35806e-13	4.20368e-12	7.03696e-09	ZNF3	7551
ENSG00000124357	138.691	64.0176	4.95057	4.40732e-13	4.24865e-12	7.11649e-09	NAGK	55577
ENSG00000239732	135.517	64.3229	9.39051	4.41365e-13	4.25206e-12	7.12672e-09	TLR9	54106
ENSG00000005513	72.1377	77.8253	9.43157	4.41612e-13	4.25206e-12	7.1307e-09	SOX8	30812
ENSG00000006530	72.9078	77.4657	2.29054	4.43389e-13	4.26663e-12	7.15941e-09	AGK	55750
ENSG00000166313	72.7543	77.5011	3.63449	4.46913e-13	4.29797e-12	7.2163e-09	APBB1	322
ENSG00000155287	119.545	66.0662	2.63456	4.56493e-13	4.3875e-12	7.37099e-09	SLC25A28	81894
ENSG00000101442	73.7986	76.9516	1.35565	4.57726e-13	4.39673e-12	7.39091e-09	ACTR5	79913
ENSG00000198715	71.3403	78.0374	3.2231	4.5827e-13	4.39934e-12	7.39969e-09	GLMP	112770
ENSG00000168288	75.4025	76.2267	1.82951	4.6484e-13	4.45976e-12	7.50577e-09	MMADHC	27249
ENSG00000164056	72.1927	77.5536	18.2439	4.69014e-13	4.49713e-12	7.57317e-09	SPRY1	10252
ENSG00000020633	75.1718	76.2805	3.81321	4.69464e-13	4.49878e-12	7.58044e-09	RUNX3	864
ENSG00000197415	129.737	64.7167	23.3667	4.74561e-13	4.54492e-12	7.66274e-09	VEPH1	79674
ENSG00000198829	70.6597	78.2048	21.4012	4.75253e-13	4.54885e-12	7.67392e-09	SUCNR1	56670
ENSG00000172426	140.11	63.6661	15.9343	4.75585e-13	4.54933e-12	7.67927e-09	RSPH9	221421
ENSG00000163421	73.4133	76.9465	29.0427	4.77358e-13	4.56359e-12	7.7079e-09	PROK2	60675
ENSG00000175130	74.1852	76.5879	8.7401	4.81144e-13	4.59706e-12	7.76903e-09	MARCKSL1	65108
ENSG00000099219	138.17	63.8052	3.21571	4.8268e-13	4.60901e-12	7.79384e-09	ERMP1	79956
ENSG00000100422	72.9261	77.0367	1.31508	4.91726e-13	4.68984e-12	7.9399e-09	CERK	64781
ENSG00000139433	74.0104	76.5281	1.41871	4.97332e-13	4.7405e-12	8.03042e-09	GLTP	51228
ENSG00000118113	67.5625	79.5245	86.219	5.0146e-13	4.77704e-12	8.09708e-09	MMP8	4317
ENSG00000004059	129.01	64.6098	2.26659	5.05588e-13	4.81174e-12	8.16373e-09	ARF5	381
ENSG00000171766	72.3558	77.1729	11.5581	5.05699e-13	4.81174e-12	8.16552e-09	GATM	2628
ENSG00000134324	72.138	77.2535	3.41421	5.07698e-13	4.82792e-12	8.1978e-09	LPIN1	23175
ENSG00000135218	70.569	77.9521	6.16209	5.10239e-13	4.84922e-12	8.23882e-09	CD36	948
ENSG00000137094	70.2285	78.0781	8.12298	5.14585e-13	4.88764e-12	8.309e-09	DNAJB5	25822
ENSG00000089154	74.078	76.3526	1.78321	5.15911e-13	4.89736e-12	8.33041e-09	GCN1	10985
ENSG00000099814	73.2344	76.6746	5.92002	5.20306e-13	4.93618e-12	8.40138e-09	CEP170B	283638
ENSG00000163485	72.7913	76.8399	46.7501	5.23642e-13	4.96491e-12	8.45525e-09	ADORA1	134
ENSG00000182979	73.7503	76.4175	1.01689	5.25261e-13	4.97734e-12	8.48139e-09	MTA1	9112
ENSG00000172315	73.6157	76.4271	1.72322	5.31448e-13	5.03301e-12	8.58128e-09	TP53RK	112858
ENSG00000161298	72.6171	76.8336	11.6215	5.34339e-13	5.05743e-12	8.62798e-09	ZNF382	84911
ENSG00000149970	71.7818	77.1985	12.8655	5.3498e-13	5.06053e-12	8.63832e-09	CNKSR2	22866
ENSG00000091592	71.0868	77.4876	1.9094	5.385e-13	5.09085e-12	8.69516e-09	NLRP1	22861
ENSG00000188305	74.1335	76.127	9.38757	5.4265e-13	5.12708e-12	8.76217e-09	PEAK3	374872
ENSG00000145545	73.7504	76.2497	2.01964	5.47653e-13	5.17131e-12	8.84295e-09	SRD5A1	6715
ENSG00000115919	73.5023	76.3237	8.77682	5.51784e-13	5.20728e-12	8.90966e-09	KYNU	8942
ENSG00000159403	72.8628	76.5639	4.68812	5.56256e-13	5.24335e-12	8.98186e-09	C1R	715
ENSG00000141232	140.662	63.1635	4.04016	5.57065e-13	5.24792e-12	8.99493e-09	TOB1	10140
ENSG00000163221	75.2906	75.5425	24.4858	5.5867e-13	5.25997e-12	9.02085e-09	S100A12	6283
ENSG00000123338	132.662	63.9036	1.98426	5.63025e-13	5.29523e-12	9.09117e-09	NCKAP1L	3071
ENSG00000103196	74.6939	75.7504	9.80589	5.63072e-13	5.29523e-12	9.09192e-09	CRISPLD2	83716
ENSG00000028116	71.5764	77.0737	6.5567	5.64075e-13	5.30159e-12	9.10813e-09	VRK2	7444
ENSG00000025039	73.7678	76.0762	4.28924	5.70803e-13	5.3617e-12	9.21676e-09	RRAGD	58528
ENSG00000164430	70.1769	77.6548	5.15268	5.72958e-13	5.37881e-12	9.25156e-09	CGAS	115004
ENSG00000138119	68.6234	78.3987	20.3039	5.74554e-13	5.39066e-12	9.27732e-09	MYOF	26509
ENSG00000161647	72.2577	76.6249	23.343	5.84614e-13	5.48186e-12	9.43976e-09	MPP3	4356
ENSG00000150048	69.3667	77.9087	8.49867	5.9166e-13	5.54149e-12	9.55353e-09	CLEC1A	51267
ENSG00000215252	72.0439	76.6118	13.113	6.00177e-13	5.618e-12	9.69106e-09	GOLGA8B	440270
ENSG00000112304	74.2289	75.6822	1.87296	6.00623e-13	5.61892e-12	9.69826e-09	ACOT13	55856
ENSG00000167105	73.8871	75.7461	30.488	6.12223e-13	5.72412e-12	9.88556e-09	TMEM92	162461
ENSG00000167996	72.7613	76.2167	6.69158	6.12635e-13	5.72467e-12	9.89222e-09	FTH1	2495
ENSG00000186026	72.4667	76.2808	1.75851	6.22196e-13	5.81064e-12	1.00466e-08	ZNF284	342909
ENSG00000129084	75.1048	75.1523	1.35525	6.28185e-13	5.85979e-12	1.01433e-08	PSMA1	5682
ENSG00000100897	139.712	62.8986	2.37012	6.29865e-13	5.87208e-12	1.01704e-08	DCAF11	80344
ENSG00000213809	74.2107	75.4947	5.61562	6.30718e-13	5.87663e-12	1.01842e-08	KLRK1	22914
ENSG00000116704	73.454	75.7908	2.63671	6.3319e-13	5.89626e-12	1.02241e-08	SLC35D1	23169
ENSG00000173898	73.3216	75.8353	18.3747	6.34902e-13	5.90705e-12	1.02518e-08	SPTBN2	6712
ENSG00000150938	142.142	62.6592	9.75651	6.3508e-13	5.90705e-12	1.02546e-08	CRIM1	51232
ENSG00000100504	72.3576	76.2298	12.3698	6.3746e-13	5.92577e-12	1.02931e-08	PYGL	5836
ENSG00000109113	138.036	63.0137	4.12575	6.38471e-13	5.93175e-12	1.03094e-08	RAB34	83871
ENSG00000089123	71.4494	76.6086	4.09723	6.40701e-13	5.94905e-12	1.03454e-08	TASP1	55617
ENSG00000236609	73.94	75.5333	4.16105	6.42189e-13	5.95944e-12	1.03694e-08	ZNF853	54753
ENSG00000186174	73.1207	75.8307	4.65489	6.49115e-13	6.02025e-12	1.04813e-08	BCL9L	283149
ENSG00000161835	70.5162	76.9701	5.97928	6.5048e-13	6.02945e-12	1.05033e-08	GRASP	160622
ENSG00000005075	69.4163	77.4626	3.09582	6.54421e-13	6.0625e-12	1.05669e-08	POLR2J	5439
ENSG00000129250	74.1127	75.3742	2.23524	6.56618e-13	6.07936e-12	1.06024e-08	KIF1C	10749
ENSG00000196155	74.1976	75.3137	4.15926	6.60936e-13	6.11501e-12	1.06721e-08	PLEKHG4	25894
ENSG00000130699	136.854	63.0239	3.50947	6.61226e-13	6.11501e-12	1.06768e-08	TAF4	6874
ENSG00000168824	73.491	75.5954	4.51502	6.62267e-13	6.12113e-12	1.06936e-08	NSG1	27065
ENSG00000134489	137.146	62.9823	30.8764	6.64473e-13	6.13802e-12	1.07293e-08	HRH4	59340
ENSG00000181450	134.979	63.1531	7.06147	6.73007e-13	6.21329e-12	1.0867e-08	ZNF678	339500
ENSG00000110013	71.3484	76.432	2.16302	6.76376e-13	6.24082e-12	1.09214e-08	SIAE	54414
ENSG00000198455	71.7964	76.2237	4.35805	6.78031e-13	6.25252e-12	1.09482e-08	ZXDB	158586
ENSG00000163820	73.2394	75.5738	1.86949	6.83459e-13	6.29898e-12	1.10358e-08	FYCO1	79443
ENSG00000118058	71.7273	76.2049	3.38686	6.86271e-13	6.32129e-12	1.10812e-08	KMT2A	4297
ENSG00000116701	74.4956	75.024	4.84968	6.89805e-13	6.35022e-12	1.11383e-08	NCF2	4688
ENSG00000099991	73.597	75.3376	4.63497	6.98639e-13	6.42788e-12	1.12809e-08	CABIN1	23523
ENSG00000172890	66.6406	78.5522	1.08194	7.03852e-13	6.47216e-12	1.13651e-08	NADSYN1	55191
ENSG00000172878	72.7588	75.655	5.06837	7.04281e-13	6.47241e-12	1.1372e-08	METAP1D	254042
ENSG00000214944	72.5707	75.689	15.4389	7.12338e-13	6.54273e-12	1.15021e-08	ARHGEF28	64283
ENSG00000162738	103.955	67.0529	45.9544	7.13866e-13	6.55304e-12	1.15268e-08	VANGL2	57216
ENSG00000107263	73.5465	75.2484	1.46319	7.18132e-13	6.58845e-12	1.15957e-08	RAPGEF1	2889
ENSG00000142627	72.6229	75.6312	21.9233	7.1865e-13	6.58946e-12	1.1604e-08	EPHA2	1969
ENSG00000102034	70.2666	76.6344	2.85917	7.2548e-13	6.64831e-12	1.17143e-08	ELF4	2000
ENSG00000015171	69.9663	76.7349	7.68222	7.32271e-13	6.70673e-12	1.1824e-08	ZMYND11	10771
ENSG00000165682	68.7229	77.3178	8.72617	7.33859e-13	6.71747e-12	1.18496e-08	CLEC1B	51266
ENSG00000079215	70.8182	76.3197	18.3703	7.36707e-13	6.73734e-12	1.18956e-08	SLC1A3	6507
ENSG00000176407	74.2379	74.8654	1.381	7.36864e-13	6.73734e-12	1.18981e-08	KCMF1	56888
ENSG00000129680	74.1203	74.785	1.34067	7.60918e-13	6.95334e-12	1.22865e-08	MAP7D3	79649
ENSG00000132535	73.3361	75.0932	4.54692	7.62916e-13	6.96765e-12	1.23188e-08	DLG4	1742
ENSG00000085449	68.6034	77.1813	9.51455	7.68689e-13	7.01641e-12	1.2412e-08	WDFY1	57590
ENSG00000121671	73.6726	74.9053	1.16898	7.72579e-13	7.04449e-12	1.24748e-08	CRY2	1408
ENSG00000151503	74.1958	74.6942	1.97916	7.72638e-13	7.04449e-12	1.24758e-08	NCAPD3	23310
ENSG00000034533	73.0798	75.1446	1.03797	7.73371e-13	7.04719e-12	1.24876e-08	ASTE1	28990
ENSG00000198648	71.5297	75.7608	2.52929	7.81828e-13	7.12023e-12	1.26242e-08	STK39	27347
ENSG00000176788	73.9404	74.6813	16.7954	7.95408e-13	7.23983e-12	1.28435e-08	BASP1	10409
ENSG00000175414	73.217	74.9578	6.97731	7.9893e-13	7.26779e-12	1.29003e-08	ARL10	285598
ENSG00000186197	72.9991	74.9974	5.04727	8.09052e-13	7.35572e-12	1.30638e-08	EDARADD	128178
ENSG00000184307	139.979	62.1472	7.15803	8.12989e-13	7.38735e-12	1.31273e-08	ZDHHC23	254887
ENSG00000139187	72.2762	75.2024	5.917	8.2898e-13	7.52843e-12	1.33855e-08	KLRG1	10219
ENSG00000197050	135.271	62.4993	7.84448	8.3596e-13	7.58755e-12	1.34982e-08	ZNF420	147923
ENSG00000156928	98.1405	67.6139	2.00598	8.40096e-13	7.62081e-12	1.3565e-08	MALSU1	115416
ENSG00000008869	72.0875	75.2221	3.62921	8.41502e-13	7.62927e-12	1.35877e-08	HEATR5B	54497
ENSG00000147316	74.5125	74.1965	1.39212	8.49006e-13	7.69299e-12	1.37089e-08	MCPH1	79648
ENSG00000138031	74.9287	74.0025	9.9604	8.55998e-13	7.74764e-12	1.38218e-08	ADCY3	109
ENSG00000185760	139.095	62.0764	8.03921	8.56761e-13	7.7502e-12	1.38341e-08	KCNQ5	56479
ENSG00000123353	70.939	75.6307	2.73112	8.60371e-13	7.77851e-12	1.38924e-08	ORMDL2	29095
ENSG00000119714	74.5501	74.067	2.54438	8.74109e-13	7.89829e-12	1.41142e-08	GPR68	8111
ENSG00000162522	72.9257	74.6982	5.76607	8.78502e-13	7.93354e-12	1.41852e-08	KIAA1522	57648
ENSG00000165819	73.8201	74.3258	0.736127	8.80638e-13	7.94838e-12	1.42197e-08	METTL3	56339
ENSG00000152439	71.8917	75.1129	2.30821	8.82645e-13	7.96205e-12	1.42521e-08	ZNF773	374928
ENSG00000107815	70.9671	75.4954	2.27307	8.86672e-13	7.99391e-12	1.43171e-08	TWNK	56652
ENSG00000104921	71.1975	75.3868	14.6986	8.88313e-13	8.00423e-12	1.43436e-08	FCER2	2208
ENSG00000130775	72.7956	74.6467	4.31992	9.01912e-13	8.12224e-12	1.45632e-08	THEMIS2	9473
ENSG00000100027	74.1041	74.0995	7.50516	9.06283e-13	8.15706e-12	1.46338e-08	YPEL1	29799
ENSG00000138443	138.606	61.9222	3.2043	9.18382e-13	8.25675e-12	1.48291e-08	ABI2	10152
ENSG00000142507	126.644	63.0829	3.22862	9.25856e-13	8.31931e-12	1.49498e-08	PSMB6	5694
ENSG00000143748	73.1916	74.3519	1.55725	9.32402e-13	8.37347e-12	1.50555e-08	NVL	4931
ENSG00000124496	70.7665	75.3265	2.96064	9.44454e-13	8.47699e-12	1.52501e-08	TRERF1	55809
ENSG00000131149	73.0188	74.3246	2.17261	9.55549e-13	8.5718e-12	1.54292e-08	GSE1	23199
ENSG00000163191	72.3897	74.5792	10.3806	9.56602e-13	8.57649e-12	1.54463e-08	S100A11	6282
ENSG00000082212	70.0787	75.5305	1.58778	9.68529e-13	8.6786e-12	1.56388e-08	ME2	4200
ENSG00000219200	70.9867	74.9786	6.00545	1.00464e-12	8.99224e-12	1.62219e-08	RNASEK	440400
ENSG00000048471	70.1666	75.3408	3.36932	1.00464e-12	8.99224e-12	1.6222e-08	SNX29	92017
ENSG00000117298	72.2444	74.4363	7.20596	1.00636e-12	9.00264e-12	1.62498e-08	ECE1	1889
ENSG00000103264	72.394	74.3633	2.11025	1.00912e-12	9.02227e-12	1.62942e-08	FBXO31	79791
ENSG00000082781	139.675	61.5559	15.5367	1.01057e-12	9.03022e-12	1.63176e-08	ITGB5	3693
ENSG00000159685	70.8016	75.0198	6.71905	1.01448e-12	9.06022e-12	1.63809e-08	CHCHD6	84303
ENSG00000214046	74.0644	73.6569	1.97473	1.01794e-12	9.08603e-12	1.64366e-08	SMIM7	79086
ENSG00000000938	72.3017	74.3435	4.44399	1.02385e-12	9.13377e-12	1.65321e-08	FGR	2268
ENSG00000014164	71.9468	74.4694	4.71121	1.02954e-12	9.17943e-12	1.6624e-08	ZC3H3	23144
ENSG00000135211	75.6913	72.9811	3.72019	1.03305e-12	9.20565e-12	1.66806e-08	TMEM60	85025
ENSG00000072401	72.1653	74.3397	9.47151	1.03942e-12	9.25735e-12	1.67836e-08	UBE2D1	7321
ENSG00000080546	73.2838	73.8761	7.80895	1.04127e-12	9.26867e-12	1.68134e-08	SESN1	27244
ENSG00000144802	73.144	73.8855	8.69291	1.05358e-12	9.37072e-12	1.70122e-08	NFKBIZ	64332
ENSG00000107282	70.5928	74.9563	15.1211	1.05389e-12	9.37072e-12	1.70172e-08	APBA1	320
ENSG00000204482	117.655	63.6993	4.63773	1.07577e-12	9.55994e-12	1.73704e-08	LST1	7940
ENSG00000169914	73.7576	73.5146	3.26454	1.08801e-12	9.66345e-12	1.75682e-08	OTUD3	23252
ENSG00000165879	71.9624	74.2301	4.43271	1.09097e-12	9.6844e-12	1.76159e-08	FRAT1	10023
ENSG00000186020	72.116	74.1522	7.00672	1.09479e-12	9.71297e-12	1.76776e-08	ZNF529	57711
ENSG00000196581	133.763	61.8514	50.1712	1.10038e-12	9.7572e-12	1.77679e-08	AJAP1	55966
ENSG00000116991	74.3883	73.2077	15.0424	1.1054e-12	9.79237e-12	1.78489e-08	SIPA1L2	57568
ENSG00000165821	122.552	63.0189	6.02838	1.10556e-12	9.79237e-12	1.78515e-08	SALL2	6297
ENSG00000133789	109.484	64.7496	2.66284	1.10651e-12	9.79542e-12	1.78669e-08	SWAP70	23075
ENSG00000159322	99.0356	66.5119	1.03771	1.11124e-12	9.83187e-12	1.79432e-08	ADPGK	83440
ENSG00000151690	137.712	61.4469	3.55848	1.11594e-12	9.86811e-12	1.80192e-08	MFSD6	54842
ENSG00000116685	71.1163	74.4706	2.3804	1.12322e-12	9.92699e-12	1.81366e-08	KIAA2013	90231
ENSG00000132205	74.1487	73.2322	6.42576	1.12466e-12	9.93432e-12	1.81599e-08	EMILIN2	84034
ENSG00000131634	73.0525	73.6547	3.94428	1.12707e-12	9.95014e-12	1.81988e-08	TMEM204	79652
ENSG00000148843	73.8487	73.334	2.47532	1.12882e-12	9.96016e-12	1.82271e-08	PDCD11	22984
ENSG00000126705	72.2226	73.9791	3.37624	1.13068e-12	9.97114e-12	1.82571e-08	AHDC1	27245
ENSG00000165264	75.2227	72.7957	3.40502	1.13321e-12	9.98792e-12	1.82979e-08	NDUFB6	4712
ENSG00000143110	73.9484	73.2736	5.947	1.13506e-12	9.99877e-12	1.83277e-08	C1orf162	128346
ENSG00000010310	74.3318	73.1049	11.3336	1.14109e-12	1.00464e-11	1.84251e-08	GIPR	2696
ENSG00000073417	71.2764	74.3147	1.46874	1.14784e-12	1.01003e-11	1.85341e-08	PDE8A	5151
ENSG00000103528	68.0996	75.7265	7.37352	1.15324e-12	1.01424e-11	1.86214e-08	SYT17	51760
ENSG00000008300	73.7784	73.2715	2.88952	1.15491e-12	1.01515e-11	1.86484e-08	CELSR3	1951
ENSG00000116983	72.6767	73.6838	8.18413	1.16229e-12	1.02041e-11	1.87674e-08	HPCAL4	51440
ENSG00000119535	73.4719	73.3635	6.04302	1.16317e-12	1.02041e-11	1.87817e-08	CSF3R	1441
ENSG00000130590	72.5601	73.7273	4.75927	1.1634e-12	1.02041e-11	1.87853e-08	SAMD10	140700
ENSG00000138193	138.263	61.2615	8.31934	1.17085e-12	1.02621e-11	1.89057e-08	PLCE1	51196
ENSG00000140598	71.9997	73.8988	1.57936	1.18047e-12	1.03368e-11	1.9061e-08	EFL1	79631
ENSG00000019991	72.9191	73.5071	8.52157	1.18568e-12	1.03768e-11	1.91452e-08	HGF	3082
ENSG00000146776	71.7027	73.9559	1.92514	1.20015e-12	1.04864e-11	1.93789e-08	ATXN7L1	222255
ENSG00000108559	73.6101	73.1534	1.77878	1.2101e-12	1.05676e-11	1.95395e-08	NUP88	4927
ENSG00000139714	72.9626	73.3889	5.86478	1.21623e-12	1.06154e-11	1.96384e-08	MORN3	283385
ENSG00000008394	74.3879	72.815	6.17624	1.22218e-12	1.06615e-11	1.97345e-08	MGST1	4257
ENSG00000124813	70.2739	74.4877	4.18561	1.22383e-12	1.06702e-11	1.97612e-08	RUNX2	860
ENSG00000168792	73.7743	73.0208	1.08433	1.23145e-12	1.07251e-11	1.98843e-08	ABHD15	116236
ENSG00000149527	74.7265	72.5371	5.69277	1.27022e-12	1.10567e-11	2.05102e-08	PLCH2	9651
ENSG00000100311	71.2621	73.8893	4.75412	1.27763e-12	1.11153e-11	2.06299e-08	PDGFB	5155
ENSG00000091164	74.5538	72.5738	1.08958	1.27939e-12	1.11246e-11	2.06583e-08	TXNL1	9352
ENSG00000115457	74.3247	72.647	31.7183	1.28378e-12	1.11567e-11	2.07291e-08	IGFBP2	3485
ENSG00000048140	69.5503	74.5831	2.24088	1.29319e-12	1.12325e-11	2.08812e-08	TSPAN17	26262
ENSG00000109920	71.2403	73.8289	2.8614	1.29992e-12	1.12848e-11	2.09897e-08	FNBP4	23360
ENSG00000184083	72.4297	73.3363	2.45464	1.30071e-12	1.12856e-11	2.10026e-08	FAM120C	54954
ENSG00000120594	74.457	72.518	3.79897	1.31005e-12	1.13606e-11	2.11534e-08	PLXDC2	84898
ENSG00000141068	138.915	60.8344	2.85982	1.33419e-12	1.15637e-11	2.15431e-08	KSR1	8844
ENSG00000075891	136.043	61.0634	96.9615	1.34551e-12	1.16555e-11	2.17259e-08	PAX2	5076
ENSG00000166669	73.6997	72.6976	3.36632	1.34699e-12	1.16621e-11	2.17499e-08	ATF7IP2	80063
ENSG00000164576	73.2476	72.8361	1.09815	1.35969e-12	1.17657e-11	2.19549e-08	SAP30L	79685
ENSG00000225614	70.16	74.0755	5.58053	1.37115e-12	1.18586e-11	2.214e-08	ZNF469	84627
ENSG00000163235	73.2386	72.7097	9.56441	1.40532e-12	1.21476e-11	2.26917e-08	TGFA	7039
ENSG00000166167	73.6356	72.5408	1.12046	1.41081e-12	1.21885e-11	2.27804e-08	BTRC	8945
ENSG00000152223	68.4485	74.5914	3.52546	1.45751e-12	1.25785e-11	2.35344e-08	EPG5	57724
ENSG00000182809	70.2244	73.7634	9.32596	1.47074e-12	1.26859e-11	2.37481e-08	CRIP2	1397
ENSG00000064547	71.0148	73.4193	4.98188	1.47373e-12	1.2705e-11	2.37964e-08	LPAR2	9170
ENSG00000163131	70.4866	73.6346	4.47478	1.4767e-12	1.27237e-11	2.38442e-08	CTSS	1520
ENSG00000107771	70.5402	73.573	3.4196	1.49092e-12	1.28394e-11	2.40738e-08	CCSER2	54462
ENSG00000095585	137.029	60.6642	7.50763	1.50104e-12	1.29196e-11	2.42373e-08	BLNK	29760
ENSG00000141293	71.4849	73.1254	3.23697	1.5105e-12	1.29942e-11	2.43901e-08	SKAP1	8631
ENSG00000006756	73.857	72.1753	1.89548	1.51594e-12	1.30277e-11	2.44779e-08	ARSD	414
ENSG00000004866	72.8714	72.5388	2.76121	1.52211e-12	1.30662e-11	2.45775e-08	ST7	7982
ENSG00000158864	138.923	60.4527	1.53633	1.52657e-12	1.30976e-11	2.46496e-08	NDUFS2	4720
ENSG00000151882	73.0024	72.4308	6.17965	1.54425e-12	1.32422e-11	2.4935e-08	CCL28	56477
ENSG00000104972	73.7081	72.1081	5.00225	1.56468e-12	1.34102e-11	2.52649e-08	LILRB1	10859
ENSG00000101412	72.4465	72.5558	11.7486	1.5812e-12	1.35447e-11	2.55317e-08	E2F1	1869
ENSG00000129226	74.5625	71.7057	5.76329	1.5985e-12	1.36784e-11	2.58111e-08	CD68	968
ENSG00000168827	68.493	74.0886	1.47945	1.63863e-12	1.40143e-11	2.64589e-08	GFM1	85476
ENSG00000136237	137.024	60.3957	34.5278	1.65018e-12	1.40946e-11	2.66454e-08	RAPGEF5	9771
ENSG00000136167	73.6894	71.9073	3.15099	1.6503e-12	1.40946e-11	2.66474e-08	LCP1	3936
ENSG00000095383	73.6825	71.9091	4.05409	1.65064e-12	1.40946e-11	2.6653e-08	TBC1D2	55357
ENSG00000204160	73.632	71.8892	5.82871	1.66721e-12	1.42255e-11	2.69205e-08	ZDHHC18	84243
ENSG00000143543	72.3473	72.3705	1.87615	1.67371e-12	1.4269e-11	2.70254e-08	JTB	10899
ENSG00000181817	71.537	72.6928	2.80192	1.67469e-12	1.42697e-11	2.70411e-08	LSM10	84967
ENSG00000189319	75.4418	71.1571	1.57211	1.69712e-12	1.44533e-11	2.74034e-08	FAM53B	9679
ENSG00000136828	132.465	60.6887	2.72003	1.72056e-12	1.46402e-11	2.77819e-08	RALGPS1	9649
ENSG00000178607	72.2122	72.3141	4.17754	1.72089e-12	1.46402e-11	2.77871e-08	ERN1	2081
ENSG00000139289	73.0669	71.9671	6.60069	1.72691e-12	1.46838e-11	2.78845e-08	PHLDA1	22822
ENSG00000137501	71.9839	72.3851	7.19607	1.72949e-12	1.46979e-11	2.7926e-08	SYTL2	54843
ENSG00000142599	73.4673	71.8029	3.58409	1.73194e-12	1.4711e-11	2.79657e-08	RERE	473
ENSG00000173406	73.9495	71.6117	16.7441	1.73642e-12	1.47413e-11	2.8038e-08	DAB1	1600
ENSG00000165929	140.437	59.9595	9.47121	1.7387e-12	1.47529e-11	2.80748e-08	TC2N	123036
ENSG00000175906	73.1163	71.9079	3.69663	1.74473e-12	1.47963e-11	2.81721e-08	ARL4D	379
ENSG00000152942	71.8466	72.3931	1.8707	1.75003e-12	1.48335e-11	2.82577e-08	RAD17	5884
ENSG00000132694	73.8007	71.6045	3.21139	1.76469e-12	1.49498e-11	2.84944e-08	ARHGEF11	9826
ENSG00000151208	70.6733	72.8171	6.00328	1.77437e-12	1.5024e-11	2.86508e-08	DLG5	9231
ENSG00000135898	74.3755	71.357	3.23275	1.78055e-12	1.50684e-11	2.87506e-08	GPR55	9290
ENSG00000136147	138.008	60.0688	3.5212	1.79755e-12	1.52044e-11	2.90251e-08	PHF11	51131
ENSG00000136827	71.6395	72.3619	1.42387	1.80122e-12	1.52274e-11	2.90843e-08	TOR1A	1861
ENSG00000147144	72.7367	71.8977	2.74467	1.81569e-12	1.53417e-11	2.93179e-08	CCDC120	90060
ENSG00000008438	71.9318	72.2077	18.3732	1.81825e-12	1.53552e-11	2.93592e-08	PGLYRP1	8993
ENSG00000116032	72.8311	71.8125	6.61828	1.83843e-12	1.55176e-11	2.96851e-08	GRIN3B	116444
ENSG00000090615	73.6942	71.4818	0.872667	1.84e-12	1.55227e-11	2.97105e-08	GOLGA3	2802
ENSG00000145936	72.9912	71.7354	4.91222	1.84577e-12	1.55632e-11	2.98036e-08	KCNMB1	3779
ENSG00000132334	73.0969	71.6666	2.96859	1.85925e-12	1.56687e-11	3.00212e-08	PTPRE	5791
ENSG00000185338	71.1327	72.4331	27.5167	1.86291e-12	1.56914e-11	3.00804e-08	SOCS1	8651
ENSG00000099992	71.3985	72.3116	1.51955	1.86934e-12	1.57374e-11	3.01843e-08	TBC1D10A	83874
ENSG00000188001	71.4801	72.1929	9.81499	1.91018e-12	1.60728e-11	3.08437e-08	TPRG1	285386
ENSG00000172432	125.739	61.0413	2.42543	1.91702e-12	1.61219e-11	3.09541e-08	GTPBP2	54676
ENSG00000258659	71.0187	72.3599	6.50391	1.91978e-12	1.61367e-11	3.09986e-08	TRIM34	53840
ENSG00000160299	74.6598	70.9542	1.59609	1.92428e-12	1.61661e-11	3.10713e-08	PCNT	5116
ENSG00000161381	73.1282	71.5106	5.41745	1.9291e-12	1.61982e-11	3.11492e-08	PLXDC1	57125
ENSG00000090447	73.2812	71.4318	2.4704	1.93952e-12	1.62773e-11	3.13174e-08	TFAP4	7023
ENSG00000156239	125.843	60.9255	5.20067	1.98709e-12	1.66678e-11	3.20856e-08	N6AMT1	29104
ENSG00000111785	72.4437	71.6322	1.73506	1.99968e-12	1.67647e-11	3.22888e-08	RIC8B	55188
ENSG00000175538	70.043	72.5932	3.27772	2.00365e-12	1.67893e-11	3.2353e-08	KCNE3	10008
ENSG00000206199	73.0972	71.3558	32.7739	2.01322e-12	1.68607e-11	3.25074e-08	ANKUB1	389161
ENSG00000129355	74.0724	70.9519	5.05699	2.03483e-12	1.70329e-11	3.28564e-08	CDKN2D	1032
ENSG00000165030	72.6483	71.4788	7.37362	2.03807e-12	1.70511e-11	3.29087e-08	NFIL3	4783
ENSG00000100150	75.255	70.5042	1.67115	2.04764e-12	1.71223e-11	3.30632e-08	DEPDC5	9681
ENSG00000183431	72.1054	71.6195	0.917273	2.07437e-12	1.7332e-11	3.34948e-08	SF3A3	10946
ENSG00000197385	128.855	60.4794	35.2941	2.08636e-12	1.7419e-11	3.36884e-08	ZNF860	344787
ENSG00000204345	72.4441	71.4557	27.4977	2.09159e-12	1.74537e-11	3.37729e-08	CD300LD	100131439
ENSG00000088179	130.891	60.2356	6.74965	2.12115e-12	1.76821e-11	3.42502e-08	PTPN4	5775
ENSG00000100814	72.3509	71.4114	2.75169	2.13482e-12	1.77869e-11	3.4471e-08	CCNB1IP1	57820
ENSG00000185033	72.7719	71.0868	3.91474	2.22609e-12	1.85282e-11	3.59447e-08	SEMA4B	10509
ENSG00000249992	72.3728	71.2298	23.3531	2.2313e-12	1.8562e-11	3.60288e-08	TMEM158	25907
ENSG00000183474	70.8733	71.8043	7.69886	2.2404e-12	1.86281e-11	3.61758e-08	GTF2H2C	728340
ENSG00000169432	71.1099	71.6986	19.1506	2.2463e-12	1.86675e-11	3.6271e-08	SCN9A	6335
ENSG00000169612	72.4805	71.1475	1.48099	2.25483e-12	1.87288e-11	3.64088e-08	RAMAC	83640
ENSG00000013619	72.372	71.1628	3.94201	2.26995e-12	1.88401e-11	3.66529e-08	MAMLD1	10046
ENSG00000164125	70.2139	72.0205	10.896	2.27057e-12	1.88401e-11	3.66628e-08	GASK1B	51313
ENSG00000061918	141.189	59.1429	11.495	2.27744e-12	1.88875e-11	3.67739e-08	GUCY1B1	2983
ENSG00000069493	73.3744	70.7115	7.36785	2.31363e-12	1.91777e-11	3.73581e-08	CLEC2D	29121
ENSG00000164483	74.1387	70.4292	3.68664	2.31572e-12	1.91852e-11	3.7392e-08	SAMD3	154075
ENSG00000185818	72.4363	71.0525	29.4933	2.32025e-12	1.92129e-11	3.74651e-08	NAT8L	339983
ENSG00000204520	129.59	60.0956	1.35734	2.3248e-12	1.92407e-11	3.75386e-08	MICA	100507436
ENSG00000157368	136.98	59.4099	75.0323	2.34115e-12	1.93661e-11	3.78025e-08	IL34	146433
ENSG00000144036	72.8279	70.8179	1.58616	2.37222e-12	1.9613e-11	3.83042e-08	EXOC6B	23233
ENSG00000167863	72.4988	70.94	3.51294	2.37355e-12	1.9614e-11	3.83257e-08	ATP5PD	10476
ENSG00000198093	115.518	61.5702	4.50331	2.37575e-12	1.96163e-11	3.83612e-08	ZNF649	65251
ENSG00000120008	68.9551	72.3685	1.82536	2.37626e-12	1.96163e-11	3.83695e-08	WDR11	55717
ENSG00000076650	73.481	70.5316	1.34924	2.3992e-12	1.97956e-11	3.874e-08	GPATCH1	55094
ENSG00000132475	74.0976	70.2332	4.75234	2.44619e-12	2.0173e-11	3.94987e-08	H3F3B	3021
ENSG00000105835	74.6634	70.0276	16.539	2.44916e-12	2.01871e-11	3.95465e-08	NAMPT	10135
ENSG00000156521	71.3327	71.2659	1.53213	2.45054e-12	2.01882e-11	3.95688e-08	TYSND1	219743
ENSG00000100335	72.2479	70.8685	0.599816	2.4772e-12	2.0388e-11	3.99993e-08	MIEF1	54471
ENSG00000184226	73.265	70.487	29.0781	2.47732e-12	2.0388e-11	4.00013e-08	PCDH9	5101
ENSG00000204420	139.841	59.0041	20.5188	2.48719e-12	2.04588e-11	4.01606e-08	MPIG6B	80739
ENSG00000170619	68.0952	72.5123	1.05683	2.51552e-12	2.06813e-11	4.06181e-08	COMMD5	28991
ENSG00000137462	74.996	69.7916	5.20332	2.52724e-12	2.07671e-11	4.08074e-08	TLR2	7097
ENSG00000108312	72.3318	70.72	1.24278	2.55221e-12	2.09616e-11	4.12106e-08	UBTF	7343
ENSG00000184939	74.1826	70.0243	1.92202	2.56263e-12	2.10365e-11	4.13788e-08	ZFP90	146198
ENSG00000029993	69.1702	71.9688	11.3034	2.56454e-12	2.10415e-11	4.14096e-08	HMGB3	3149
ENSG00000102053	74.6864	69.8394	6.43043	2.56734e-12	2.10537e-11	4.14548e-08	ZC3H12B	340554
ENSG00000157734	127.588	59.9867	4.77991	2.58248e-12	2.11671e-11	4.16993e-08	SNX22	79856
ENSG00000197006	75.2162	69.6222	4.00279	2.59004e-12	2.12096e-11	4.18214e-08	METTL9	51108
ENSG00000007392	70.4995	71.3788	1.41471	2.59028e-12	2.12096e-11	4.18253e-08	LUC7L	55692
ENSG00000125731	68.4747	72.1845	3.22823	2.61752e-12	2.14217e-11	4.2265e-08	SH2D3A	10045
ENSG00000106853	74.2805	69.883	25.7809	2.63489e-12	2.15529e-11	4.25455e-08	PTGR1	22949
ENSG00000145990	100.771	63.3427	7.94927	2.675e-12	2.18616e-11	4.31933e-08	GFOD1	54438
ENSG00000143603	68.7621	71.9721	32.5247	2.67532e-12	2.18616e-11	4.31984e-08	KCNN3	3782
ENSG00000077721	71.0915	70.9788	1.06682	2.69979e-12	2.20504e-11	4.35936e-08	UBE2A	7319
ENSG00000101152	72.8421	70.3037	1.82778	2.70421e-12	2.20752e-11	4.36648e-08	DNAJC5	80331
ENSG00000130684	71.956	70.5885	2.28244	2.73797e-12	2.23216e-11	4.42101e-08	ZNF337	26152
ENSG00000101336	75.4187	69.3027	6.63495	2.76675e-12	2.25402e-11	4.46746e-08	HCK	3055
ENSG00000100596	71.6674	70.6242	3.15587	2.79091e-12	2.27256e-11	4.50648e-08	SPTLC2	9517
ENSG00000198959	68.7107	71.798	32.4095	2.80841e-12	2.2845e-11	4.53473e-08	TGM2	7052
ENSG00000156026	70.2873	71.1387	2.23414	2.81171e-12	2.28603e-11	4.54006e-08	MCU	90550
ENSG00000115267	71.8322	70.5119	14.3698	2.82611e-12	2.29659e-11	4.56332e-08	IFIH1	64135
ENSG00000164116	71.3224	70.6781	8.01499	2.84799e-12	2.3132e-11	4.59864e-08	GUCY1A1	2982
ENSG00000137869	73.7956	69.7456	134.492	2.85653e-12	2.31897e-11	4.61243e-08	CYP19A1	1588
ENSG00000185513	69.0997	71.4891	3.36856	2.91082e-12	2.36067e-11	4.7001e-08	L3MBTL1	26013
ENSG00000163069	73.5508	69.753	4.93284	2.91678e-12	2.36432e-11	4.70973e-08	SGCB	6443
ENSG00000050165	73.3385	69.7942	16.8023	2.94365e-12	2.3849e-11	4.75311e-08	DKK3	27122
ENSG00000172548	138.007	58.651	23.1266	2.97471e-12	2.40765e-11	4.80326e-08	NIPAL4	348938
ENSG00000160285	74.9431	69.168	2.14119	2.99202e-12	2.41917e-11	4.83122e-08	LSS	4047
ENSG00000026508	74.1567	69.4386	2.86325	2.99344e-12	2.41917e-11	4.83351e-08	CD44	960
ENSG00000172638	70.6732	70.7063	3.40181	3.01632e-12	2.43644e-11	4.87045e-08	EFEMP2	30008
ENSG00000149932	68.3542	71.6376	4.14656	3.03479e-12	2.45014e-11	4.90028e-08	TMEM219	124446
ENSG00000122707	141.19	58.3321	5.69305	3.04651e-12	2.45837e-11	4.9192e-08	RECK	8434
ENSG00000047617	74.236	69.3146	67.5367	3.0698e-12	2.47593e-11	4.95681e-08	ANO2	57101
ENSG00000126822	73.802	69.4554	3.44828	3.07927e-12	2.48232e-11	4.9721e-08	PLEKHG3	26030
ENSG00000142046	73.4199	69.589	3.94338	3.08139e-12	2.48279e-11	4.97552e-08	TMEM91	641649
ENSG00000126243	72.7905	69.7922	4.04615	3.10137e-12	2.49764e-11	5.00778e-08	LRFN3	79414
ENSG00000163995	71.0318	70.4443	9.30122	3.11078e-12	2.50398e-11	5.02298e-08	ABLIM2	84448
ENSG00000162777	70.4816	70.6488	1.94502	3.11999e-12	2.51014e-11	5.03784e-08	DENND2D	79961
ENSG00000142409	71.7713	70.1344	4.37226	3.13138e-12	2.51805e-11	5.05625e-08	ZNF787	126208
ENSG00000101654	73.2229	69.5958	0.832186	3.1331e-12	2.51818e-11	5.05902e-08	RNMT	8731
ENSG00000163257	71.1689	70.3527	3.09611	3.1413e-12	2.52351e-11	5.07226e-08	DCAF16	54876
ENSG00000001461	72.3928	69.8636	1.67426	3.16205e-12	2.53892e-11	5.10576e-08	NIPAL3	57185
ENSG00000090905	70.5083	70.5773	1.86637	3.16847e-12	2.54281e-11	5.11613e-08	TNRC6A	27327
ENSG00000164038	71.1033	70.3374	3.02734	3.17406e-12	2.54603e-11	5.12516e-08	SLC9B2	133308
ENSG00000100299	72.0067	69.9868	3.30059	3.17908e-12	2.54879e-11	5.13326e-08	ARSA	410
ENSG00000100368	73.5887	69.4042	8.93454	3.18294e-12	2.55062e-11	5.1395e-08	CSF2RB	1439
ENSG00000168374	74.6895	69.0022	1.05999	3.19796e-12	2.56139e-11	5.16375e-08	ARF4	378
ENSG00000183401	140.54	58.1662	3.34076	3.29258e-12	2.63455e-11	5.31652e-08	CCDC159	126075
ENSG00000102302	72.8982	69.5032	3.51679	3.30867e-12	2.64611e-11	5.3425e-08	FGD1	2245
ENSG00000112195	72.9128	69.4634	6.83625	3.33844e-12	2.6686e-11	5.39058e-08	TREML2	79865
ENSG00000184545	74.1191	69.0097	3.86436	3.36111e-12	2.68416e-11	5.42719e-08	DUSP8	1850
ENSG00000177885	73.5212	69.2193	2.72972	3.36123e-12	2.68416e-11	5.42738e-08	GRB2	2885
ENSG00000160888	69.6501	70.6823	3.29879	3.36525e-12	2.68604e-11	5.43386e-08	IER2	9592
ENSG00000154188	94.009	63.8121	29.385	3.37746e-12	2.69446e-11	5.45359e-08	ANGPT1	284
ENSG00000139737	71.4694	69.9062	3.46591	3.41885e-12	2.72479e-11	5.52042e-08	SLAIN1	122060
ENSG00000130433	72.259	69.5797	61.5009	3.44621e-12	2.74388e-11	5.56459e-08	CACNG6	59285
ENSG00000163464	73.3649	69.17	9.12064	3.45448e-12	2.74911e-11	5.57794e-08	CXCR1	3577
ENSG00000197093	71.2391	69.9378	4.29457	3.46826e-12	2.75872e-11	5.6002e-08	GAL3ST4	79690
ENSG00000135596	140.923	57.9692	2.60412	3.49721e-12	2.78037e-11	5.64694e-08	MICAL1	64780
ENSG00000013725	72.2312	69.4583	4.27866	3.56538e-12	2.83318e-11	5.75701e-08	CD6	923
ENSG00000162852	126.941	59.1082	4.08712	3.57738e-12	2.84131e-11	5.77639e-08	CNST	163882
ENSG00000171314	74.2518	68.7101	1.53366	3.59296e-12	2.85228e-11	5.80155e-08	PGAM1	5223
ENSG00000164885	72.6384	69.266	3.63408	3.60579e-12	2.86107e-11	5.82227e-08	CDK5	1020
ENSG00000101294	73.618	68.8983	3.70791	3.62308e-12	2.87337e-11	5.85019e-08	HM13	81502
ENSG00000104312	117.469	60.0696	3.35273	3.6254e-12	2.8738e-11	5.85393e-08	RIPK2	8767
ENSG00000106245	73.3426	68.9834	2.61107	3.63435e-12	2.87948e-11	5.86839e-08	BUD31	8896
ENSG00000188158	69.7407	70.3372	16.5598	3.63723e-12	2.88035e-11	5.87304e-08	NHS	4810
ENSG00000087253	70.7544	69.8961	11.0076	3.67615e-12	2.90975e-11	5.93588e-08	LPCAT2	54947
ENSG00000030066	71.1518	69.6619	2.82526	3.75383e-12	2.96977e-11	6.06131e-08	NUP160	23279
ENSG00000051128	71.4843	69.5245	5.39505	3.76519e-12	2.9773e-11	6.07965e-08	HOMER3	9454
ENSG00000160710	70.7189	69.8045	5.12905	3.77621e-12	2.98456e-11	6.09745e-08	ADAR	103
ENSG00000159210	71.9123	69.3214	2.40752	3.80763e-12	3.00645e-11	6.14818e-08	SNF8	11267
ENSG00000196405	73.5862	68.6132	2.33054	3.91549e-12	3.08859e-11	6.32235e-08	EVL	51466
ENSG00000145996	74.4098	68.3225	1.03312	3.92354e-12	3.09343e-11	6.33534e-08	CDKAL1	54901
ENSG00000175756	68.1904	70.6612	2.99026	3.93416e-12	3.10029e-11	6.35249e-08	AURKAIP1	54998
ENSG00000171680	74.6064	68.2268	6.33627	3.9542e-12	3.11456e-11	6.38485e-08	PLEKHG5	57449
ENSG00000069535	74.0203	68.3797	68.7451	4.00251e-12	3.15108e-11	6.46286e-08	MAOB	4129
ENSG00000105376	74.5754	68.1881	12.544	4.00592e-12	3.15222e-11	6.46836e-08	ICAM5	7087
ENSG00000140564	73.0467	68.6996	3.92458	4.02251e-12	3.16374e-11	6.49515e-08	FURIN	5045
ENSG00000038427	73.2644	68.5993	5.3779	4.04745e-12	3.17992e-11	6.53543e-08	VCAN	1462
ENSG00000068489	138.642	57.7386	7.7475	4.04856e-12	3.17992e-11	6.53722e-08	PRR11	55771
ENSG00000121073	69.1659	70.1433	1.49431	4.04899e-12	3.17992e-11	6.53791e-08	SLC35B1	10237
ENSG00000205436	126.789	58.7629	76.4523	4.05324e-12	3.1817e-11	6.54477e-08	EXOC3L4	91828
ENSG00000213588	72.5242	68.7456	2.00014	4.17223e-12	3.27193e-11	6.7369e-08	ZBTB9	221504
ENSG00000152684	73.3416	68.3786	4.22756	4.25821e-12	3.33612e-11	6.87574e-08	PELO	53918
ENSG00000116005	141.132	57.4057	1.60719	4.26105e-12	3.33672e-11	6.88032e-08	PCYOX1	51449
ENSG00000175084	119.385	59.3612	38.2167	4.2824e-12	3.35181e-11	6.91479e-08	DES	1674
ENSG00000170854	135.417	57.8185	1.47645	4.31596e-12	3.37644e-11	6.96898e-08	RIOX2	84864
ENSG00000177706	73.6327	68.1839	6.77043	4.36466e-12	3.41289e-11	7.04761e-08	FAM20C	56975
ENSG00000116984	71.2203	69.0448	5.54426	4.36917e-12	3.41476e-11	7.05489e-08	MTR	4548
ENSG00000166582	73.0007	68.2414	2.80517	4.55406e-12	3.55754e-11	7.35344e-08	CENPV	201161
ENSG00000091409	126.4	58.4206	5.18549	4.62439e-12	3.61074e-11	7.46701e-08	ITGA6	3655
ENSG00000273045	119.379	59.1302	9.65109	4.6326e-12	3.6154e-11	7.48027e-08	C2orf15	150590
ENSG00000165886	73.5371	67.9832	6.173	4.64138e-12	3.6205e-11	7.49443e-08	UBTD1	80019
ENSG00000067066	72.2975	68.3983	4.39228	4.66462e-12	3.63687e-11	7.53196e-08	SP100	6672
ENSG00000165675	68.5554	69.7735	2.0056	4.7294e-12	3.6856e-11	7.63657e-08	ENOX2	10495
ENSG00000048707	73.5078	67.9182	1.38576	4.73416e-12	3.68753e-11	7.64425e-08	VPS13D	55187
ENSG00000157014	74.2402	67.6547	1.01573	4.7537e-12	3.70097e-11	7.6758e-08	TATDN2	9797
ENSG00000140563	72.8305	68.1281	12.2447	4.76503e-12	3.70799e-11	7.69409e-08	MCTP2	55784
ENSG00000188321	73.2602	67.9593	3.43218	4.78941e-12	3.72326e-11	7.73346e-08	ZNF559	84527
ENSG00000170476	67.3766	70.2137	37.4452	4.78976e-12	3.72326e-11	7.73403e-08	MZB1	51237
ENSG00000002919	72.8937	68.0848	1.87558	4.79156e-12	3.72326e-11	7.73693e-08	SNX11	29916
ENSG00000113319	105.976	60.6832	5.12689	4.81214e-12	3.73745e-11	7.77015e-08	RASGRF2	5924
ENSG00000101474	72.4488	68.1833	7.47491	4.86489e-12	3.77661e-11	7.85534e-08	APMAP	57136
ENSG00000117614	74.2965	67.5372	2.22513	4.87997e-12	3.78649e-11	7.87969e-08	SYF2	25949
ENSG00000168661	115.73	59.3392	7.95216	4.95739e-12	3.84471e-11	8.0047e-08	ZNF30	90075
ENSG00000126458	69.2624	69.2881	6.97985	4.976e-12	3.8573e-11	8.03475e-08	RRAS	6237
ENSG00000008710	75.0094	67.2182	2.02733	4.99152e-12	3.86747e-11	8.05981e-08	PKD1	5310
ENSG00000173200	70.5784	68.7574	9.69488	5.00481e-12	3.8759e-11	8.08126e-08	PARP15	165631
ENSG00000180596	74.3423	67.4199	9.44347	5.01412e-12	3.88125e-11	8.09629e-08	HIST1H2BC	8347
ENSG00000149582	71.0161	68.5437	3.97864	5.06959e-12	3.92231e-11	8.18586e-08	TMEM25	84866
ENSG00000135473	73.7952	67.522	1.51625	5.12263e-12	3.96145e-11	8.2715e-08	PAN2	9924
ENSG00000130724	71.4776	68.3301	6.1093	5.12765e-12	3.96344e-11	8.27962e-08	CHMP2A	27243
ENSG00000110619	71.7914	68.1758	2.15137	5.18195e-12	4.00349e-11	8.36729e-08	CARS	833
ENSG00000118420	73.1602	67.6499	2.88172	5.24296e-12	4.04675e-11	8.4658e-08	UBE3D	90025
ENSG00000033327	74.5666	67.1662	4.29058	5.26013e-12	4.05806e-11	8.49353e-08	GAB2	9846
ENSG00000126464	74.1809	67.2652	4.2199	5.29954e-12	4.08652e-11	8.55717e-08	PRR12	57479
ENSG00000184465	74.5042	67.1552	4.47736	5.30441e-12	4.08832e-11	8.56504e-08	WDR27	253769
ENSG00000112941	75.2173	66.9078	0.782201	5.32789e-12	4.10446e-11	8.60295e-08	TENT4A	11044
ENSG00000163093	104.942	60.5021	7.77178	5.35144e-12	4.12063e-11	8.64097e-08	BBS5	129880
ENSG00000163625	73.2079	67.5463	10.119	5.36497e-12	4.12908e-11	8.66281e-08	WDFY3	23001
ENSG00000137054	70.6192	68.4406	2.51922	5.40807e-12	4.16027e-11	8.7324e-08	POLR1E	64425
ENSG00000196396	85.7637	63.9747	1.46539	5.41496e-12	4.16359e-11	8.74354e-08	PTPN1	5770
ENSG00000204424	73.7744	67.3039	27.5043	5.43745e-12	4.17889e-11	8.77985e-08	LY6G6F	259215
ENSG00000176049	72.8144	67.6287	6.93352	5.44027e-12	4.17907e-11	8.7844e-08	JAKMIP2	9832
ENSG00000054654	73.4699	67.3949	3.55258	5.45393e-12	4.18757e-11	8.80646e-08	SYNE2	23224
ENSG00000182107	114.619	59.135	10.4903	5.54481e-12	4.25533e-11	8.9532e-08	TMEM30B	161291
ENSG00000101911	80.2731	65.2686	2.91303	5.54866e-12	4.2561e-11	8.95942e-08	PRPS2	5634
ENSG00000061936	74.4583	66.9999	0.63557	5.55108e-12	4.2561e-11	8.96334e-08	SFSWAP	6433
ENSG00000130702	139.72	56.7422	14.2039	5.62687e-12	4.31028e-11	9.0857e-08	LAMA5	3911
ENSG00000070718	72.9888	67.4403	2.25278	5.62709e-12	4.31028e-11	9.08607e-08	AP3M2	10947
ENSG00000121570	69.6701	68.6359	14.2056	5.6411e-12	4.31889e-11	9.10869e-08	DPPA4	55211
ENSG00000164111	73.0153	67.4201	2.53874	5.64368e-12	4.31889e-11	9.11285e-08	ANXA5	308
ENSG00000188522	75.4961	66.5934	2.62252	5.6615e-12	4.33047e-11	9.14163e-08	FAM83G	644815
ENSG00000099821	73.1494	67.3373	1.99738	5.69901e-12	4.3571e-11	9.2022e-08	POLRMT	5442
ENSG00000121417	72.3541	67.6093	0.823908	5.70269e-12	4.35785e-11	9.20813e-08	ZNF211	10520
ENSG00000081059	74.7055	66.7905	4.32573	5.74605e-12	4.38891e-11	9.27815e-08	TCF7	6932
ENSG00000004468	70.1762	68.3089	11.5727	5.83855e-12	4.45745e-11	9.4275e-08	CD38	952
ENSG00000154930	74.8271	66.6858	1.24491	5.8478e-12	4.4624e-11	9.44244e-08	ACSS1	84532
ENSG00000197057	134.397	57.0406	13.2206	5.8671e-12	4.47501e-11	9.4736e-08	DTHD1	401124
ENSG00000130772	73.1559	67.1981	1.21382	5.90907e-12	4.5049e-11	9.54137e-08	MED18	54797
ENSG00000072849	73.039	67.2334	0.941066	5.91596e-12	4.50802e-11	9.55249e-08	DERL2	51009
ENSG00000132182	73.915	66.9022	1.50595	5.97514e-12	4.55097e-11	9.64806e-08	NUP210	23225
ENSG00000197283	72.353	67.4284	2.72923	5.98044e-12	4.55286e-11	9.65661e-08	SYNGAP1	8831
ENSG00000168958	75.1298	66.4431	0.702649	6.08195e-12	4.62796e-11	9.82053e-08	MFF	56947
ENSG00000099953	114.269	58.8907	9.08524	6.10148e-12	4.63845e-11	9.85207e-08	MMP11	4320
ENSG00000103253	70.8409	67.8887	4.09501	6.10574e-12	4.6395e-11	9.85894e-08	HAGHL	84264
ENSG00000197296	73.7283	66.8803	2.28166	6.10953e-12	4.64019e-11	9.86505e-08	FITM2	128486
ENSG00000196693	72.2368	67.3842	6.22872	6.11482e-12	4.64203e-11	9.8736e-08	ZNF33B	7582
ENSG00000143797	71.4977	67.6294	8.27516	6.14012e-12	4.65406e-11	9.91445e-08	MBOAT2	129642
ENSG00000132953	71.2592	67.7145	3.51261	6.141e-12	4.65406e-11	9.91587e-08	XPO4	64328
ENSG00000145675	70.3531	68.0457	3.72369	6.14213e-12	4.65406e-11	9.9177e-08	PIK3R1	5295
ENSG00000006634	73.7377	66.8572	3.25544	6.1422e-12	4.65406e-11	9.9178e-08	DBF4	10926
ENSG00000155275	73.9522	66.7622	1.04766	6.18188e-12	4.68193e-11	9.98188e-08	TRMT44	152992
ENSG00000102794	74.9516	66.4227	51.9787	6.20915e-12	4.69818e-11	1.00259e-07	ACOD1	730249
ENSG00000111652	134.247	56.8925	1.06216	6.21265e-12	4.69863e-11	1.00316e-07	COPS7A	50813
[truncated: 8,298 more rows]
