# Supplementary material for: The Peripheral Blood Transcriptome Is Correlated With PET Measures of Lung Inflammation During Successful Tuberculosis Treatment
Source: Front Immunol. 2021 Feb 10;11:596173. doi: 10.3389/fimmu.2020.596173 (PMC7902901; doi:10.3389/fimmu.2020.596173)
Supplement: Supplementary Table 2 — List of GO biological processes significantly enriched in TimeGenes (Model 1). [Table_S02.xlsx] [file Table_2.xlsx]

## Sheet: Table S2
Table S2: List of GO biological processes significantly enriched in TimeGenes (Model 1)
GO ID	Description	Size	Observed	Expected	Enrichment Ratio	P.value	FDR
GO:0036230	granulocyte activation	500	400	277.84	1.44	0	0
GO:0002446	neutrophil mediated immunity	496	396	275.62	1.44	0	0
GO:0002694	regulation of leukocyte activation	481	365	267.28	1.37	0	0
GO:0042110	T cell activation	452	336	251.17	1.34	0	0
GO:0002521	leukocyte differentiation	496	363	275.62	1.32	2.22e-16	3.77e-14
GO:0002250	adaptive immune response	382	288	212.27	1.36	3.33e-16	4.72e-14
GO:0002697	regulation of immune effector process	381	286	211.72	1.35	1.11e-15	1.35e-13
GO:0002764	immune response-regulating signaling pathway	485	352	269.51	1.31	3.33e-15	3.36e-13
GO:0050867	positive regulation of cell activation	310	238	172.26	1.38	3.55e-15	3.36e-13
GO:1903706	regulation of hemopoiesis	389	285	216.16	1.32	2.25e-13	1.92e-11
GO:0044772	mitotic cell cycle phase transition	487	347	270.62	1.28	3.52e-13	2.6e-11
GO:0007159	leukocyte cell-cell adhesion	319	239	177.26	1.35	3.67e-13	2.6e-11
GO:0002683	negative regulation of immune system process	416	299	231.16	1.29	2.91e-12	1.9e-10
GO:0002440	production of molecular mediator of immune response	190	149	105.58	1.41	3.02e-11	1.72e-09
GO:0002449	lymphocyte mediated immunity	238	181	132.25	1.37	3.04e-11	1.72e-09
GO:0034470	ncRNA processing	367	264	203.94	1.29	4.81e-11	2.56e-09
GO:0022407	regulation of cell-cell adhesion	383	274	212.83	1.29	5.5e-11	2.75e-09
GO:1901987	regulation of cell cycle phase transition	386	273	214.49	1.27	4.24e-10	2e-08
GO:0007249	I-kappaB kinase/NF-kappaB signaling	259	191	143.92	1.33	8.44e-10	3.77e-08
GO:0006360	transcription by RNA polymerase I	62	56	34.45	1.63	2.62e-09	1.07e-07
GO:0022613	ribonucleoprotein complex biogenesis	440	304	244.5	1.24	2.63e-09	1.07e-07
GO:0016072	rRNA metabolic process	236	174	131.14	1.33	4.87e-09	1.88e-07
GO:0006909	phagocytosis	238	175	132.25	1.32	6.21e-09	2.29e-07
GO:0010498	proteasomal protein catabolic process	449	308	249.5	1.23	6.79e-09	2.41e-07
GO:0022406	membrane docking	177	134	98.36	1.36	1.82e-08	6.19e-07
GO:0010608	posttranscriptional regulation of gene expression	486	328	270.06	1.21	3.29e-08	1.08e-06
GO:0006399	tRNA metabolic process	183	137	101.69	1.35	4.27e-08	1.34e-06
GO:0001818	negative regulation of cytokine production	256	184	142.25	1.29	4.54e-08	1.38e-06
GO:0045088	regulation of innate immune response	369	255	205.05	1.24	4.89e-08	1.43e-06
GO:0071216	cellular response to biotic stimulus	222	162	123.36	1.31	5.41e-08	1.53e-06
GO:0061919	process utilizing autophagic mechanism	473	319	262.84	1.21	5.67e-08	1.55e-06
GO:0009451	RNA modification	152	116	84.46	1.37	7.57e-08	2.01e-06
GO:0050900	leukocyte migration	419	285	232.83	1.22	8.66e-08	2.23e-06
GO:0043900	regulation of multi-organism process	367	252	203.94	1.24	1.4e-07	3.5e-06
GO:0030099	myeloid cell differentiation	379	259	210.6	1.23	1.8e-07	4.37e-06
GO:1903829	positive regulation of cellular protein localization	317	220	176.15	1.25	2.39e-07	5.65e-06
GO:0001819	positive regulation of cytokine production	418	282	232.28	1.21	3.18e-07	7.3e-06
GO:0090305	nucleic acid phosphodiester bond hydrolysis	288	201	160.04	1.26	4.14e-07	9.26e-06
GO:1904951	positive regulation of establishment of protein localization	437	293	242.83	1.21	4.46e-07	9.71e-06
GO:0010256	endomembrane system organization	400	270	222.27	1.21	5.27e-07	1.09e-05
GO:0006979	response to oxidative stress	431	289	239.5	1.21	5.28e-07	1.09e-05
GO:0034976	response to endoplasmic reticulum stress	268	188	148.92	1.26	5.56e-07	1.12e-05
GO:0007265	Ras protein signal transduction	437	292	242.83	1.2	7.41e-07	1.47e-05
GO:0019058	viral life cycle	285	198	158.37	1.25	8.42e-07	1.59e-05
GO:0097193	intrinsic apoptotic signaling pathway	285	198	158.37	1.25	8.42e-07	1.59e-05
GO:0009615	response to virus	319	219	177.26	1.24	9.29e-07	1.67e-05
GO:0045785	positive regulation of cell adhesion	392	264	217.83	1.21	9.4e-07	1.67e-05
GO:0006403	RNA localization	228	162	126.7	1.28	9.42e-07	1.67e-05
GO:0034341	response to interferon-gamma	192	139	106.69	1.3	1e-06	1.74e-05
GO:0006260	DNA replication	268	187	148.92	1.26	1.06e-06	1.81e-05
GO:0044782	cilium organization	409	274	227.27	1.21	1.16e-06	1.94e-05
GO:0007059	chromosome segregation	312	214	173.37	1.23	1.37e-06	2.23e-05
GO:0010821	regulation of mitochondrion organization	176	128	97.8	1.31	1.78e-06	2.86e-05
GO:0002285	lymphocyte activation involved in immune response	172	125	95.58	1.31	2.5e-06	3.94e-05
GO:0045862	positive regulation of proteolysis	343	232	190.6	1.22	2.6e-06	4.01e-05
GO:0044839	cell cycle G2/M phase transition	213	151	118.36	1.28	2.7e-06	4.05e-05
GO:1990778	protein localization to cell periphery	301	206	167.26	1.23	2.72e-06	4.05e-05
GO:0006997	nucleus organization	126	95	70.02	1.36	2.9e-06	4.25e-05
GO:0042113	B cell activation	233	163	129.47	1.26	4.01e-06	5.78e-05
GO:0071706	tumor necrosis factor superfamily cytokine production	139	103	77.24	1.33	4.45e-06	6.22e-05
GO:0002237	response to molecule of bacterial origin	330	223	183.38	1.22	4.47e-06	6.22e-05
GO:0002831	regulation of response to biotic stimulus	130	97	72.24	1.34	5.05e-06	6.92e-05
GO:0048872	homeostasis of number of cells	245	170	136.14	1.25	5.54e-06	7.47e-05
GO:0051656	establishment of organelle localization	494	322	274.51	1.17	6.23e-06	8.13e-05
GO:2001233	regulation of apoptotic signaling pathway	385	256	213.94	1.2	6.23e-06	8.13e-05
GO:0002200	somatic diversification of immune receptors	66	54	36.68	1.47	6.31e-06	8.13e-05
GO:0031348	negative regulation of defense response	187	133	103.91	1.28	7.96e-06	0.000101
GO:1902532	negative regulation of intracellular signal transduction	495	322	275.06	1.17	8.06e-06	0.000101
GO:0033044	regulation of chromosome organization	329	221	182.82	1.21	9.3e-06	0.000115
GO:0000075	cell cycle checkpoint	216	151	120.03	1.26	9.55e-06	0.000116
GO:0016050	vesicle organization	313	211	173.93	1.21	1.03e-05	0.000123
GO:0007272	ensheathment of neurons	119	89	66.13	1.35	1.05e-05	0.000123
GO:0040029	regulation of gene expression epigenetic	258	177	143.37	1.23	1.07e-05	0.000124
GO:0046390	ribose phosphate biosynthetic process	255	175	141.7	1.24	1.16e-05	0.000133
GO:0044843	cell cycle G1/S phase transition	247	170	137.25	1.24	1.18e-05	0.000134
GO:0051701	interaction with host	207	145	115.03	1.26	1.2e-05	0.000134
GO:1901293	nucleoside phosphate biosynthetic process	343	229	190.6	1.2	1.24e-05	0.000137
GO:0050866	negative regulation of cell activation	179	127	99.47	1.28	1.53e-05	0.000167
GO:0016311	dephosphorylation	461	300	256.17	1.17	1.56e-05	0.000167
GO:0006310	DNA recombination	273	185	151.7	1.22	2.19e-05	0.000233
GO:0010948	negative regulation of cell cycle process	278	188	154.48	1.22	2.29e-05	0.00024
GO:0042326	negative regulation of phosphorylation	423	276	235.05	1.17	2.51e-05	0.000261
GO:0051052	regulation of DNA metabolic process	405	265	225.05	1.18	2.68e-05	0.000274
GO:0045930	negative regulation of mitotic cell cycle	256	174	142.25	1.22	2.93e-05	0.000296
GO:0048193	Golgi vesicle transport	366	241	203.38	1.18	3.23e-05	0.000323
GO:0006839	mitochondrial transport	237	162	131.7	1.23	3.39e-05	0.000335
GO:0071496	cellular response to external stimulus	330	219	183.38	1.19	3.45e-05	0.000337
GO:0000209	protein polyubiquitination	255	173	141.7	1.22	3.62e-05	0.00035
GO:0032609	interferon-gamma production	106	79	58.9	1.34	4.01e-05	0.000381
GO:0034248	regulation of cellular amide metabolic process	385	252	213.94	1.18	4.03e-05	0.000381
GO:0015931	nucleobase-containing compound transport	233	159	129.47	1.23	4.58e-05	0.000428
GO:0072527	pyrimidine-containing compound metabolic process	99	74	55.01	1.35	5.91e-05	0.000546
GO:0051098	regulation of binding	367	240	203.94	1.18	6.66e-05	0.000609
GO:0032386	regulation of intracellular transport	422	273	234.5	1.16	6.93e-05	0.000627
GO:0071887	leukocyte apoptotic process	107	79	59.46	1.33	7.01e-05	0.000627
GO:0031503	protein-containing complex localization	280	187	155.59	1.2	7.32e-05	0.000648
GO:0030705	cytoskeleton-dependent intracellular transport	170	119	94.47	1.26	7.41e-05	0.000649
GO:0072522	purine-containing compound biosynthetic process	267	179	148.37	1.21	7.51e-05	0.000652
GO:0032259	methylation	346	227	192.27	1.18	7.66e-05	0.000658
GO:0060759	regulation of response to cytokine stimulus	163	114	90.58	1.26	0.00011	0.000933
GO:0019882	antigen processing and presentation	171	119	95.02	1.25	0.000111	0.000933
GO:0009123	nucleoside monophosphate metabolic process	321	211	178.37	1.18	0.000114	0.000951
GO:0050817	coagulation	326	214	181.15	1.18	0.000115	0.000952
GO:0007162	negative regulation of cell adhesion	257	172	142.81	1.2	0.000118	0.000966
GO:0051188	cofactor biosynthetic process	280	186	155.59	1.2	0.00012	0.000973
GO:0009259	ribonucleotide metabolic process	500	318	277.84	1.14	0.000127	0.00102
GO:0035455	response to interferon-alpha	20	19	11.11	1.71	0.000133	0.00106
GO:0006353	DNA-templated transcription termination	73	56	40.56	1.38	0.00014	0.00109
GO:0002244	hematopoietic progenitor cell differentiation	113	82	62.79	1.31	0.000141	0.00109
GO:0032606	type I interferon production	113	82	62.79	1.31	0.000141	0.00109
GO:0070670	response to interleukin-4	35	30	19.45	1.54	0.000152	0.00116
GO:0031349	positive regulation of defense response	427	274	237.28	1.15	0.000154	0.00117
GO:0048285	organelle fission	459	293	255.06	1.15	0.000159	0.0012
GO:0070661	leukocyte proliferation	281	186	156.15	1.19	0.000161	0.0012
GO:0098781	ncRNA transcription	104	76	57.79	1.32	0.000168	0.00124
GO:0070585	protein localization to mitochondrion	137	97	76.13	1.27	0.00017	0.00125
GO:0032623	interleukin-2 production	63	49	35.01	1.4	0.000201	0.00145
GO:0007015	actin filament organization	388	250	215.61	1.16	0.000201	0.00145
GO:0043254	regulation of protein complex assembly	447	285	248.39	1.15	0.000218	0.00156
GO:0016482	cytosolic transport	157	109	87.24	1.25	0.000245	0.00173
GO:0009896	positive regulation of catabolic process	409	262	227.27	1.15	0.00025	0.00175
GO:0051493	regulation of cytoskeleton organization	500	316	277.84	1.14	0.000259	0.0018
GO:0009225	nucleotide-sugar metabolic process	37	31	20.56	1.51	0.000279	0.00191
GO:0010639	negative regulation of organelle organization	371	239	206.16	1.16	0.000279	0.00191
GO:0050663	cytokine secretion	211	142	117.25	1.21	0.000307	0.00209
GO:1905475	regulation of protein localization to membrane	177	121	98.36	1.23	0.000317	0.00214
GO:0042116	macrophage activation	79	59	43.9	1.34	0.000339	0.00227
GO:0098876	vesicle-mediated transport to the plasma membrane	93	68	51.68	1.32	0.000356	0.00235
GO:0006302	double-strand break repair	218	146	121.14	1.21	0.000356	0.00235
GO:0098542	defense response to other organism	473	299	262.84	1.14	0.000366	0.0024
GO:0045787	positive regulation of cell cycle	374	240	207.83	1.15	0.000382	0.00248
GO:0006732	coenzyme metabolic process	354	228	196.71	1.16	0.000388	0.0025
GO:0007050	cell cycle arrest	240	159	133.36	1.19	0.000438	0.0028
GO:0035966	response to topologically incorrect protein	188	127	104.47	1.22	0.000492	0.00312
GO:0034340	response to type I interferon	89	65	49.46	1.31	0.000503	0.00317
GO:0032970	regulation of actin filament-based process	362	232	201.16	1.15	0.000528	0.0033
GO:0007163	establishment or maintenance of cell polarity	203	136	112.8	1.21	0.000546	0.00338
GO:0031050	dsRNA processing	48	38	26.67	1.42	0.000558	0.00343
GO:0008637	apoptotic mitochondrial changes	116	82	64.46	1.27	0.000572	0.0035
GO:0043543	protein acylation	238	157	132.25	1.19	0.000637	0.00387
GO:0018205	peptidyl-lysine modification	360	230	200.05	1.15	0.000719	0.00434
GO:0051258	protein polymerization	270	176	150.03	1.17	0.000745	0.00443
GO:0002791	regulation of peptide secretion	463	291	257.28	1.13	0.000745	0.00443
GO:0060627	regulation of vesicle-mediated transport	499	312	277.29	1.13	0.000804	0.00475
GO:0007033	vacuole organization	157	107	87.24	1.23	0.000814	0.00477
GO:0009895	negative regulation of catabolic process	282	183	156.7	1.17	0.000819	0.00477
GO:0071897	DNA biosynthetic process	188	126	104.47	1.21	0.000836	0.00484
GO:1901657	glycosyl compound metabolic process	141	97	78.35	1.24	0.00086	0.00494
GO:0051169	nuclear transport	356	227	197.82	1.15	0.000907	0.00517
GO:0007034	vacuolar transport	130	90	72.24	1.25	0.000949	0.00537
GO:0016073	snRNA metabolic process	95	68	52.79	1.29	0.000954	0.00537
GO:0045576	mast cell activation	61	46	33.9	1.36	0.00106	0.00588
GO:0010975	regulation of neuron projection development	475	297	263.95	1.13	0.00106	0.00588
GO:0050000	chromosome localization	78	57	43.34	1.32	0.00107	0.00591
GO:0016458	gene silencing	202	134	112.25	1.19	0.0011	0.00602
GO:0034404	nucleobase-containing small molecule biosynthetic process	184	123	102.25	1.2	0.00111	0.00607
GO:0016197	endosomal transport	212	140	117.8	1.19	0.00114	0.00617
GO:0032102	negative regulation of response to external stimulus	312	200	173.37	1.15	0.00121	0.00654
GO:0016052	carbohydrate catabolic process	155	105	86.13	1.22	0.00125	0.00667
GO:0106027	neuron projection organization	83	60	46.12	1.3	0.00125	0.00667
GO:0031023	microtubule organizing center organization	134	92	74.46	1.24	0.00128	0.00674
GO:0051235	maintenance of location	309	198	171.71	1.15	0.00132	0.00687
GO:1904837	beta-catenin-TCF complex assembly	30	25	16.67	1.5	0.00132	0.00687
GO:0009141	nucleoside triphosphate metabolic process	304	195	168.93	1.15	0.00132	0.00687
GO:0060326	cell chemotaxis	289	186	160.59	1.16	0.00134	0.00691
GO:0051056	regulation of small GTPase mediated signal transduction	331	211	183.93	1.15	0.00138	0.00705
GO:0016569	covalent chromatin modification	468	292	260.06	1.12	0.0014	0.00712
GO:0071900	regulation of protein serine/threonine kinase activity	497	309	276.17	1.12	0.00142	0.00718
GO:0007018	microtubule-based movement	271	175	150.59	1.16	0.00147	0.00738
GO:0072331	signal transduction by p53 class mediator	218	143	121.14	1.18	0.00153	0.00764
GO:0038061	NIK/NF-kappaB signaling	120	83	66.68	1.24	0.00154	0.00764
GO:0032613	interleukin-10 production	48	37	26.67	1.39	0.00163	0.00807
GO:0007229	integrin-mediated signaling pathway	101	71	56.12	1.27	0.00166	0.00818
GO:0042107	cytokine metabolic process	106	74	58.9	1.26	0.00182	0.00889
GO:0022604	regulation of cell morphogenesis	473	294	262.84	1.12	0.00187	0.00906
GO:0034504	protein localization to nucleus	267	172	148.37	1.16	0.00188	0.00906
GO:0072524	pyridine-containing compound metabolic process	153	103	85.02	1.21	0.00191	0.00917
GO:0033619	membrane protein proteolysis	59	44	32.79	1.34	0.00199	0.00944
GO:0006397	mRNA processing	487	302	270.62	1.12	0.00199	0.00944
GO:1902850	microtubule cytoskeleton organization involved in mitosis	132	90	73.35	1.23	0.002	0.00944
GO:0042176	regulation of protein catabolic process	370	233	205.6	1.13	0.00207	0.0097
GO:0051090	regulation of DNA-binding transcription factor activity	404	253	224.5	1.13	0.00212	0.0099
GO:0043094	cellular metabolic compound salvage	35	28	19.45	1.44	0.00228	0.0106
GO:0051260	protein homooligomerization	330	209	183.38	1.14	0.0023	0.0106
GO:0044282	small molecule catabolic process	430	268	238.94	1.12	0.00234	0.0107
GO:0050878	regulation of body fluid levels	483	299	268.39	1.11	0.00242	0.0111
GO:0042770	signal transduction in response to DNA damage	131	89	72.79	1.22	0.00249	0.0113
GO:0050727	regulation of inflammatory response	361	227	200.6	1.13	0.0026	0.0117
GO:0071103	DNA conformation change	245	158	136.14	1.16	0.00263	0.0117
GO:0046777	protein autophosphorylation	225	146	125.03	1.17	0.00263	0.0117
GO:1904950	negative regulation of establishment of protein localization	177	117	98.36	1.19	0.00264	0.0118
GO:2001057	reactive nitrogen species metabolic process	72	52	40.01	1.3	0.00268	0.0119
GO:0040013	negative regulation of locomotion	314	199	174.48	1.14	0.00276	0.0121
GO:0048013	ephrin receptor signaling pathway	80	57	44.45	1.28	0.00285	0.0125
GO:0002448	mast cell mediated immunity	49	37	27.23	1.36	0.00311	0.0135
GO:0018210	peptidyl-threonine modification	114	78	63.35	1.23	0.00334	0.0145
GO:0010324	membrane invagination	60	44	33.34	1.32	0.00347	0.0149
GO:0006354	DNA-templated transcription elongation	98	68	54.46	1.25	0.00348	0.0149
GO:1901652	response to peptide	487	300	270.62	1.11	0.00356	0.0152
GO:1902903	regulation of supramolecular fiber organization	329	207	182.82	1.13	0.00375	0.016
GO:0032418	lysosome localization	68	49	37.79	1.3	0.0038	0.0161
GO:0070206	protein trimerization	54	40	30.01	1.33	0.00389	0.0164
GO:0050920	regulation of chemotaxis	205	133	113.92	1.17	0.00399	0.0167
GO:0045444	fat cell differentiation	210	136	116.69	1.17	0.004	0.0167
GO:0006091	generation of precursor metabolites and energy	469	289	260.62	1.11	0.00407	0.0169
GO:1903320	regulation of protein modification by small protein conjugation or removal	217	140	120.58	1.16	0.00434	0.0178
GO:0051271	negative regulation of cellular component movement	301	190	167.26	1.14	0.00436	0.0178
GO:0002532	production of molecular mediator involved in inflammatory response	62	45	34.45	1.31	0.00436	0.0178
GO:0000726	non-recombinational repair	81	57	45.01	1.27	0.00444	0.0181
GO:0097066	response to thyroid hormone	27	22	15	1.47	0.00452	0.0183
GO:1903828	negative regulation of cellular protein localization	110	75	61.13	1.23	0.00455	0.0183
GO:0031123	RNA 3'-end processing	141	94	78.35	1.2	0.00457	0.0183
GO:1903311	regulation of mRNA metabolic process	266	169	147.81	1.14	0.00475	0.019
GO:0034405	response to fluid shear stress	33	26	18.34	1.42	0.00482	0.0191
GO:0070646	protein modification by small protein removal	288	182	160.04	1.14	0.00484	0.0191
GO:0072593	reactive oxygen species metabolic process	256	163	142.25	1.15	0.00485	0.0191
GO:0043087	regulation of GTPase activity	472	290	262.28	1.11	0.00503	0.0197
GO:0032615	interleukin-12 production	53	39	29.45	1.32	0.00527	0.0206
GO:0032635	interleukin-6 production	130	87	72.24	1.2	0.0053	0.0206
GO:0043112	receptor metabolic process	183	119	101.69	1.17	0.00558	0.0215
GO:2001020	regulation of response to DNA damage stimulus	203	131	112.8	1.16	0.0056	0.0215
GO:0002576	platelet degranulation	127	85	70.57	1.2	0.00579	0.0222
GO:0090066	regulation of anatomical structure size	487	298	270.62	1.1	0.00615	0.0234
GO:0001906	cell killing	157	103	87.24	1.18	0.00646	0.0245
GO:0006383	transcription by RNA polymerase III	55	40	30.56	1.31	0.00665	0.025
GO:0006968	cellular defense response	55	40	30.56	1.31	0.00665	0.025
GO:0035690	cellular response to drug	349	217	193.93	1.12	0.0067	0.025
GO:0055094	response to lipoprotein particle	26	21	14.45	1.45	0.00673	0.025
GO:0051702	interaction with symbiont	74	52	41.12	1.26	0.00674	0.025
GO:0048284	organelle fusion	121	81	67.24	1.2	0.00691	0.0255
GO:0031098	stress-activated protein kinase signaling cascade	305	191	169.48	1.13	0.00693	0.0255
GO:2000147	positive regulation of cell motility	493	301	273.95	1.1	0.007	0.0256
GO:0032637	interleukin-8 production	71	50	39.45	1.27	0.00731	0.0267
GO:0006352	DNA-templated transcription initiation	231	147	128.36	1.15	0.00741	0.0269
GO:0032200	telomere organization	146	96	81.13	1.18	0.00761	0.0274
GO:0098727	maintenance of cell number	146	96	81.13	1.18	0.00761	0.0274
GO:0006109	regulation of carbohydrate metabolic process	161	105	89.46	1.17	0.00781	0.028
GO:0140029	exocytic process	84	58	46.68	1.24	0.00788	0.0281
GO:0030865	cortical cytoskeleton organization	46	34	25.56	1.33	0.00803	0.0286
GO:0046683	response to organophosphorus	138	91	76.68	1.19	0.0082	0.029
GO:0071826	ribonucleoprotein complex subunit organization	245	155	136.14	1.14	0.00831	0.0293
GO:0051646	mitochondrion localization	43	32	23.89	1.34	0.00849	0.0298
GO:0006520	cellular amino acid metabolic process	318	198	176.71	1.12	0.00855	0.0299
GO:0034502	protein localization to chromosome	81	56	45.01	1.24	0.00858	0.0299
GO:0097191	extrinsic apoptotic signaling pathway	220	140	122.25	1.15	0.00881	0.0306
GO:0098927	vesicle-mediated transport between endosomal compartments	40	30	22.23	1.35	0.00893	0.0309
GO:0006457	protein folding	210	134	116.69	1.15	0.00897	0.0309
GO:0006338	chromatin remodeling	150	98	83.35	1.18	0.00923	0.0316
GO:0032103	positive regulation of response to external stimulus	293	183	162.82	1.12	0.00938	0.032
GO:0044262	cellular carbohydrate metabolic process	271	170	150.59	1.13	0.00948	0.0322
GO:0032069	regulation of nuclease activity	22	18	12.23	1.47	0.00955	0.0324
GO:0051348	negative regulation of transferase activity	266	167	147.81	1.13	0.00963	0.0325
GO:0036260	RNA capping	34	26	18.89	1.38	0.00968	0.0325
GO:0006643	membrane lipid metabolic process	202	129	112.25	1.15	0.00983	0.0329
GO:0002507	tolerance induction	25	20	13.89	1.44	0.00994	0.033
GO:0061842	microtubule organizing center localization	25	20	13.89	1.44	0.00994	0.033
GO:0071402	cellular response to lipoprotein particle stimulus	28	22	15.56	1.41	0.01	0.0332
GO:0033002	muscle cell proliferation	182	117	101.13	1.16	0.0101	0.0332
GO:0014074	response to purine-containing compound	152	99	84.46	1.17	0.0101	0.0332
GO:0016053	organic acid biosynthetic process	401	246	222.83	1.1	0.0102	0.0332
GO:0150076	neuroinflammatory response	48	35	26.67	1.31	0.0102	0.0332
GO:0045454	cell redox homeostasis	67	47	37.23	1.26	0.0103	0.0333
GO:0051653	spindle localization	42	31	23.34	1.33	0.0116	0.0374
GO:0045926	negative regulation of growth	250	157	138.92	1.13	0.0116	0.0374
GO:0007006	mitochondrial membrane organization	126	83	70.02	1.19	0.0117	0.0374
GO:0031647	regulation of protein stability	267	167	148.37	1.13	0.0117	0.0375
GO:0070482	response to oxygen levels	337	208	187.27	1.11	0.0121	0.0385
GO:0031589	cell-substrate adhesion	332	205	184.49	1.11	0.0124	0.0392
GO:0097581	lamellipodium organization	82	56	45.57	1.23	0.0126	0.0397
GO:0036297	interstrand cross-link repair	50	36	27.78	1.3	0.0127	0.0397
GO:0070265	necrotic cell death	50	36	27.78	1.3	0.0127	0.0397
GO:0016049	cell growth	473	287	262.84	1.09	0.0128	0.0399
GO:0042092	type 2 immune response	36	27	20	1.35	0.013	0.0404
GO:0051648	vesicle localization	305	189	169.48	1.12	0.013	0.0405
GO:0034113	heterotypic cell-cell adhesion	58	41	32.23	1.27	0.0131	0.0406
GO:0035456	response to interferon-beta	33	25	18.34	1.36	0.0136	0.0418
GO:0032527	protein exit from endoplasmic reticulum	47	34	26.12	1.3	0.0136	0.0418
GO:0032602	chemokine production	79	54	43.9	1.23	0.0137	0.0418
GO:0051051	negative regulation of transport	458	278	254.5	1.09	0.0137	0.0418
GO:0032528	microvillus organization	30	23	16.67	1.38	0.0141	0.0425
GO:0045730	respiratory burst	30	23	16.67	1.38	0.0141	0.0425
GO:0032963	collagen metabolic process	97	65	53.9	1.21	0.0141	0.0425
GO:0051156	glucose 6-phosphate metabolic process	24	19	13.34	1.42	0.0146	0.0437
GO:0018198	peptidyl-cysteine modification	44	32	24.45	1.31	0.0147	0.0439
GO:1902115	regulation of organelle assembly	209	132	116.14	1.14	0.0151	0.0452
GO:0009132	nucleoside diphosphate metabolic process	117	77	65.01	1.18	0.0152	0.0453
GO:0008643	carbohydrate transport	142	92	78.91	1.17	0.0157	0.0464
GO:0006790	sulfur compound metabolic process	354	217	196.71	1.1	0.0157	0.0464
GO:0061383	trabecula morphogenesis	49	35	27.23	1.29	0.0168	0.0493
GO ID, Gene Ontology identifier; Size, number of genes in the enriched category; Observed, number of genes identified from PETGenes, intersecting with genes in the enriched category; Expected, number of genes expected in PETGenes for enriched category; Enrichment ratio, computed as observed/expected; P.value, significance of enrichment; FDR, p value corrected for multiple testing using Benjamini …
