# Supplementary material for: The Peripheral Blood Transcriptome Is Correlated With PET Measures of Lung Inflammation During Successful Tuberculosis Treatment
Source: Front Immunol. 2021 Feb 10;11:596173. doi: 10.3389/fimmu.2020.596173 (PMC7902901; doi:10.3389/fimmu.2020.596173)
Supplement: Supplementary Table 3 — List of genes with significant fit in Model 2.1. Genes with expression profiles correlated with [18F]FDG uptake. [Table_S03.xlsx] [file Table_3.xlsx]

## Sheet: Table S3
Table S3: List of genes with significant fit in Model 2.1. Genes with expression profiles correlated with [18F]FDG uptake
Ensembl ID	DenDF	F	Mean	P value	Sum	BH	Bonferroni	HGNC symbol	Entrez Gene	Mean slope
ENSG00000154451	203.452	42.1192	928.991	6.42327e-10	928.991	5.00444e-06	1.03717e-05	GBP5	115362	-0.655575
ENSG00000183347	207.191	41.5113	972.659	8.05608e-10	972.659	5.00444e-06	1.30082e-05	GBP6	163351	-0.955789
ENSG00000166736	205.25	41.2125	932.701	9.2979e-10	932.701	5.00444e-06	1.50133e-05	HTR3A	3359	0.524866
ENSG00000150337	211.727	36.3738	813.783	7.16857e-09	813.783	2.44326e-05	0.000115751	FCGR1A	2209	-0.909749
ENSG00000136573	185.73	36.6782	781.156	7.56569e-09	781.156	2.44326e-05	0.000122163	BLK	640	0.186448
ENSG00000152766	211.512	35.7921	815.423	9.26298e-09	815.423	2.49282e-05	0.000149569	ANKRD22	118932	-1.0592
ENSG00000145685	211.108	35.1867	793.902	1.21158e-08	793.902	2.76872e-05	0.000195634	LHFPL2	10184	-0.47993
ENSG00000120217	208.519	34.4624	816.652	1.69271e-08	816.652	2.76872e-05	0.000273322	CD274	29126	-0.843094
ENSG00000176871	193.257	34.5803	849.775	1.77059e-08	849.775	2.76872e-05	0.000285897	WSB2	55884	-0.203328
ENSG00000117228	199.282	34.4466	814.667	1.80392e-08	814.667	2.76872e-05	0.000291279	GBP1	2633	-0.596954
ENSG00000198019	210.079	34.1966	781.543	1.88617e-08	781.543	2.76872e-05	0.000304559	FCGR1B	2210	-0.720795
ENSG00000163687	205.403	33.9278	834.715	2.18232e-08	834.715	2.9365e-05	0.00035238	DNASE1L3	1776	0.470252
ENSG00000115415	195.232	32.3579	763.937	4.6331e-08	763.937	5.75467e-05	0.000748107	STAT1	6772	-0.286023
ENSG00000168062	195.828	31.9314	754.081	5.57455e-08	754.081	6.42944e-05	0.000900122	BATF2	116071	-0.924275
ENSG00000260804	192.767	31.3846	742	7.22782e-08	742	6.97154e-05	0.00116708	LINC01963	150967	0.028988
ENSG00000140416	162.412	31.8507	746.837	7.25337e-08	746.837	6.97154e-05	0.0011712	TPM1	7168	-0.128672
ENSG00000197646	197.313	31.2858	723.396	7.3607e-08	723.396	6.97154e-05	0.00118853	PDCD1LG2	80380	-1.0706
ENSG00000164116	167.097	31.5314	774.575	8.02692e-08	774.575	6.97154e-05	0.00129611	GUCY1A1	2982	-0.187816
ENSG00000152229	208.628	30.912	722.523	8.20333e-08	722.523	6.97154e-05	0.00132459	PSTPIP2	9050	-0.481896
ENSG00000173239	208.421	29.8	696.319	1.35426e-07	696.319	0.000108393	0.00218673	LIPM	340654	-1.04204
ENSG00000198829	187.268	29.9493	706.273	1.40971e-07	706.273	0.000108393	0.00227625	SUCNR1	56670	-0.298318
ENSG00000144645	182.493	29.3707	655.641	1.87282e-07	655.641	0.000137457	0.00302404	OSBPL10	114884	0.214274
ENSG00000136231	210.421	28.9527	702.562	1.96946e-07	702.562	0.000138265	0.00318008	IGF2BP3	10643	-0.58819
ENSG00000182379	208.052	28.8464	668.577	2.08787e-07	668.577	0.00014047	0.00337128	NXPH4	11247	0.337885
ENSG00000138722	155.559	29.1135	732.762	2.49836e-07	732.762	0.000161364	0.00403411	MMRN1	22915	-0.407656
ENSG00000269404	195.831	28.2923	640.277	2.83404e-07	640.277	0.000175054	0.00457613	SPIB	6689	0.272181
ENSG00000122786	173.35	28.4839	697.875	2.92715e-07	697.875	0.000175054	0.00472647	CALD1	800	-0.278135
ENSG00000147036	161.283	28.3393	666.772	3.36552e-07	666.772	0.000194082	0.0054343	LANCL3	347404	0.0133656
ENSG00000221963	193.9	27.0222	660.573	5.07965e-07	660.573	0.000282832	0.00820212	APOL6	80830	-0.352281
ENSG00000168081	193.736	26.9411	601.546	5.27395e-07	601.546	0.000283862	0.00851585	PNOC	5368	0.0962748
ENSG00000132185	187.857	26.5854	588.494	6.36165e-07	588.494	0.00033136	0.0102722	FCRLA	84824	0.29879
ENSG00000184500	187.847	26.2709	643.295	7.33757e-07	643.295	0.000367956	0.011848	PROS1	5627	-0.402612
ENSG00000100473	142.191	26.8111	663.618	7.52001e-07	663.618	0.000367956	0.0121426	COCH	1690	0.0910143
ENSG00000255221	200.645	26.0291	641.069	7.7718e-07	641.069	0.000369092	0.0125491	CARD17	440068	-0.886259
ENSG00000174944	203.189	25.9068	626.178	8.14145e-07	626.178	0.00037447	0.013146	P2RY14	9934	-0.5758
ENSG00000271046	202.334	25.859	584.791	8.34888e-07	584.791	0.00037447	0.0134809	NA	NA	0.0242897
ENSG00000100336	211.813	25.6948	591.529	8.70486e-07	591.529	0.000379885	0.0140557	APOL4	80832	-0.771025
ENSG00000133424	169.578	25.8216	596.753	9.81031e-07	596.753	0.00041582	0.0158407	LARGE1	9215	0.152994
ENSG00000163736	191.768	25.5456	605.315	1.00433e-06	605.315	0.00041582	0.016217	PPBP	5473	-0.442423
ENSG00000005249	176.854	25.5657	632.893	1.06219e-06	632.893	0.000428781	0.0171513	PRKAR2B	5577	-0.267989
ENSG00000165905	194.018	25.1399	561.295	1.19876e-06	561.295	0.000472107	0.0193564	LARGE2	120071	0.242437
ENSG00000165168	209.047	24.6062	587.403	1.45434e-06	587.403	0.000559126	0.0234833	CYBB	1536	-0.221843
ENSG00000163251	210.504	24.2676	596.045	1.6943e-06	596.045	0.000636229	0.0273578	FZD5	7855	-0.380262
ENSG00000116663	200.829	24.2439	599.827	1.76775e-06	599.827	0.000636394	0.0285438	FBXO6	26270	-0.433037
ENSG00000172572	198.543	24.2538	579.957	1.77356e-06	579.957	0.000636394	0.0286377	PDE3A	5139	0.000208991
ENSG00000235621	186.266	23.9854	544.836	2.09906e-06	544.836	0.000736817	0.0338936	LINC00494	284749	0.226091
ENSG00000162654	195.738	23.747	585.261	2.26421e-06	585.261	0.000757531	0.0365602	GBP4	115361	-0.370125
ENSG00000174175	171.444	23.9116	598.651	2.30782e-06	598.651	0.000757531	0.0372644	SELP	6403	-0.285001
ENSG00000119866	190.113	23.7449	527.289	2.31174e-06	527.289	0.000757531	0.0373277	BCL11A	53335	0.14399
ENSG00000176533	180.308	23.7943	550.613	2.34573e-06	550.613	0.000757531	0.0378766	GNG7	2788	0.165922
ENSG00000105369	185.423	23.6829	530.586	2.4204e-06	530.586	0.000766317	0.0390822	CD79A	973	0.230937
ENSG00000167483	185.735	23.5382	530.283	2.5843e-06	530.283	0.000802476	0.0417287	FAM129C	199786	0.294543
ENSG00000061918	176.586	23.5675	581.679	2.64229e-06	581.679	0.000805002	0.0426651	GUCY1B1	2983	-0.154891
ENSG00000108387	201.959	23.2595	596.902	2.78271e-06	596.902	0.000818218	0.0449325	SEPT4	5414	-1.12755
ENSG00000177455	176.239	23.4543	519.442	2.78702e-06	519.442	0.000818218	0.045002	CD19	930	0.143339
ENSG00000214797	211.657	23.1531	547.088	2.84145e-06	547.088	0.000819301	0.0458809	NA	NA	0.299545
ENSG00000035403	186.601	23.1935	545.11	3.0205e-06	545.11	0.000855648	0.0487719	VCL	7414	0.101773
ENSG00000148175	174.056	23.1749	581.756	3.19634e-06	581.756	0.00087964	0.0516113	STOM	2040	-0.229883
ENSG00000108861	207.129	22.9177	559.933	3.21414e-06	559.933	0.00087964	0.0518988	DUSP3	1845	-0.486445
ENSG00000002587	187.802	22.9668	528.088	3.34054e-06	528.088	0.000898994	0.0539396	HS3ST1	9957	0.305365
ENSG00000138798	175.918	22.987	580.01	3.4586e-06	580.01	0.00091551	0.0558461	EGF	1950	-0.373868
ENSG00000127920	167.7	22.9568	553.996	3.6275e-06	553.996	0.000940174	0.0585732	GNG11	2791	-0.288305
ENSG00000241106	173.582	22.8792	508.591	3.66823e-06	508.591	0.000940174	0.059231	HLA-DOB	3112	0.140652
ENSG00000260943	197.078	22.4436	533.331	4.13407e-06	533.331	0.00104301	0.0667529	LINC02555	101930164	-0.696643
ENSG00000149131	192.492	22.2717	549.768	4.54371e-06	549.768	0.00112873	0.0733673	SERPING1	710	-0.90039
ENSG00000198753	191.101	22.2168	558.439	4.68223e-06	558.439	0.00112901	0.075604	PLXNB3	5365	-0.321393
ENSG00000260655	179.899	22.2971	503.414	4.68469e-06	503.414	0.00112901	0.0756436	NA	NA	0.295658
ENSG00000165914	176.074	22.2493	547.612	4.8567e-06	547.612	0.00115325	0.0784211	TTC7B	145567	0.023788
ENSG00000074416	174.535	22.1834	534.075	5.03592e-06	534.075	0.00117848	0.0813149	MGLL	11343	-0.0639216
ENSG00000131979	188.611	21.8926	565.15	5.49032e-06	565.15	0.00126646	0.0886521	GCH1	2643	-0.24963
ENSG00000169439	197.584	21.7915	531.199	5.60186e-06	531.199	0.00127399	0.0904532	SDC2	6383	0.375044
ENSG00000188820	211.06	21.6657	529.528	5.73121e-06	529.528	0.0012853	0.0925418	CALHM6	441168	-0.538136
ENSG00000234965	202.84	21.6444	490.436	5.91503e-06	490.436	0.00130836	0.09551	SHISA8	440829	0.191915
ENSG00000146376	185.753	21.6667	514.47	6.15666e-06	514.47	0.0013434	0.0994117	ARHGAP18	93663	-0.0364572
ENSG00000159958	174.595	21.685	488.628	6.34052e-06	488.628	0.00136507	0.10238	TNFRSF13C	115650	0.238331
ENSG00000175920	184.109	21.4953	518.341	6.7046e-06	518.341	0.0013905	0.108259	DOK7	285489	0.199191
ENSG00000172159	194.045	21.3873	524.602	6.84186e-06	524.602	0.0013905	0.110476	FRMD3	257019	-0.402465
ENSG00000162433	210.626	21.2906	502.405	6.85143e-06	502.405	0.0013905	0.11063	AK4	205	-0.416824
ENSG00000119686	204.982	21.3189	522.302	6.8575e-06	522.302	0.0013905	0.110728	FLVCR2	55640	-0.467146
ENSG00000103647	181.939	21.4316	478.187	6.95574e-06	478.187	0.0013905	0.112314	CORO2B	10391	0.361208
ENSG00000100342	204.166	21.2873	536.437	6.97533e-06	536.437	0.0013905	0.112631	APOL1	8542	-0.465165
ENSG00000128578	195.757	21.2289	495.253	7.33504e-06	495.253	0.00144438	0.118439	STRIP2	57464	0.0744682
ENSG00000079385	207.267	21.1343	529.404	7.43934e-06	529.404	0.00144727	0.120123	CEACAM1	634	-0.491437
ENSG00000095585	189.147	21.1083	474.787	7.91197e-06	474.787	0.00152089	0.127755	BLNK	29760	0.113802
ENSG00000259207	164.703	20.9987	515.666	9.03808e-06	515.666	0.00171138	0.145938	ITGB3	3690	-0.285995
ENSG00000145365	203.566	20.725	511.552	9.11492e-06	511.552	0.00171138	0.147179	TIFA	92610	-0.564922
ENSG00000041353	175.93	20.6995	509.962	9.98354e-06	509.962	0.00185292	0.161204	RAB27B	5874	0.0207517
ENSG00000162772	205.858	20.4945	502.148	1.01109e-05	502.148	0.00185524	0.163261	ATF3	467	-0.521238
ENSG00000253701	182.726	20.5805	464.911	1.03322e-05	464.911	0.00187454	0.166834	NA	NA	-0.240805
ENSG00000134243	209.69	20.3767	495.013	1.05982e-05	495.013	0.00190143	0.171129	SORT1	6272	-0.365655
ENSG00000068784	191	20.3927	465.788	1.1022e-05	465.788	0.00194133	0.177971	SRBD1	55133	-0.161308
ENSG00000122733	179.826	20.4336	494.122	1.1168e-05	494.122	0.00194133	0.18033	PHF24	23349	0.476297
ENSG00000153029	203.666	20.2938	512.333	1.11812e-05	512.333	0.00194133	0.180543	MR1	3140	-0.179792
ENSG00000074660	211.576	20.2324	494.582	1.13041e-05	494.582	0.00194177	0.182527	SCARF1	8578	-0.642606
ENSG00000198959	203.5	20.1816	502.934	1.17981e-05	502.934	0.00200531	0.190504	TGM2	7052	-0.367449
ENSG00000168394	206.204	20.1098	498.089	1.2131e-05	498.089	0.0020404	0.195879	TAP1	6890	-0.373117
ENSG00000026950	181.955	20.1493	475.244	1.26822e-05	475.244	0.00209174	0.204779	BTN3A1	11119	-0.190435
ENSG00000166886	206.247	20.0126	463.961	1.27051e-05	463.961	0.00209174	0.205149	NAB2	4665	0.159585
ENSG00000140374	193.904	20.056	473.671	1.28248e-05	473.671	0.00209174	0.207082	ETFA	2108	-0.0601292
ENSG00000085449	210.595	19.7552	479.872	1.4228e-05	479.872	0.00229739	0.229739	WDFY1	57590	-0.214063
ENSG00000088053	168.723	19.8691	486.004	1.50707e-05	486.004	0.00240937	0.243346	GP6	51206	-0.236053
ENSG00000128203	208.537	19.6011	498.363	1.53845e-05	498.363	0.00243413	0.248413	ASPHD2	57168	-0.375867
ENSG00000136514	187.455	19.6876	493.949	1.55295e-05	493.949	0.00243413	0.250754	RTP4	64108	-0.44116
ENSG00000197959	168.034	19.7895	474.316	1.56778e-05	474.316	0.00243413	0.25315	DNM3	26052	0.044293
ENSG00000160683	182.011	19.6785	455.386	1.58303e-05	455.386	0.00243439	0.255611	CXCR5	643	0.248979
ENSG00000166278	194.33	19.5577	490.858	1.62287e-05	490.858	0.00246817	0.262045	C2	717	-0.717559
ENSG00000187912	180.321	19.6189	449.08	1.63596e-05	449.08	0.00246817	0.264158	CLEC17A	388512	0.230699
ENSG00000064601	209.918	19.4346	484.938	1.66115e-05	484.938	0.00246817	0.268225	CTSA	5476	-0.293798
ENSG00000108799	181.67	19.5721	482.294	1.66613e-05	482.294	0.00246817	0.26903	EZH1	2145	0.018188
ENSG00000171992	194.18	19.3718	459.003	1.77352e-05	459.003	0.00260336	0.28637	SYNPO	11346	0.296803
ENSG00000152952	190.484	19.3263	481.633	1.82888e-05	481.633	0.00263298	0.295309	PLOD2	5352	-0.35827
ENSG00000132274	194.303	19.2944	474.328	1.83958e-05	474.328	0.00263298	0.297037	TRIM22	10346	-0.340707
ENSG00000156587	197.98	19.2728	478.441	1.84262e-05	478.441	0.00263298	0.297527	UBE2L6	9246	-0.380742
ENSG00000102804	186.077	19.2407	476.003	1.92624e-05	476.003	0.00271052	0.31103	TSC22D1	8848	0.022354
ENSG00000204267	193.016	19.1997	474.325	1.93045e-05	474.325	0.00271052	0.31171	TAP2	6891	-0.227185
ENSG00000138735	165.387	19.3109	481.113	1.97875e-05	481.113	0.00273559	0.319509	PDE5A	8654	-0.109855
ENSG00000142530	177.66	19.2283	445.706	1.98219e-05	445.706	0.00273559	0.320064	FAM71E1	112703	-0.0172063
ENSG00000237513	189.148	19.1364	425.589	2.0084e-05	425.589	0.00274827	0.324296	NA	NA	0.0876505
ENSG00000114127	210.155	18.9887	470.628	2.05637e-05	470.628	0.00279027	0.332042	XRN1	54464	-0.219645
ENSG00000234571	205.189	18.9373	448.732	2.12939e-05	448.732	0.00285975	0.343833	NA	NA	-1.19678
ENSG00000177119	196.768	18.9623	475.01	2.143e-05	475.01	0.00285975	0.34603	ANO6	196527	-0.0281454
ENSG00000012124	173.662	18.9999	434.176	2.23324e-05	434.176	0.00295574	0.360601	CD22	933	0.23123
ENSG00000135218	193.385	18.8435	439.457	2.28578e-05	439.457	0.00297752	0.369085	CD36	948	-0.228535
ENSG00000049323	171.197	18.9652	462.557	2.28657e-05	462.557	0.00297752	0.369212	LTBP1	4052	-0.183093
ENSG00000247982	174.628	18.9069	434.585	2.32715e-05	434.585	0.00300612	0.375765	LINC00926	283663	0.206343
ENSG00000234902	197.464	18.7444	436.351	2.37473e-05	436.351	0.00303627	0.383447	NA	NA	0.273751
ENSG00000163568	211.856	18.6709	459.748	2.3881e-05	459.748	0.00303627	0.385606	AIM2	9447	-0.763766
ENSG00000158560	187.511	18.7227	450.749	2.45548e-05	450.749	0.00309755	0.396486	DYNC1I1	1780	-0.0415679
ENSG00000240505	192.814	18.6741	428.312	2.48175e-05	428.312	0.00310642	0.400728	TNFRSF13B	23495	-0.16949
ENSG00000107960	210.912	18.5493	415.673	2.53685e-05	415.673	0.00315097	0.409626	STN1	79991	-0.17373
ENSG00000109272	149.276	18.6522	450.132	2.84672e-05	450.132	0.00348551	0.459659	PF4V1	5197	-0.335579
ENSG00000128218	187.525	18.4108	417.564	2.84936e-05	417.564	0.00348551	0.460087	VPREB3	29802	0.202263
ENSG00000072042	188.809	18.3615	469.123	2.90855e-05	469.123	0.00353116	0.469644	RDH11	51109	0.0518022
ENSG00000162645	199.191	18.2697	436.014	2.97099e-05	436.014	0.00356841	0.479726	GBP2	2634	-0.403616
ENSG00000112039	200.903	18.2537	431.315	2.98344e-05	431.315	0.00356841	0.481736	FANCE	2178	0.0657247
ENSG00000101856	179.764	18.2955	454.316	3.06804e-05	454.316	0.00364262	0.495396	PGRMC1	10857	-0.18352
ENSG00000170786	203.68	18.1633	433.778	3.09882e-05	433.778	0.00365231	0.500366	SDR16C5	195814	-0.0135983
ENSG00000149218	173.648	18.1825	443.574	3.2893e-05	443.574	0.00384872	0.531124	ENDOD1	23052	0.0288569
ENSG00000133106	159.255	18.2136	451.677	3.37919e-05	451.677	0.00392545	0.545638	EPSTI1	94240	-0.532806
ENSG00000130222	211.035	17.8219	433.962	3.60454e-05	433.962	0.00415733	0.582026	GADD45G	10912	-0.39202
ENSG00000196611	161.112	18.0398	441.112	3.64675e-05	441.112	0.00417618	0.588841	MMP1	4312	-0.687214
ENSG00000187922	187.123	17.7551	403.122	3.90375e-05	403.122	0.004439	0.630338	LCN10	414332	0.125005
ENSG00000185532	187.766	17.7159	425.967	3.97236e-05	425.967	0.00448544	0.641418	PRKG1	5592	-0.211796
ENSG00000099194	203.271	17.6028	414.727	4.06513e-05	414.727	0.00455831	0.656396	SCD	6319	0.0297503
ENSG00000073737	197.574	17.6041	418.135	4.10728e-05	418.135	0.00457382	0.663203	DHRS9	10170	-0.383032
ENSG00000081181	178.269	17.6241	444.158	4.24247e-05	444.158	0.00467065	0.685031	ARG2	384	-0.220776
ENSG00000163516	209.002	17.4885	431.421	4.2521e-05	431.421	0.00467065	0.686586	ANKZF1	55139	0.035741
ENSG00000102445	194.815	17.4991	415.774	4.34446e-05	415.774	0.00473986	0.7015	RUBCNL	80183	-0.0158201
ENSG00000134470	193.632	17.4208	441.151	4.52244e-05	441.151	0.00486867	0.730238	IL15RA	3601	-0.341871
ENSG00000106683	208.32	17.3638	418.837	4.52282e-05	418.837	0.00486867	0.7303	LIMK1	3984	-0.368531
ENSG00000070501	200.787	17.3103	406.918	4.70494e-05	406.918	0.00502882	0.759707	POLB	5423	-0.259663
ENSG00000149485	183.614	17.3698	413.807	4.73389e-05	413.807	0.00502882	0.764381	FADS1	3992	-0.0154102
ENSG00000129667	210.578	17.1827	437.847	4.92001e-05	437.847	0.00517856	0.794435	RHBDF2	79651	-0.34257
ENSG00000007312	175.568	17.32	398.929	4.93899e-05	398.929	0.00517856	0.797499	CD79B	974	0.168517
ENSG00000105246	188.068	17.2477	397.826	4.97252e-05	397.826	0.00518009	0.802914	EBI3	10148	-0.125963
ENSG00000197272	210.907	17.1204	437.189	5.06864e-05	437.189	0.00524637	0.818434	IL27	246778	-0.829607
ENSG00000047617	186.056	17.2015	433.069	5.10609e-05	433.069	0.00525146	0.82448	ANO2	57101	-0.44273
ENSG00000169313	190.066	17.1594	425.121	5.16754e-05	425.121	0.00528103	0.834403	P2RY12	64805	-0.084492
ENSG00000138496	185.565	17.1457	421.163	5.25065e-05	421.163	0.00533221	0.847822	PARP9	83666	-0.295652
ENSG00000133466	183.816	17.1164	409.222	5.34503e-05	409.222	0.00539414	0.863062	C1QTNF6	114904	0.0688876
ENSG00000069535	209.26	16.9589	435.826	5.49827e-05	435.826	0.00551433	0.887806	MAOB	4129	-0.5738
ENSG00000143162	211.461	16.9371	406.164	5.53693e-05	406.164	0.00551882	0.894049	CREG1	8804	-0.267711
ENSG00000203666	198.953	16.9449	433.169	5.63574e-05	433.169	0.00558285	0.910004	EFCAB2	84288	-0.765466
ENSG00000249992	184.651	16.9773	421.453	5.70532e-05	421.453	0.0056031	0.921237	TMEM158	25907	-0.341702
ENSG00000188215	211.616	16.8679	420.102	5.72559e-05	420.102	0.0056031	0.924511	DCUN1D3	123879	-0.164901
ENSG00000005961	172.903	16.9932	418.56	5.81292e-05	418.56	0.00565429	0.938612	ITGA2B	3674	-0.474709
ENSG00000178033	191.619	16.889	426.161	5.87077e-05	426.161	0.00567637	0.947953	CALHM5	254228	-0.23535
ENSG00000250673	194.37	16.8638	416.789	5.91188e-05	416.789	0.00568209	0.954591	REELD1	345051	0.206923
ENSG00000204947	207.939	16.8018	398.074	5.94859e-05	398.074	0.00568354	0.960519	ZNF425	155054	0.0299902
ENSG00000162817	139.346	17.1164	404.995	6.0506e-05	404.995	0.00574701	0.976991	C1orf115	79762	0.0791681
ENSG00000003436	181.536	16.7972	423.511	6.26409e-05	423.511	0.00591499	1	TFPI	7035	-0.413853
ENSG00000180628	185.847	16.7522	394.311	6.34454e-05	394.311	0.00595612	1	PCGF5	84333	0.0408335
ENSG00000243156	202.39	16.6733	401.794	6.39229e-05	401.794	0.00596626	1	MICAL3	57553	0.223051
ENSG00000185666	184.711	16.7166	386.892	6.46979e-05	386.892	0.00600389	1	SYN3	8224	0.070263
ENSG00000198478	170.012	16.7516	413.5	6.57186e-05	413.5	0.00606376	1	SH3BGRL2	83699	-0.251647
ENSG00000197385	201.806	16.6038	397.34	6.61892e-05	397.34	0.00606845	1	ZNF860	344787	0.302768
ENSG00000010030	178.097	16.6879	406.333	6.65211e-05	406.333	0.00606845	1	ETV7	51513	-0.683989
ENSG00000231528	199.988	16.5722	409.684	6.74243e-05	409.684	0.0061163	1	FAM225A	286333	-0.457737
ENSG00000174428	209.526	16.5208	408.021	6.80563e-05	408.021	0.00613913	1	GTF2IRD2B	389524	0.0860631
ENSG00000147912	190.859	16.532	388.851	6.98981e-05	388.851	0.00627024	1	FBXO10	26267	0.0964727
ENSG00000156206	162.165	16.5762	412.598	7.28841e-05	412.598	0.00650199	1	CFAP161	161502	-0.0599646
ENSG00000153064	171.478	16.4949	386.956	7.40844e-05	386.956	0.00657275	1	BANK1	55024	0.268872
ENSG00000110777	199.074	16.3221	373.714	7.62803e-05	373.714	0.00673059	1	POU2AF1	5450	-0.144401
ENSG00000135148	198.219	16.3117	403.178	7.6777e-05	403.178	0.0067376	1	TRAFD1	10906	-0.237543
ENSG00000154917	188.788	16.3238	395.242	7.76286e-05	395.242	0.00676876	1	RAB6B	51560	-0.187657
ENSG00000177409	190.342	16.3088	411.342	7.79705e-05	411.342	0.00676876	1	SAMD9L	219285	-0.344024
ENSG00000165275	199.903	16.2423	380.31	7.91941e-05	380.31	0.00677989	1	TRMT10B	158234	0.0596309
ENSG00000180914	199.491	16.2413	379.349	7.92899e-05	379.349	0.00677989	1	OXTR	5021	-0.0937323
ENSG00000150594	178.94	16.3181	392.033	7.93744e-05	392.033	0.00677989	1	ADRA2A	150	-0.114081
ENSG00000187098	197.476	16.2301	390.626	7.9995e-05	390.626	0.00677989	1	MITF	4286	-0.064949
ENSG00000160223	180.685	16.2893	386.543	8.01981e-05	386.543	0.00677989	1	ICOSLG	23308	0.154308
ENSG00000164330	193.357	16.2241	384.027	8.08088e-05	384.027	0.00679594	1	EBF1	1879	0.356322
ENSG00000171729	157.937	16.3643	408.187	8.15475e-05	408.187	0.00681406	1	TMEM51	55092	-0.19302
ENSG00000167100	164.605	16.3208	423.014	8.18684e-05	423.014	0.00681406	1	SAMD14	201191	-0.526225
ENSG00000259641	210.235	16.115	400.734	8.2918e-05	400.734	0.0068603	1	NA	NA	0.326249
ENSG00000146416	209.951	16.1071	400.903	8.32736e-05	400.903	0.0068603	1	AIG1	51390	-0.256093
ENSG00000152223	210.335	16.0503	397.506	8.55788e-05	397.506	0.007003	1	EPG5	57724	-0.13643
ENSG00000156738	188.358	16.1146	382.838	8.60025e-05	382.838	0.007003	1	MS4A1	931	0.328955
ENSG00000100911	209.709	16.0349	400.87	8.63068e-05	400.87	0.007003	1	PSME2	5721	-0.287546
ENSG00000100721	165.223	16.1567	370.321	8.84484e-05	370.321	0.00714088	1	8	8115	0.340603
ENSG00000073536	194.065	15.996	385.086	9.01961e-05	385.086	0.00721955	1	NLE1	54475	0.0924505
ENSG00000172164	200.638	15.9709	386.455	9.03171e-05	386.455	0.00721955	1	SNTB1	6641	0.0155669
ENSG00000078124	197.56	15.9654	390.012	9.10139e-05	390.012	0.00723942	1	ACER3	55331	-0.112033
ENSG00000171680	138.742	16.1529	411.313	9.54152e-05	411.313	0.0075523	1	PLEKHG5	57449	0.253845
ENSG00000185245	175.553	15.8934	390.347	9.81675e-05	390.347	0.00769741	1	GP1BA	2811	-0.10538
ENSG00000026103	198.883	15.8055	374.542	9.82019e-05	374.542	0.00769741	1	FAS	355	-0.22691
ENSG00000143595	167.974	15.8353	381.027	0.000102608	381.027	0.00800388	1	AQP10	89872	-0.36239
ENSG00000165806	178.08	15.7792	390.758	0.000103224	390.758	0.00801323	1	CASP7	840	-0.192146
ENSG00000221968	183.91	15.733	369.189	0.000104398	369.189	0.00805056	1	FADS3	3995	0.1537
ENSG00000077063	198.063	15.6773	375.738	0.000104702	375.738	0.00805056	1	CTTNBP2	83992	-0.0863501
ENSG00000065911	207.695	15.611	392.88	0.000106592	392.88	0.00815708	1	MTHFD2	10797	-0.280377
ENSG00000111364	199.368	15.5128	370.323	0.000113263	370.323	0.00857974	1	DDX55	57696	0.09233
ENSG00000137752	207.043	15.4719	375.767	0.000114251	375.767	0.00857974	1	CASP1	834	-0.331063
ENSG00000173715	208.659	15.4659	369.729	0.000114323	369.729	0.00857974	1	C11orf80	79703	0.156275
ENSG00000144488	185.603	15.5284	362.231	0.000114992	362.231	0.00857974	1	ESPNL	339768	0.0583161
ENSG00000157734	173.49	15.5707	364.389	0.000115271	364.389	0.00857974	1	SNX22	79856	0.103444
ENSG00000143578	199.683	15.4754	376.799	0.000115303	376.799	0.00857974	1	CREB3L4	148327	0.0288308
ENSG00000034239	206.771	15.4213	375.366	0.000117177	375.366	0.00867917	1	EFCAB1	79645	0.579898
ENSG00000103642	209.966	15.3928	373.448	0.000118297	373.448	0.00872213	1	LACTB	114294	-0.255776
ENSG00000140022	190.049	15.4042	383.66	0.000121258	383.66	0.0088935	1	STON2	85439	-0.0977412
ENSG00000152380	205.159	15.3456	369.848	0.000121907	369.848	0.0088935	1	FAM151B	167555	-0.331383
ENSG00000133985	144.013	15.5963	397.695	0.000122274	397.695	0.0088935	1	TTC9	23508	0.359983
ENSG00000268804	203.306	15.3173	354.674	0.000123946	354.674	0.00894524	1	LINC02132	107984811	0.165774
ENSG00000164061	199.263	15.3271	358.574	0.000124093	358.574	0.00894524	1	BSN	8927	0.00850486
ENSG00000134755	182.005	15.3497	354.741	0.000126278	354.741	0.00904337	1	DSC2	1824	-0.341994
ENSG00000110987	159.223	15.4416	364.741	0.000126575	364.741	0.00904337	1	BCL7A	605	0.193047
ENSG00000166002	209.256	15.232	373.155	0.000128185	373.155	0.00911805	1	SMCO4	56935	-0.354537
ENSG00000028116	211.632	15.2092	372.551	0.000129222	372.551	0.00915156	1	VRK2	7444	-0.193005
ENSG00000089041	209.152	15.1754	365.265	0.000131835	365.265	0.00929581	1	P2RX7	5027	-0.110148
ENSG00000138119	207.859	15.1612	378.464	0.000132998	378.464	0.00933707	1	MYOF	26509	-0.296473
ENSG00000047648	194.185	15.1657	378.972	0.000135383	378.972	0.00943932	1	ARHGAP6	395	-0.0111036
ENSG00000108312	211.779	15.111	358.714	0.000135624	358.714	0.00943932	1	UBTF	7343	0.0797512
ENSG00000074219	170.216	15.2333	363.922	0.000136685	363.922	0.00947234	1	TEAD2	8463	0.146362
ENSG00000223823	204.45	15.0151	349.293	0.000143615	349.293	0.00991006	1	LINC01342	254099	0.156936
ENSG00000161911	171.799	15.091	380.695	0.000146015	380.695	0.0100182	1	TREML1	340205	-0.477085
ENSG00000023697	210.977	14.954	366.557	0.000146719	366.557	0.0100182	1	DERA	51071	-0.152424
ENSG00000085662	201.826	14.9747	368.548	0.000147043	368.548	0.0100182	1	AKR1B1	231	0.0659252
ENSG00000183671	184.127	15.0161	362.76	0.000148096	362.76	0.0100475	1	GPR1	2825	-0.406026
ENSG00000197415	170.067	15.0546	374.621	0.000149138	374.621	0.0100758	1	VEPH1	79674	-0.269437
ENSG00000250506	200.839	14.9256	358.557	0.000150859	358.557	0.0101305	1	CDK3	1018	-0.0188046
ENSG00000101194	189.863	14.9545	350.549	0.000151202	350.549	0.0101305	1	SLC17A9	63910	0.0586353
ENSG00000088726	166.6	14.9851	369.029	0.000155339	369.029	0.0103413	1	TMEM40	55287	-0.198654
ENSG00000197912	203.991	14.8536	369.275	0.000155628	369.275	0.0103413	1	SPG7	6687	0.0690166
ENSG00000213231	174.987	14.9171	343.849	0.000157972	343.849	0.010454	1	TCL1B	9623	0.343663
ENSG00000163840	188.441	14.8256	372.529	0.00016145	372.529	0.0106001	1	DTX3L	151636	-0.200507
ENSG00000140479	165.205	14.9111	368.767	0.000161493	368.767	0.0106001	1	PCSK6	5046	-0.249147
ENSG00000058335	206.056	14.7596	360.585	0.000162577	360.585	0.0106016	1	RASGRF1	5923	0.0651538
ENSG00000171604	182.959	14.8265	354.137	0.000162829	354.137	0.0106016	1	CXXC5	51523	0.0709629
ENSG00000163735	143.704	14.9567	365.636	0.000166175	365.636	0.0107471	1	CXCL5	6374	-0.0805451
ENSG00000106868	187.392	14.7676	359.268	0.000166394	359.268	0.0107471	1	SUSD1	64420	-0.0181956
ENSG00000141738	183.698	14.7462	339.885	0.000169167	339.885	0.0108826	1	GRB7	2886	0.0274982
ENSG00000132704	179.98	14.707	343.439	0.000173526	343.439	0.0111013	1	FCRL2	79368	0.236009
ENSG00000101335	167.514	14.7429	367.421	0.000174451	367.421	0.0111013	1	MYL9	10398	-0.608946
ENSG00000246548	181.566	14.6875	349.868	0.000174729	349.868	0.0111013	1	LINC02288	283575	0.108495
ENSG00000196371	205.791	14.6064	357.125	0.000175449	357.125	0.0111013	1	FUT4	2526	-0.0654452
ENSG00000140326	211.083	14.5861	352.082	0.000176034	352.082	0.0111013	1	CDAN1	146059	0.123556
ENSG00000272264	208.026	14.5863	342.22	0.000176691	342.22	0.0111013	1	NA	NA	0.211384
ENSG00000125347	202.995	14.5747	357.97	0.000178884	357.97	0.0111955	1	IRF1	3659	-0.278425
ENSG00000104805	205.693	14.5587	365.557	0.000179671	365.557	0.0112013	1	NUCB1	4924	-0.272585
ENSG00000164136	205.662	14.5494	358.052	0.0001805	358.052	0.0112098	1	IL15	3600	-0.247924
ENSG00000164181	165.761	14.6616	370.364	0.000182124	370.364	0.0112672	1	ELOVL7	79993	-0.154991
ENSG00000134317	181.86	14.5939	349.727	0.000182852	349.727	0.0112691	1	GRHL1	29841	0.318336
ENSG00000100211	202.273	14.5122	348.209	0.000184688	348.209	0.011339	1	CBY1	25776	0.0240681
ENSG00000123610	192.539	14.4435	352.49	0.00019367	352.49	0.0118454	1	TNFAIP6	7130	-0.570569
ENSG00000095397	143.706	14.5742	346.427	0.000199707	346.427	0.0121686	1	WHRN	25861	0.0797673
ENSG00000134201	161.183	14.4753	353.782	0.000201271	353.782	0.0122177	1	GSTM5	2949	-0.294453
ENSG00000170271	182.305	14.385	356.089	0.000202477	356.089	0.0122276	1	FAXDC2	10826	0.0128234
ENSG00000173193	179.261	14.3828	361.212	0.000203701	361.212	0.0122276	1	PARP14	54625	-0.253167
ENSG00000102230	186.155	14.3598	368.585	0.000203774	368.585	0.0122276	1	PCYT1B	9468	-0.302589
ENSG00000129636	210.914	14.2809	359.979	0.000204895	359.979	0.0122276	1	ITFG1	81533	-0.136579
ENSG00000157680	201.272	14.2984	346.185	0.000205592	346.185	0.0122276	1	DGKI	9162	-0.016111
ENSG00000068024	209.932	14.2727	345.074	0.000205976	345.074	0.0122276	1	HDAC4	9759	-0.206607
ENSG00000198250	194.255	14.2828	341.949	0.000209167	341.949	0.0123558	1	NA	NA	0.277813
ENSG00000124491	170.141	14.3562	346.798	0.000209667	346.798	0.0123558	1	F13A1	2162	-0.222133
ENSG00000122679	177.587	14.313	347.867	0.000211393	347.867	0.0124122	1	RAMP3	10268	0.172764
ENSG00000143164	203.869	14.2151	334.911	0.000213547	334.911	0.0124933	1	DCAF6	55827	0.00699933
ENSG00000117215	200.853	14.2076	329.844	0.000215182	329.844	0.0125384	1	PLA2G2D	26279	0.0394093
ENSG00000128563	203.943	14.1931	343.297	0.000215872	343.297	0.0125384	1	PRKRIP1	79706	0.0287007
ENSG00000163412	208.969	14.1261	348.336	0.000221819	348.336	0.0128377	1	EIF4E3	317649	-0.231723
ENSG00000198814	208.066	14.1179	345.56	0.000222968	345.56	0.0128581	1	GK	2710	-0.493891
ENSG00000138002	208.712	14.0986	340.672	0.000224938	340.672	0.0129255	1	IFT172	26160	0.164442
ENSG00000120885	175.941	14.1776	360.861	0.000226565	360.861	0.0129728	1	CLU	1191	-0.498179
ENSG00000160856	168.661	14.171	349.524	0.000230187	349.524	0.0130108	1	FCRL3	115352	0.269853
ENSG00000247746	192.883	14.0892	322.002	0.000230644	322.002	0.0130108	1	USP51	158880	0.118598
ENSG00000114270	203.229	14.0605	323.738	0.000230785	323.738	0.0130108	1	COL7A1	1294	-0.275572
ENSG00000267279	179.509	14.1246	350.831	0.000231197	350.831	0.0130108	1	NA	NA	-0.251877
ENSG00000152147	187.643	14.0989	333.739	0.000231257	333.739	0.0130108	1	GEMIN6	79833	0.0424646
ENSG00000168899	201.674	14.0327	356.044	0.000234452	356.044	0.013131	1	VAMP5	10791	-0.599056
ENSG00000105971	161.826	14.1548	360.468	0.000235019	360.468	0.013131	1	CAV2	858	-0.337892
ENSG00000165309	180.823	14.0698	347.879	0.000237036	347.879	0.013198	1	ARMC3	219681	0.0807432
ENSG00000159871	201.487	13.9802	360.405	0.000240713	360.405	0.0133567	1	LYPD5	284348	-0.606385
ENSG00000108576	170.933	14.0569	339.558	0.000242468	339.558	0.013408	1	SLC6A4	6532	-0.0856787
ENSG00000198785	203.87	13.9485	342.546	0.000243807	342.546	0.013436	1	GRIN3A	116443	-0.424652
ENSG00000273004	191.764	13.9441	332.079	0.000248221	332.079	0.0136327	1	NA	NA	-0.131279
ENSG00000088876	202.799	13.8939	337.99	0.00025086	337.99	0.013731	1	ZNF343	79175	0.0763912
ENSG00000102362	186.796	13.9298	344.23	0.00025174	344.23	0.0137326	1	SYTL4	94121	-0.114833
ENSG00000140105	198.338	13.8851	348.498	0.000253375	348.498	0.0137706	1	WARS	7453	-0.412547
ENSG00000108379	207.638	13.8561	334.431	0.000254142	334.431	0.0137706	1	WNT3	7473	0.417579
ENSG00000103942	187.891	13.8686	354.618	0.000259069	354.618	0.0139906	1	HOMER2	9455	0.0139375
ENSG00000116147	186.913	13.8216	354.334	0.000265546	354.334	0.0142926	1	TNR	7143	0.31207
ENSG00000148484	196.66	13.7769	333.241	0.000267943	333.241	0.0143737	1	RSU1	6251	-0.0326381
ENSG00000175093	200.245	13.6879	346.664	0.00027883	346.664	0.0149082	1	SPSB4	92369	-0.140496
ENSG00000203814	196.61	13.6896	340.479	0.000279863	340.479	0.014914	1	HIST2H2BF	440689	-0.491708
ENSG00000070190	197.925	13.6449	335.138	0.00028568	335.138	0.0151739	1	DAPP1	27071	-0.255037
ENSG00000138615	205.78	13.614	334.342	0.000287408	334.342	0.0151994	1	CILP	8483	0.0939847
ENSG00000114698	202.736	13.6167	336.717	0.000288042	336.717	0.0151994	1	PLSCR4	57088	-0.291299
ENSG00000072422	191.615	13.6319	338.512	0.000289868	338.512	0.0152459	1	RHOBTB1	9886	-0.247391
ENSG00000124225	174.033	13.6508	319.284	0.000294598	319.284	0.0154444	1	PMEPA1	56937	0.244392
ENSG00000173210	181.587	13.6167	341.096	0.00029617	341.096	0.0154766	1	ABLIM3	22885	-0.298625
ENSG00000043462	208.214	13.5279	334.981	0.000299218	334.981	0.0155854	1	LCP2	3937	-0.131876
ENSG00000169756	169.086	13.5811	346.75	0.000307369	346.75	0.0159186	1	LIMS1	3987	-0.0237536
ENSG00000068489	191.59	13.5104	316.274	0.000307934	316.274	0.0159186	1	PRR11	55771	-0.155492
ENSG00000196092	185.696	13.5222	318.114	0.000308572	318.114	0.0159186	1	PAX5	5079	0.340201
ENSG00000235192	172.201	13.5084	330.614	0.00031698	330.614	0.0163003	1	NA	NA	-0.205321
ENSG00000173626	188.471	13.4535	335.113	0.000318086	335.113	0.0163052	1	TRAPPC3L	100128327	-0.034147
ENSG00000140853	193.147	13.4197	336.714	0.000321516	336.714	0.0164289	1	NLRC5	84166	-0.122613
ENSG00000005471	175.261	13.4591	312.839	0.000323259	312.839	0.0164658	1	ABCB4	5244	0.294258
ENSG00000162408	206.444	13.3599	315.967	0.000326084	315.967	0.0165575	1	NOL9	79707	0.130914
ENSG00000125952	190.856	13.3864	324.696	0.000327851	324.696	0.016595	1	MAX	4149	-0.086429
ENSG00000177427	203.005	13.342	325.963	0.000330303	325.963	0.0166354	1	MIEF2	125170	0.0152329
ENSG00000148399	202.31	13.3411	321.434	0.000330709	321.434	0.0166354	1	DPH7	92715	0.0853001
ENSG00000081377	179.624	13.3654	335.07	0.000336411	335.07	0.0168696	1	CDC14B	8555	0.0477415
ENSG00000138600	211.884	13.2762	329.463	0.000338078	329.463	0.0169008	1	SPPL2A	84888	-0.189988
ENSG00000188677	165.316	13.3836	334.527	0.000340962	334.527	0.0169923	1	PARVB	29780	-0.0648471
ENSG00000119280	184.667	13.3156	341.414	0.000342417	341.414	0.0170123	1	C1orf198	84886	-0.130278
ENSG00000117226	202.105	13.2554	326.477	0.000345275	326.477	0.0171017	1	GBP3	2635	-0.354852
ENSG00000108839	164.421	13.3471	334.518	0.00034767	334.518	0.0171247	1	ALOX12	239	-0.263936
ENSG00000124145	170.089	13.3212	311.308	0.000348881	311.308	0.0171247	1	SDC4	6385	-0.0141241
ENSG00000178035	208.613	13.2201	328.8	0.000348922	328.8	0.0171247	1	IMPDH2	3615	0.0918501
ENSG00000113361	199.241	13.2017	322.018	0.000355845	322.018	0.0174116	1	CDH6	1004	-0.296332
ENSG00000117586	165.193	13.2896	320.209	0.000357205	320.209	0.0174253	1	TNFSF4	7292	0.0113406
ENSG00000167553	180.718	13.2183	325.934	0.000361345	325.934	0.0175742	1	TUBA1C	84790	-0.0277449
ENSG00000081052	184.16	13.1942	317.263	0.000363964	317.263	0.0176484	1	COL4A4	1286	0.0439893
ENSG00000162894	200.411	13.1473	315.744	0.000365163	315.744	0.0176536	1	FCMR	9214	0.268089
ENSG00000119681	191.383	13.16	316.134	0.00036679	316.134	0.0176793	1	LTBP2	4053	0.204847
ENSG00000166398	210.016	13.1056	330.906	0.000369029	330.906	0.0177342	1	KIAA0355	9710	0.178032
ENSG00000137103	206.735	13.0801	323.141	0.000375067	323.141	0.0179445	1	TMEM8B	51754	0.140318
ENSG00000269290	211.56	13.0671	311.332	0.000375626	311.332	0.0179445	1	NA	NA	0.156869
ENSG00000167460	194.877	13.0825	314.058	0.000379636	314.058	0.0180825	1	TPM4	7171	-0.0526095
ENSG00000124228	206.74	13.0334	315.051	0.000383956	315.051	0.0182345	1	DDX27	55661	0.0903354
ENSG00000143869	190.927	13.0443	324.45	0.000388824	324.45	0.0183375	1	GDF7	151449	0.290628
ENSG00000144218	187.563	13.0512	311.372	0.000389111	311.372	0.0183375	1	AFF3	3899	0.359614
ENSG00000074582	197.566	13.0248	311.654	0.000389532	311.654	0.0183375	1	BCS1L	617	0.0610233
ENSG00000148498	185.537	13.0437	326.722	0.000391591	326.722	0.0183809	1	PARD3	56288	-0.0713422
ENSG00000110042	191.413	13.0178	317.628	0.000393757	317.628	0.0184289	1	DTX4	23220	0.178652
ENSG00000154102	199.921	12.9317	326.85	0.000407048	326.85	0.018996	1	C16orf74	404550	0.269087
ENSG00000183762	205.067	12.8348	323.592	0.000424998	323.592	0.0197765	1	KREMEN1	83999	-0.827206
ENSG00000101162	169.625	12.9093	316.484	0.000428126	316.484	0.0198405	1	TUBB1	81027	-0.0686817
ENSG00000205643	200.828	12.8259	307.014	0.000428832	307.014	0.0198405	1	CDPF1	150383	0.054015
ENSG00000197536	183.572	12.8511	323.265	0.000432192	323.265	0.0199036	1	C5orf56	441108	-0.141085
ENSG00000137101	161.968	12.9125	299.985	0.00043266	299.985	0.0199036	1	CD72	971	0.175072
ENSG00000273472	183.66	12.8281	310.512	0.000437119	310.512	0.020017	1	NA	NA	0.0408252
ENSG00000117318	188.224	12.8145	313.746	0.000437604	313.746	0.020017	1	ID3	3399	0.282576
ENSG00000147650	175.155	12.8389	312.644	0.000439787	312.644	0.02006	1	LRP12	29967	0.0918126
ENSG00000103248	171.407	12.8185	307.491	0.000446694	307.491	0.0203177	1	MTHFSD	64779	-0.0604205
ENSG00000136457	192.745	12.7526	317.172	0.000448933	317.172	0.0203621	1	CHAD	1101	0.125943
ENSG00000234572	197.031	12.7279	306.828	0.000452329	306.828	0.0204215	1	LINC01800	101927438	0.206523
ENSG00000204642	167.695	12.8024	312.276	0.000452771	312.276	0.0204215	1	HLA-F	3134	-0.206449
ENSG00000172493	209.256	12.6932	311.643	0.000454459	311.643	0.0204406	1	AFF1	4299	-0.223087
ENSG00000102897	209.515	12.6844	316.41	0.000456353	316.41	0.0204687	1	LYRM1	57149	-0.282899
ENSG00000132386	184.948	12.7286	322.121	0.000458668	322.121	0.0205155	1	SERPINF1	5176	0.0435494
ENSG00000168497	174.07	12.7413	320.275	0.000462399	320.275	0.0205988	1	CAVIN2	8436	-0.0632654
ENSG00000163737	158.495	12.7869	316.911	0.000463082	316.911	0.0205988	1	PF4	5196	-0.311366
ENSG00000076604	204.657	12.6354	306.637	0.000470027	306.637	0.0208504	1	TRAF4	9618	0.207378
ENSG00000090920	166.417	12.7134	307.018	0.000474161	307.018	0.0209761	1	NA	NA	0.402909
ENSG00000166526	206.1	12.5924	313.063	0.000479636	313.063	0.0211289	1	ZNF3	7551	0.0697652
ENSG00000139266	209.094	12.5793	311.342	0.000481392	311.342	0.0211289	1	MARCH9	92979	0.209238
ENSG00000137343	204.924	12.5806	306.82	0.000483066	306.82	0.0211289	1	ATAT1	79969	0.0714004
ENSG00000104320	198.141	12.5892	311.831	0.000484395	311.831	0.0211289	1	NBN	4683	-0.180662
ENSG00000169116	182.391	12.6247	300.68	0.000484682	300.68	0.0211289	1	PARM1	25849	-0.108499
ENSG00000104852	194.134	12.5935	310.351	0.000485467	310.351	0.0211289	1	SNRNP70	6625	0.0296203
ENSG00000175471	200.924	12.5336	310.332	0.000496655	310.332	0.0215162	1	MCTP1	79772	-0.284059
ENSG00000163346	211.036	12.5076	308.585	0.000498217	308.585	0.0215162	1	PBXIP1	57326	0.0972542
ENSG00000112146	188.677	12.5498	299.415	0.000499356	299.415	0.0215162	1	FBXO9	26268	0.0372838
ENSG00000101546	206.798	12.5098	303.14	0.000499695	303.14	0.0215162	1	RBFA	79863	0.107118
ENSG00000119655	203.406	12.5033	307.058	0.000503028	307.058	0.0216021	1	NPC2	10577	-0.310076
ENSG00000204264	204.706	12.4917	309.323	0.000505302	309.323	0.0216223	1	PSMB8	5696	-0.246055
ENSG00000169704	167.788	12.5778	311.537	0.000506176	311.537	0.0216223	1	GP9	2815	-0.301121
ENSG00000166091	174.101	12.5464	318.092	0.000509545	318.092	0.0217088	1	CMTM5	116173	-0.425978
ENSG00000140398	187.189	12.499	295.997	0.000513141	295.997	0.0218045	1	NEIL1	79661	0.129554
ENSG00000149929	204.812	12.4522	299.736	0.000515425	299.736	0.0218251	1	HIRIP3	8479	0.050624
ENSG00000176658	199.521	12.4594	294.426	0.00051633	294.426	0.0218251	1	MYO1D	4642	-0.096747
ENSG00000205056	188.875	12.4663	299.628	0.000520609	299.628	0.0219485	1	LINC02397	100507616	0.30766
ENSG00000110851	202.895	12.4126	311.632	0.000526831	311.632	0.0221173	1	PRDM4	11108	0.0700741
ENSG00000007392	202.825	12.4093	306.184	0.000527736	306.184	0.0221173	1	LUC7L	55692	0.10505
ENSG00000006118	191.156	12.4303	294.572	0.000528722	294.572	0.0221173	1	TMEM132A	54972	-0.186418
ENSG00000099860	204.168	12.378	312.315	0.000535439	312.315	0.0223404	1	GADD45B	4616	-0.34295
ENSG00000160216	210.632	12.3604	310.175	0.000536895	310.175	0.0223434	1	AGPAT3	56894	-0.115702
ENSG00000108950	209.11	12.3517	310.625	0.000540016	310.625	0.0224155	1	FAM20A	54757	-1.64439
ENSG00000127831	158.706	12.4621	318.096	0.000543703	318.096	0.0224958	1	VIL1	7429	-0.277072
ENSG00000233746	184.725	12.3857	304.281	0.000544737	304.281	0.0224958	1	LINC00656	200261	0.0700588
ENSG00000119917	168.823	12.4166	313.161	0.000547653	313.161	0.0225585	1	IFIT3	3437	-0.437834
ENSG00000145911	186.2	12.3449	302.167	0.000555034	302.167	0.0228044	1	N4BP3	23138	0.3199
ENSG00000103175	206.055	12.2513	292.654	0.000569781	292.654	0.0233305	1	WFDC1	58189	-0.195653
ENSG00000172965	200.874	12.2536	299.266	0.000572	299.266	0.0233305	1	MIR4435-2HG	541471	-0.153616
ENSG00000187231	206.937	12.2394	303.877	0.000572747	303.877	0.0233305	1	SESTD1	91404	-0.235354
ENSG00000096968	206.354	12.2375	309.535	0.000573619	309.535	0.0233305	1	JAK2	3717	-0.262941
ENSG00000099256	205.28	12.2164	311.09	0.000580358	311.09	0.0235434	1	PRTFDC1	56952	-0.132612
ENSG00000180354	190.316	12.242	298.612	0.000581769	298.612	0.0235434	1	MTURN	222166	-0.0160692
ENSG00000121671	206.313	12.1939	301.076	0.000586416	301.076	0.0236721	1	CRY2	1408	0.0957282
ENSG00000141574	200.904	12.1969	302.222	0.000588593	302.222	0.0237008	1	SECTM1	6398	-0.496837
ENSG00000082438	181.791	12.2207	292.256	0.000593859	292.256	0.0237905	1	COBLL1	22837	0.143691
ENSG00000151693	207.702	12.1663	304.856	0.000593903	304.856	0.0237905	1	ASAP2	8853	-0.113344
ENSG00000213923	210.49	12.1568	298.526	0.000595242	298.526	0.0237905	1	CSNK1E	1454	0.126597
ENSG00000184226	191.634	12.1783	292.139	0.000599869	292.139	0.0239163	1	PCDH9	5101	0.261028
ENSG00000140280	187.181	12.134	296.044	0.000616414	296.044	0.0245154	1	LYSMD2	256586	-0.132423
ENSG00000154319	136.82	12.2679	294.906	0.000622933	294.906	0.0247037	1	FAM167A	83648	0.254173
ENSG00000047597	199.28	12.0838	301.932	0.000624208	301.932	0.0247037	1	XK	7504	-0.134755
ENSG00000137628	177.427	12.1062	308.161	0.000632336	308.161	0.0249641	1	DDX60	55601	-0.190089
ENSG00000113368	211.656	11.9865	304.275	0.000648275	304.275	0.0255125	1	LMNB1	4001	-0.486131
ENSG00000231256	185.696	12.0338	301.214	0.000649387	301.214	0.0255125	1	CFAP97D1	284067	-0.743597
ENSG00000177989	183.55	12.0256	304.127	0.000653674	304.127	0.0256186	1	ODF3B	440836	-0.476514
ENSG00000188076	194.318	11.9926	299.546	0.000656934	299.546	0.0256841	1	SCGB1C1	147199	-0.167429
ENSG00000255398	203.526	11.9661	297.625	0.000659834	297.625	0.0257351	1	HCAR3	8843	-0.53545
ENSG00000240065	196.536	11.9639	299.767	0.000665027	299.767	0.0258213	1	PSMB9	5698	-0.31734
ENSG00000136436	211.857	11.9353	297.146	0.000665243	297.146	0.0258213	1	CALCOCO2	10241	-0.166449
ENSG00000057657	196.059	11.9549	292.589	0.000668378	292.589	0.0258426	1	PRDM1	639	-0.049333
ENSG00000120278	190.649	11.9641	279.779	0.000668991	279.779	0.0258426	1	PLEKHG1	57480	0.290353
ENSG00000149564	172.767	11.9978	304.772	0.000671622	304.772	0.0258823	1	ESAM	90952	-0.21651
ENSG00000256235	180.27	11.9593	295.148	0.000678441	295.148	0.0259967	1	SMIM3	85027	-0.0994491
ENSG00000108773	211.114	11.8883	286.917	0.000681728	286.917	0.0259967	1	KAT2A	2648	0.118968
ENSG00000095321	193.342	11.92	296.211	0.000682143	296.211	0.0259967	1	CRAT	1384	-0.0510332
ENSG00000144134	204.823	11.8973	290.296	0.000682419	290.296	0.0259967	1	RABL2A	11159	0.139175
ENSG00000175866	189.406	11.9267	296.636	0.000682642	296.636	0.0259967	1	BAIAP2	10458	0.0863281
ENSG00000173914	192.863	11.9094	283.99	0.000686142	283.99	0.0260686	1	RBM4B	83759	0.0313607
ENSG00000084092	193.258	11.8962	298.477	0.000690471	298.477	0.0261714	1	NOA1	84273	0.00737101
ENSG00000058453	211.426	11.8436	289.973	0.000697213	289.973	0.0263348	1	CROCC	9696	0.19124
ENSG00000149922	185.918	11.8822	289.167	0.000700797	289.167	0.0263348	1	TBX6	6911	-0.073216
ENSG00000130940	198.899	11.8501	296.312	0.000702829	296.312	0.0263348	1	CASZ1	54897	-0.0735798
ENSG00000139832	211.589	11.8265	300.371	0.000703186	300.371	0.0263348	1	RAB20	55647	-0.52403
ENSG00000131203	196.343	11.8537	292.321	0.000703297	292.321	0.0263348	1	IDO1	3620	0.295541
ENSG00000250508	199.615	11.8439	293.646	0.000704568	293.646	0.0263348	1	NA	NA	-0.1097
ENSG00000152785	208.346	11.8114	287.82	0.00071059	287.82	0.0264986	1	BMP3	651	0.569906
ENSG00000270164	194.042	11.8286	277.764	0.00071391	277.764	0.0265611	1	LINC01480	101927931	0.0953465
ENSG00000176170	188.446	11.8265	295.21	0.000718816	295.21	0.0266821	1	SPHK1	8877	-0.251091
ENSG00000104312	205.683	11.7867	291.158	0.000721275	291.158	0.0267081	1	RIPK2	8767	-0.10473
ENSG00000106366	163.651	11.8755	296.04	0.000722823	296.04	0.0267081	1	SERPINE1	5054	-0.0442408
ENSG00000197467	122.529	12.0219	298.473	0.000725911	298.473	0.0267609	1	COL13A1	1305	0.333362
ENSG00000103365	206.214	11.7478	283.41	0.000735306	283.41	0.0270455	1	GGA2	23062	0.117438
ENSG00000166342	183.77	11.7525	280.469	0.000749947	280.469	0.0274641	1	NETO1	81832	0.0319844
ENSG00000131471	154.558	11.8282	294.072	0.000750088	294.072	0.0274641	1	AOC3	8639	0.0212193
ENSG00000156502	211.027	11.6236	273.076	0.000780056	273.076	0.0284968	1	SUPV3L1	6832	0.108116
ENSG00000204514	186.581	11.6286	268.477	0.000795966	268.477	0.0290123	1	ZNF814	730051	-0.0314664
ENSG00000236279	145.432	11.6725	290.654	0.000822634	290.654	0.0299168	1	CLEC2L	154790	-0.148421
ENSG00000168118	188.512	11.551	276.98	0.000826205	276.98	0.0299792	1	RAB4A	5867	0.0588098
ENSG00000143434	198.479	11.5256	288.158	0.000828934	288.158	0.0300108	1	SEMA6C	10500	0.110578
ENSG00000146858	183.803	11.5385	279.083	0.000835536	279.083	0.0301821	1	ZC3HAV1L	92092	0.159237
ENSG00000148426	162.986	11.5642	284.591	0.000845618	284.591	0.0304781	1	PROSER2	254427	0.022901
ENSG00000168386	208.064	11.4444	286.825	0.000856739	286.825	0.03081	1	FILIP1L	11259	0.1742
ENSG00000115159	199.745	11.4481	285.428	0.000861267	285.428	0.03081	1	GPD2	2820	-0.0427105
ENSG00000107719	201.198	11.4451	280.966	0.000861462	280.966	0.03081	1	PALD1	27143	0.0978259
ENSG00000161956	200.805	11.4435	274.999	0.00086246	274.999	0.03081	1	SENP3	26168	0.0138203
ENSG00000126001	203.532	11.4241	269.405	0.000868931	269.405	0.0309274	1	CEP250	11190	0.0730649
ENSG00000171611	168.567	11.4933	285.854	0.000869979	285.854	0.0309274	1	PTCRA	171558	-0.163659
ENSG00000091972	160.655	11.4961	272.893	0.000877789	272.893	0.0309274	1	CD200	4345	0.314945
ENSG00000130702	174.191	11.4566	273.91	0.000880226	273.91	0.0309274	1	LAMA5	3911	0.179559
ENSG00000123739	194.042	11.4111	289.931	0.00088222	289.931	0.0309274	1	PLA2G12A	81579	-0.0384818
ENSG00000255552	170.898	11.4598	287.711	0.000882254	287.711	0.0309274	1	LY6G6E	79136	-0.208314
ENSG00000115267	191.392	11.4159	290.869	0.0008823	290.869	0.0309274	1	IFIH1	64135	-0.222485
ENSG00000272666	185.467	11.4263	290.769	0.00088284	290.769	0.0309274	1	NA	NA	-0.470263
ENSG00000180190	166.428	11.4692	280.404	0.000882984	280.404	0.0309274	1	TDRP	157695	-0.109718
ENSG00000143774	195.793	11.3806	280.049	0.000894531	280.049	0.0312164	1	GUK1	2987	-0.0497058
ENSG00000157045	196.827	11.3775	275.061	0.000895102	275.061	0.0312164	1	NTAN1	123803	0.0334338
ENSG00000100307	199.996	11.365	285.96	0.000898245	285.96	0.0312585	1	CBX7	23492	0.0785352
ENSG00000260396	187.839	11.3698	286.466	0.000906329	286.466	0.0313879	1	NA	NA	0.164832
ENSG00000170581	191.964	11.3589	288.062	0.000907694	288.062	0.0313879	1	STAT2	6773	-0.214973
ENSG00000187699	182.928	11.3736	285.64	0.000909122	285.64	0.0313879	1	C2orf88	84281	-0.0746454
ENSG00000165526	205.621	11.3306	279.395	0.000909738	279.395	0.0313879	1	RPUSD4	84881	0.0482457
ENSG00000130164	202.992	11.2968	279.149	0.000927603	279.149	0.0319111	1	LDLR	3949	-0.00189436
ENSG00000136048	211.087	11.2813	279.863	0.000928856	279.863	0.0319111	1	DRAM1	55332	-0.305625
ENSG00000188277	195.293	11.3014	280.998	0.000931734	280.998	0.031942	1	C15orf62	643338	0.0467792
ENSG00000121797	206.867	11.2616	284.389	0.000941414	284.389	0.032043	1	CCRL2	9034	-0.390195
ENSG00000204248	181.016	11.3079	271.489	0.000941807	271.489	0.032043	1	COL11A2	1302	0.0206207
ENSG00000185338	210.72	11.2545	287.362	0.000941934	287.362	0.032043	1	SOCS1	8651	-0.340035
ENSG00000138413	209.512	11.2549	273.985	0.000942617	273.985	0.032043	1	IDH1	3417	-0.215332
ENSG00000013503	203.957	11.2472	271.358	0.0009506	271.358	0.032157	1	POLR3B	55703	0.105848
ENSG00000128512	191.842	11.266	277.498	0.000951688	277.498	0.032157	1	DOCK4	9732	-0.308728
ENSG00000135205	191.916	11.2654	264.397	0.000951944	264.397	0.032157	1	CCDC146	57639	-0.0220216
ENSG00000164430	210.368	11.2286	279.174	0.000954741	279.174	0.0321841	1	CGAS	115004	-0.168556
ENSG00000173581	187.909	11.2582	272.706	0.000959074	272.706	0.0322628	1	CCDC106	29903	0.0924655
ENSG00000113140	169.971	11.2845	284.555	0.000964877	284.555	0.0323906	1	SPARC	6678	-0.363611
ENSG00000214872	183.532	11.2402	283.226	0.000972128	283.226	0.0325047	1	SMTNL1	219537	-0.774045
ENSG00000166333	206.284	11.1993	279.206	0.000972303	279.206	0.0325047	1	ILK	3611	-0.139766
ENSG00000095303	184.661	11.2064	279.993	0.000987836	279.993	0.0329201	1	PTGS1	5742	-0.143851
ENSG00000109255	192.657	11.1893	260.185	0.000988806	260.185	0.0329201	1	NMU	10874	-0.0350083
ENSG00000090339	202.697	11.15	283.458	0.00100002	283.458	0.033225	1	ICAM1	3383	-0.343645
ENSG00000174749	195.717	11.1574	279.111	0.00100227	279.111	0.0332314	1	FAM241A	132720	-0.224056
ENSG00000129680	209.244	11.1256	271.897	0.00100729	271.897	0.0333294	1	MAP7D3	79649	0.0981042
ENSG00000204564	199.3	11.1282	278.28	0.0010141	278.28	0.0334275	1	C6orf136	221545	0.0879054
ENSG00000204424	171.243	11.1812	282.208	0.00101506	282.208	0.0334275	1	LY6G6F	259215	-0.353437
ENSG00000164125	205.337	11.1139	270.283	0.00101647	270.283	0.0334275	1	GASK1B	51313	-0.311686
ENSG00000205084	202.922	11.1059	270.025	0.0010226	270.025	0.0335608	1	TMEM231	79583	0.0748006
ENSG00000186918	202.364	11.088	273.619	0.00103247	273.619	0.0336475	1	ZNF395	55893	0.172759
ENSG00000125037	198.669	11.094	266.89	0.00103252	266.89	0.0336475	1	EMC3	55831	-0.0724184
ENSG00000118523	190.394	11.1068	273.895	0.00103342	273.895	0.0336475	1	CCN2	1490	0.559236
ENSG00000135632	209.315	11.0751	263.805	0.00103358	263.805	0.0336475	1	SMYD5	10322	0.138856
ENSG00000144677	179.909	11.1212	278.396	0.00103649	278.396	0.0336743	1	CTDSPL	10217	-0.160248
ENSG00000142453	186.1	11.1007	266.152	0.00104085	266.152	0.0337482	1	CARM1	10498	0.0891422
ENSG00000172660	194.581	11.0805	267.58	0.00104335	267.58	0.0337614	1	NA	NA	-0.0891829
ENSG00000132109	200.103	11.066	274.839	0.00104611	274.839	0.0337829	1	TRIM21	6737	-0.269339
ENSG00000124762	176.997	11.1028	283.111	0.00104942	283.111	0.0337932	1	CDKN1A	1026	-0.182098
ENSG00000165996	200.859	11.055	269.718	0.00105136	269.718	0.0337932	1	HACD1	9200	0.118038
ENSG00000185885	199.041	11.0555	283.03	0.0010527	283.03	0.0337932	1	IFITM1	8519	-0.45908
ENSG00000079215	207.419	11.0264	273.386	0.00106125	273.386	0.0340001	1	SLC1A3	6507	-0.37878
ENSG00000146122	194.638	11.037	277.624	0.00106673	277.624	0.034108	1	DAAM2	23500	0.302564
ENSG00000185163	205.482	11.0116	267.866	0.00107092	267.866	0.0341742	1	DDX51	317781	0.128804
ENSG00000187800	176.381	11.0588	278.891	0.00107382	278.891	0.034184	1	PEAR1	375033	-0.144229
ENSG00000162545	186.956	11.0331	265.281	0.00107642	265.281	0.034184	1	CAMK2N1	55450	0.260207
ENSG00000113048	200.53	11.0073	268.769	0.00107758	268.769	0.034184	1	MRPS27	23107	0.0549866
ENSG00000115718	200.178	10.9976	283.27	0.00108328	283.27	0.0342444	1	PROC	5624	0.142016
ENSG00000121413	194.32	11.0066	260.768	0.00108372	260.768	0.0342444	1	ZSCAN18	65982	0.162959
ENSG00000155629	207.816	10.9728	275.753	0.00109042	275.753	0.0343235	1	PIK3AP1	118788	-0.285796
ENSG00000145103	191.942	10.9985	271.908	0.00109048	271.908	0.0343235	1	ILDR1	286676	0.0338551
ENSG00000187621	172.168	11.0146	258.834	0.00110321	258.834	0.0346356	1	TCL6	27004	0.202156
ENSG00000185252	208.146	10.947	265.526	0.00110468	265.526	0.0346356	1	ZNF74	7625	0.138653
ENSG00000161010	206.699	10.9442	273.447	0.00110751	273.447	0.034657	1	MRNIP	51149	0.114726
ENSG00000234184	193.4	10.9606	270.175	0.00111034	270.175	0.0346782	1	LINC01781	101927412	0.145979
ENSG00000162892	192.758	10.957	264.651	0.001113	264.651	0.0346942	1	IL24	11009	0.26249
ENSG00000119599	195.332	10.9363	260.84	0.00112231	260.84	0.0349172	1	DCAF4	26094	0.144
ENSG00000185339	175.482	10.9673	277.776	0.00112595	277.776	0.034963	1	TCN2	6948	-0.538293
ENSG00000133661	210.576	10.8947	269.005	0.00113265	269.005	0.0351034	1	SFTPD	6441	0.197703
ENSG00000091490	201.623	10.8787	261.18	0.00114988	261.18	0.0355651	1	SEL1L3	23231	0.0347341
ENSG00000112486	209.544	10.8599	270.584	0.00115393	270.584	0.0355651	1	CCR6	1235	0.294211
ENSG00000113494	202.996	10.8678	254.652	0.001155	254.652	0.0355651	1	PRLR	5618	0.181372
ENSG00000226777	174.056	10.9178	265.763	0.00115636	265.763	0.0355651	1	FAM30A	9834	0.131007
ENSG00000272053	190.436	10.882	270.789	0.00115885	270.789	0.035574	1	NA	NA	-0.117649
ENSG00000137225	183.892	10.8889	275.206	0.00116178	275.206	0.0355963	1	CAPN11	11131	-0.281057
ENSG00000117592	187.097	10.8774	267.3	0.00116514	267.3	0.0356316	1	PRDX6	9588	-0.0484933
ENSG00000135378	191.566	10.8653	267.653	0.00116761	267.653	0.0356398	1	PRRG4	79056	-0.349881
ENSG00000144136	145.331	10.9414	272.794	0.00118531	272.794	0.0361016	1	SLC20A1	6574	-0.0169544
ENSG00000042980	175.072	10.8638	266.188	0.00118721	266.188	0.0361016	1	ADAM28	10863	0.272665
ENSG00000182732	185.761	10.8127	271.78	0.00120567	271.78	0.0365392	1	RGS6	9628	-0.0864352
ENSG00000176834	179.509	10.8238	277.196	0.00120613	277.196	0.0365392	1	VSIG10	54621	-0.357561
ENSG00000223855	157.986	10.8659	269.874	0.00120967	269.874	0.0365778	1	NA	NA	-0.181486
ENSG00000013374	200.415	10.7718	273.667	0.00121574	273.667	0.0366668	1	NUB1	51667	-0.161458
ENSG00000104921	161.023	10.8462	256.232	0.00121716	256.232	0.0366668	1	FCER2	2208	0.223281
ENSG00000122778	205.109	10.7417	261.533	0.00123015	261.533	0.0369433	1	KIAA1549	57670	0.415741
ENSG00000179041	202.68	10.7411	259.949	0.0012328	259.949	0.0369433	1	RRS1	23212	0.058504
ENSG00000010278	163.21	10.8149	261.275	0.00123331	261.275	0.0369433	1	CD9	928	0.26832
ENSG00000148296	174.252	10.7835	262.081	0.00123771	262.081	0.0369433	1	SURF6	6838	0.0458437
ENSG00000205639	184.958	10.7627	264.087	0.00123777	264.087	0.0369433	1	MFSD2B	388931	-0.0189495
ENSG00000186567	190.476	10.7492	271.875	0.00124013	271.875	0.0369453	1	CEACAM19	56971	0.0931958
ENSG00000204252	185.436	10.7464	250.793	0.00124753	250.793	0.0370975	1	HLA-DOA	3111	0.0943038
ENSG00000160818	200.29	10.7036	257.722	0.0012591	257.722	0.0373724	1	GPATCH4	54865	0.0325716
ENSG00000123095	187.452	10.7147	261.348	0.00126558	261.348	0.0374839	1	BHLHE41	79365	-0.0312389
ENSG00000169245	196.469	10.6967	264.197	0.00126749	264.197	0.0374839	1	CXCL10	3627	-0.089034
ENSG00000212993	211.611	10.6682	259.337	0.00127142	259.337	0.03752	1	POU5F1B	5462	0.159652
ENSG00000261584	187.798	10.7021	264.077	0.00127336	264.077	0.03752	1	NA	NA	0.212389
ENSG00000119139	152.977	10.7712	262.72	0.00127724	262.72	0.0375658	1	TJP2	9414	-0.172406
ENSG00000142959	192.102	10.6811	257.763	0.00128228	257.763	0.0376455	1	BEST4	266675	0.175005
ENSG00000128335	189.045	10.6668	264.979	0.00129515	264.979	0.03765	1	APOL2	23780	-0.375166
ENSG00000113273	206.171	10.637	274.088	0.00129709	274.088	0.03765	1	ARSB	411	-0.135025
ENSG00000135469	209.051	10.6326	257.511	0.00129729	257.511	0.03765	1	COQ10A	93058	0.159929
ENSG00000108551	190.683	10.6592	266.464	0.0012983	266.464	0.03765	1	RASD1	51655	0.0868748
ENSG00000011105	165.091	10.7081	267.013	0.00129898	267.013	0.03765	1	TSPAN9	10867	-0.250512
ENSG00000163879	193.118	10.653	256.986	0.00129975	256.986	0.03765	1	DNALI1	7802	-0.0881569
ENSG00000091592	164.42	10.7075	282.721	0.00130038	282.721	0.03765	1	NLRP1	22861	0.136733
ENSG00000173578	195.514	10.6471	256.589	0.00130109	256.589	0.03765	1	XCR1	2829	0.152024
ENSG00000269640	174.722	10.6796	270.28	0.00130426	270.28	0.0376743	1	NA	NA	-0.203176
ENSG00000132970	180.016	10.6611	258.823	0.00130971	258.823	0.0376997	1	WASF3	10810	-0.126678
ENSG00000127951	198.418	10.6243	255.794	0.00131336	255.794	0.0376997	1	FGL2	10875	-0.179012
ENSG00000269343	206.303	10.612	260.807	0.00131375	260.807	0.0376997	1	ZNF587B	100293516	0.0581574
ENSG00000155367	202.123	10.617	261.439	0.00131448	261.439	0.0376997	1	PPM1J	333926	0.0246992
ENSG00000183087	210.082	10.5967	270.051	0.00132048	270.051	0.0378046	1	GAS6	2621	-0.471499
ENSG00000272645	169.338	10.6597	259.057	0.00132507	259.057	0.0378654	1	GTF2IP20	441124	-0.00463843
ENSG00000173821	189.673	10.6178	271.182	0.00132729	271.182	0.0378654	1	RNF213	57674	-0.219989
ENSG00000127533	180.38	10.6275	262.091	0.00133194	262.091	0.0379308	1	F2RL3	9002	-0.125603
ENSG00000197182	199.942	10.5907	279.076	0.00133455	279.076	0.0379384	1	MIRLET7BHG	400931	0.112552
ENSG00000258819	184.818	10.6079	257.528	0.00133976	257.528	0.0380197	1	LINC02289	102724190	0.275697
ENSG00000130487	159.945	10.6536	270.842	0.00134353	270.842	0.0380597	1	KLHDC7B	113730	-0.170931
ENSG00000167208	207.99	10.5572	262.931	0.00134966	262.931	0.0381281	1	SNX20	124460	-0.183367
ENSG00000137757	207.536	10.5563	265.898	0.00135067	265.898	0.0381281	1	CASP5	838	-0.705204
ENSG00000204420	175.159	10.6031	268.219	0.00135549	268.219	0.0381694	1	MPIG6B	80739	-0.262702
ENSG00000087253	207.696	10.5472	256.05	0.00135686	256.05	0.0381694	1	LPCAT2	54947	-0.229456
ENSG00000054983	204.26	10.5438	254.96	0.00136264	254.96	0.0382571	1	GALC	2581	-0.116529
ENSG00000106078	183.877	10.5732	256.899	0.00136493	256.899	0.0382571	1	COBL	23242	0.1834
ENSG00000140682	194.61	10.5521	266.293	0.00136709	266.293	0.0382571	1	TGFB1I1	7041	-0.171175
ENSG00000141431	194.412	10.543	261.301	0.00137364	261.301	0.0383741	1	ASXL3	80816	-0.0814779
ENSG00000106123	171.852	10.5793	258.832	0.00137666	258.832	0.038392	1	EPHB6	2051	0.0863604
ENSG00000213057	178.408	10.5589	254.657	0.00138198	254.657	0.0384157	1	C1orf220	400798	0.106095
ENSG00000177324	161.552	10.5937	254.505	0.00138227	254.505	0.0384157	1	BEND2	139105	0.00747361
ENSG00000083454	164.162	10.5733	250.019	0.00139246	250.019	0.0386325	1	P2RX5	5026	0.108897
ENSG00000267010	205.736	10.4886	246.069	0.00140042	246.069	0.0387866	1	NA	NA	0.0609309
ENSG00000133056	206.444	10.4759	255.352	0.0014089	255.352	0.0388686	1	PIK3C2B	5287	0.256289
ENSG00000025708	184.641	10.5088	263.237	0.00140968	263.237	0.0388686	1	TYMP	1890	-0.352242
ENSG00000143297	151.824	10.576	251.755	0.00141168	251.755	0.0388686	1	FCRL5	83416	0.0752265
ENSG00000110274	202.45	10.471	249.781	0.00141658	249.781	0.0388686	1	CEP164	22897	0.0424477
ENSG00000061676	182.416	10.5022	267.178	0.0014173	267.178	0.0388686	1	NCKAP1	10787	0.0386774
ENSG00000168404	199.73	10.4703	259.594	0.00141996	259.594	0.0388686	1	MLKL	197259	-0.219481
ENSG00000155846	194.403	10.4781	251.224	0.00142023	251.224	0.0388686	1	PPARGC1B	133522	0.0563603
ENSG00000185883	200.771	10.4622	254.6	0.00142473	254.6	0.0388802	1	ATP6V0C	527	-0.0845523
ENSG00000090621	191.853	10.4749	256.679	0.00142547	256.679	0.0388802	1	PABPC4	8761	-0.00430221
ENSG00000163534	177.931	10.4884	254.06	0.00143328	254.06	0.0389682	1	FCRL1	115350	0.267173
ENSG00000112077	187.97	10.4672	254.999	0.00143584	254.999	0.0389682	1	RHAG	6005	-0.0527434
ENSG00000116151	188.342	10.4664	258.48	0.00143594	258.48	0.0389682	1	MORN1	79906	0.061422
ENSG00000220205	207.357	10.4327	257.209	0.00143965	257.209	0.0389806	1	VAMP2	6844	0.071384
ENSG00000079974	208.767	10.4286	247.338	0.00144122	247.338	0.0389806	1	RABL2B	11158	0.0921326
ENSG00000253230	154.05	10.5188	256.154	0.00144895	256.154	0.039124	1	LINC00599	157627	0.302297
ENSG00000130787	200.542	10.4261	255.591	0.00145169	255.591	0.0391327	1	HIP1R	9026	0.230794
ENSG00000270000	205.632	10.4087	265.506	0.00145932	265.506	0.03924	1	NA	NA	-0.278599
ENSG00000137193	192.381	10.421	254.04	0.00146481	254.04	0.03924	1	PIM1	5292	-0.00880016
ENSG00000109501	207.661	10.3979	249.315	0.00146538	249.315	0.03924	1	WFS1	7466	-0.0149852
ENSG00000176371	204.199	10.4026	251.035	0.00146539	251.035	0.03924	1	ZSCAN2	54993	0.0478258
ENSG00000121858	204.136	10.3913	262.237	0.00147402	262.237	0.0392897	1	TNFSF10	8743	-0.393733
ENSG00000162576	150.05	10.4926	260.325	0.00147594	260.325	0.0392897	1	MXRA8	54587	0.159913
ENSG00000121417	206.206	10.3857	253.688	0.00147612	253.688	0.0392897	1	ZNF211	10520	0.0744183
ENSG00000249790	185.253	10.4153	252.192	0.00147796	252.192	0.0392897	1	NA	NA	0.338255
ENSG00000011275	210.101	10.374	266.641	0.00148109	266.641	0.0392897	1	RNF216	54476	0.112853
ENSG00000259321	195.141	10.3942	272.709	0.00148185	272.709	0.0392897	1	NA	NA	-0.203922
ENSG00000138606	201.616	10.3755	258.944	0.00148884	258.944	0.0393547	1	SHF	90525	0.0556757
ENSG00000127511	210.865	10.3624	265.399	0.00148918	265.399	0.0393547	1	SIN3B	23309	0.0285499
ENSG00000104524	202.783	10.3627	248.885	0.00149739	248.885	0.0394497	1	PYCR3	65263	0.0894253
ENSG00000002549	201.242	10.3645	256.164	0.00149766	256.164	0.0394497	1	LAP3	51056	-0.452644
ENSG00000105655	198.898	10.3435	244.122	0.00151661	244.122	0.0397798	1	ISYNA1	51477	0.0528814
ENSG00000160602	196.965	10.3458	247.888	0.00151707	247.888	0.0397798	1	NEK8	284086	0.079432
ENSG00000150401	208.795	10.3227	263.705	0.00152213	263.705	0.0397798	1	DCUN1D2	55208	0.0620375
ENSG00000049449	198.158	10.3367	258.127	0.0015228	258.127	0.0397798	1	RCN1	5954	-0.146286
ENSG00000087237	189.415	10.3494	265.154	0.00152336	265.154	0.0397798	1	CETP	1071	-0.561791
ENSG00000135423	199.479	10.332	251.113	0.00152497	251.113	0.0397798	1	GLS2	27165	0.22622
ENSG00000160049	203.906	10.3157	247.017	0.00153288	247.017	0.0399217	1	DFFA	1676	0.0262873
ENSG00000101911	193.804	10.2912	261.983	0.00156406	261.983	0.0406682	1	PRPS2	5634	-0.15373
ENSG00000184205	208.973	10.2658	247.085	0.00156729	247.085	0.0406867	1	TSPYL2	64061	0.160297
ENSG00000136875	204.021	10.2653	259.419	0.0015731	259.419	0.0407246	1	PRPF4	9128	0.0489894
ENSG00000082781	166.007	10.3283	259.378	0.0015741	259.378	0.0407246	1	ITGB5	3693	-0.238068
ENSG00000117791	167.367	10.3228	244.519	0.00157632	244.519	0.0407246	1	MARC2	54996	-0.0547042
ENSG00000204516	159.092	10.3264	259.099	0.00158777	259.099	0.0409548	1	MICB	4277	-0.192548
ENSG00000122643	194.208	10.2581	256.211	0.00159041	256.211	0.0409576	1	NT5C3A	51251	-0.18912
ENSG00000131381	202.1	10.2356	246.922	0.00159954	246.922	0.0411032	1	RBSN	64145	0.00422575
ENSG00000162873	207.883	10.2258	258.109	0.00160116	258.109	0.0411032	1	KLHDC8A	55220	-0.243963
ENSG00000115956	202.686	10.2256	257.364	0.00160714	257.364	0.0411912	1	PLEK	5341	-0.219221
ENSG00000142632	202.441	10.2156	255.355	0.00161578	255.355	0.0413472	1	ARHGEF19	128272	0.101024
ENSG00000168016	193.399	10.2204	249.678	0.00162265	249.678	0.0414572	1	TRANK1	9881	-0.169978
ENSG00000174721	200.385	10.194	242.574	0.00163626	242.574	0.0416917	1	FGFBP3	143282	0.085097
ENSG00000105427	194.993	10.2009	245.097	0.001637	245.097	0.0416917	1	CNFN	84518	0.228267
ENSG00000107020	206.917	10.1591	252.29	0.0016584	252.29	0.0421703	1	PLGRKT	55848	-0.148307
ENSG00000144893	207.921	10.1526	260.337	0.00166287	260.337	0.0422175	1	MED12L	116931	-0.387897
ENSG00000161835	207.611	10.1429	246.542	0.00167159	246.542	0.0423722	1	GRASP	160622	0.210911
ENSG00000112053	203.127	10.1373	256.201	0.00168156	256.201	0.0425582	1	SLC26A8	116369	-0.749275
ENSG00000188313	196.813	10.1209	258.526	0.00170354	258.526	0.043047	1	PLSCR1	5359	-0.484107
ENSG00000186532	210.158	10.0984	253.33	0.00170766	253.33	0.0430836	1	SMYD4	114826	0.140531
ENSG00000197122	188.107	10.111	254.487	0.0017238	254.487	0.043423	1	SRC	6714	-0.101518
ENSG00000100221	189.016	10.0979	240.115	0.00173419	240.115	0.0436168	1	JOSD1	9929	0.0513361
ENSG00000143951	203.004	10.0604	246.147	0.00174986	246.147	0.0438955	1	WDPCP	51057	0.116499
ENSG00000239961	210.101	10.0503	250.488	0.00175071	250.488	0.0438955	1	LILRA4	23547	0.171861
ENSG00000116106	180.244	10.0654	253.79	0.00177635	253.79	0.0444427	1	EPHA4	2043	0.335803
ENSG00000156521	206.703	10.0247	249.304	0.00177804	249.304	0.0444427	1	TYSND1	219743	0.117314
ENSG00000214711	190.739	10.0228	246.309	0.00180019	246.309	0.0448788	1	CAPN14	440854	0.157462
ENSG00000222041	173.156	10.0473	244.481	0.0018044	244.481	0.0448788	1	CYTOR	112597	-0.123605
ENSG00000131400	187.228	10.0224	236.403	0.00180557	236.403	0.0448788	1	NAPSA	9476	-0.108528
ENSG00000160959	193.467	10.0119	240.107	0.0018066	240.107	0.0448788	1	LRRC14	9684	0.0732482
ENSG00000126016	206.61	9.97227	244.966	0.00182707	244.966	0.0453174	1	AMOT	154796	0.281655
ENSG00000148834	208.633	9.95241	241.599	0.00184355	241.599	0.0456001	1	GSTO1	9446	-0.28065
ENSG00000183621	207.57	9.95314	247.908	0.00184411	247.908	0.0456001	1	ZNF438	220929	-0.462964
ENSG00000182810	209.179	9.94626	245.642	0.00184878	245.642	0.0456457	1	DDX28	55794	0.0596944
ENSG00000249471	195.867	9.94921	237.23	0.00186272	237.23	0.0459197	1	ZNF324B	388569	0.0457308
ENSG00000107566	205.603	9.92627	245.135	0.00187236	245.135	0.046028	1	ERLIN1	10613	-0.272501
ENSG00000134548	172.628	9.9757	250.214	0.00187282	250.214	0.046028	1	SPX	80763	-0.274823
ENSG00000143748	206.053	9.89371	238.895	0.00190364	238.895	0.0467145	1	NVL	4931	0.0863398
ENSG00000154447	178.878	9.91707	235.231	0.00191936	235.231	0.0470229	1	SH3RF1	57630	0.0792018
ENSG00000099953	200.595	9.88217	237.235	0.00192203	237.235	0.0470229	1	MMP11	4320	0.172628
ENSG00000233276	190.131	9.87921	238.834	0.00193951	238.834	0.0473254	1	GPX1	2876	-0.104475
ENSG00000230606	194.529	9.87189	239.31	0.00194054	239.31	0.0473254	1	NA	NA	0.0746244
ENSG00000136732	186.093	9.87988	242.251	0.0019449	242.251	0.0473254	1	GYPC	2995	0.0549184
ENSG00000162512	206.747	9.84936	252.075	0.00194705	252.075	0.0473254	1	SDC3	9672	-0.614354
ENSG00000175073	199.676	9.85642	244.136	0.00194906	244.136	0.0473254	1	VCPIP1	80124	-0.16185
ENSG00000137941	204.521	9.84078	249.563	0.00195855	249.563	0.0474315	1	TTLL7	79739	0.0776044
ENSG00000258839	175.351	9.883	230.227	0.0019593	230.227	0.0474315	1	MC1R	4157	0.0883759
ENSG00000247077	204.505	9.83232	234.308	0.00196718	234.308	0.0475137	1	PGAM5	192111	0.0330558
ENSG00000108039	191.685	9.84815	249.009	0.00196858	249.009	0.0475137	1	XPNPEP1	7511	-0.0320134
ENSG00000101367	197.037	9.83364	239.797	0.00197578	239.797	0.0476163	1	MAPRE1	22919	-0.047206
ENSG00000102981	192.509	9.83437	236.531	0.00198146	236.531	0.047682	1	PARD6A	50855	-0.0593508
ENSG00000165689	190.827	9.82501	239.195	0.00199354	239.195	0.0478531	1	ENTR1	10807	0.0590882
ENSG00000147535	158.717	9.87711	234.418	0.00199734	234.418	0.0478531	1	PLPP5	84513	0.0691596
ENSG00000169398	170.339	9.85432	250.586	0.00199746	250.586	0.0478531	1	PTK2	5747	-0.067814
ENSG00000023318	210.277	9.78624	248.989	0.00200745	248.989	0.0479178	1	ERP44	23071	-0.205036
ENSG00000099622	201.265	9.79463	247.869	0.00201028	247.869	0.0479178	1	CIRBP	1153	0.0873547
ENSG00000212734	201.474	9.79229	236.787	0.00201244	236.787	0.0479178	1	NA	NA	0.117507
ENSG00000104093	197.411	9.79724	235.854	0.00201283	235.854	0.0479178	1	DMXL2	23312	-0.175437
ENSG00000134627	204.899	9.78552	238.621	0.002015	238.621	0.0479178	1	PIWIL4	143689	-0.108271
ENSG00000163141	200.879	9.78373	228.878	0.00202219	228.878	0.0479562	1	BNIPL	149428	-0.243787
ENSG00000063180	200.857	9.78341	234.733	0.00202255	234.733	0.0479562	1	CA11	770	0.145244
ENSG00000226763	189.345	9.77688	233.206	0.00204601	233.206	0.0484412	1	SRRM5	100170229	-0.00248667
ENSG00000205020	115.844	9.94235	239.536	0.00205714	239.536	0.0486114	1	NA	NA	0.197041
ENSG00000173599	209.892	9.73768	245.626	0.00205922	245.626	0.0486114	1	PC	5091	-0.0391136
ENSG00000123700	201.57	9.7297	239.27	0.00207869	239.27	0.0488996	1	KCNJ2	3759	-0.415052
ENSG00000196954	203.474	9.72463	239.906	0.00208158	239.906	0.0488996	1	CASP4	837	-0.36724
ENSG00000171714	185.269	9.74707	230.001	0.00208424	230.001	0.0488996	1	ANO5	203859	-0.128034
ENSG00000177426	198.071	9.72695	240.865	0.00208653	240.865	0.0488996	1	TGIF1	7050	0.0804749
ENSG00000068079	187.259	9.74194	248.975	0.00208657	248.975	0.0488996	1	IFI35	3430	-0.344191
ENSG00000001036	190.051	9.73209	235.398	0.00209284	235.398	0.0489756	1	FUCA2	2519	-0.0866926
ENSG00000243317	207.432	9.70204	240.918	0.00210088	240.918	0.0490925	1	STMP1	647087	-0.083155
ENSG00000198121	157.493	9.77666	236.889	0.00210541	236.889	0.0491271	1	LPAR1	1902	0.168024
ENSG00000146830	210.752	9.67589	243.606	0.00212534	243.606	0.0495207	1	GIGYF1	64599	0.0579262
Ensembl ID, ensembl gene identifier; DenDF, denominator degree of freedom; F, F-statistic; Mean, mean of squares; P value, p value; Sum, sum of squares; BH, FDR correction with Benjamini & Hochberg; Bonferroni, p-value correction with bonferrroni; HGNC Symbol, Human Gene Name Consortium symbol; Entrez Gene, entrez gene identifier; Mean Slope, mean slope of all subjects
