# Supplementary material for: The Peripheral Blood Transcriptome Is Correlated With PET Measures of Lung Inflammation During Successful Tuberculosis Treatment
Source: Front Immunol. 2021 Feb 10;11:596173. doi: 10.3389/fimmu.2020.596173 (PMC7902901; doi:10.3389/fimmu.2020.596173)
Supplement: Supplementary Table 4 — List of genes in TimeGenes (Model 1), PETGenes (Model 2.1), and the intersection (overlap). [Table_S04.xlsx] [file Table_4.xlsx]

## Sheet: Table S4
Table S4: Listing of genes identified as TimeGenes and PETGenes.
Ensembl ID	Entrez Gene ID	HGNC Symbol	TimeGenes	PETGenes	Count
ENSG00000149131	710	SERPING1	1	1	2
ENSG00000197646	80380	PDCD1LG2	1	1	2
ENSG00000204642	3134	HLA-F	1	1	2
ENSG00000185885	8519	IFITM1	1	1	2
ENSG00000106683	3984	LIMK1	1	1	2
ENSG00000240065	5698	PSMB9	1	1	2
ENSG00000108387	5414	SEPTIN4	1	1	2
ENSG00000108950	54757	FAM20A	1	1	2
ENSG00000156587	9246	UBE2L6	1	1	2
ENSG00000150337	2209	FCGR1A	1	1	2
ENSG00000168062	116071	BATF2	1	1	2
ENSG00000133106	94240	EPSTI1	1	1	2
ENSG00000183347	163351	GBP6	1	1	2
ENSG00000197272	246778	IL27	1	1	2
ENSG00000144218	3899	AFF3	1	1	2
ENSG00000115415	6772	STAT1	1	1	2
ENSG00000074660	8578	SCARF1	1	1	2
ENSG00000108861	1845	DUSP3	1	1	2
ENSG00000120217	29126	CD274	1	1	2
ENSG00000198019	2210	FCGR1B	1	1	2
ENSG00000137757	838	CASP5	1	1	2
ENSG00000153064	55024	BANK1	1	1	2
ENSG00000154451	115362	GBP5	1	1	2
ENSG00000136514	64108	RTP4	1	1	2
ENSG00000104805	4924	NUCB1	1	1	2
ENSG00000162645	2634	GBP2	1	1	2
ENSG00000117228	2633	GBP1	1	1	2
ENSG00000099860	4616	GADD45B	1	1	2
ENSG00000116663	26270	FBXO6	1	1	2
ENSG00000119686	55640	FLVCR2	1	1	2
ENSG00000152229	9050	PSTPIP2	1	1	2
ENSG00000203666	84288	EFCAB2	1	1	2
ENSG00000100342	8542	APOL1	1	1	2
ENSG00000166278	717	C2	1	1	2
ENSG00000152766	118932	ANKRD22	1	1	2
ENSG00000214872	219537	SMTNL1	1	1	2
ENSG00000141574	6398	SECTM1	1	1	2
ENSG00000119655	10577	NPC2	1	1	2
ENSG00000198785	116443	GRIN3A	1	1	2
ENSG00000079385	634	CEACAM1	1	1	2
ENSG00000128335	23780	APOL2	1	1	2
ENSG00000134470	3601	IL15RA	1	1	2
ENSG00000133985	23508	TTC9	1	1	2
ENSG00000124225	56937	PMEPA1	1	1	2
ENSG00000183762	83999	KREMEN1	1	1	2
ENSG00000129667	79651	RHBDF2	1	1	2
ENSG00000168394	6890	TAP1	1	1	2
ENSG00000167208	124460	SNX20	1	1	2
ENSG00000128203	57168	ASPHD2	1	1	2
ENSG00000100911	5721	PSME2	1	1	2
ENSG00000112053	116369	SLC26A8	1	1	2
ENSG00000183621	220929	ZNF438	1	1	2
ENSG00000255221	440068	CARD17	1	1	2
ENSG00000132185	84824	FCRLA	1	1	2
ENSG00000146416	51390	AIG1	1	1	2
ENSG00000177989	440836	ODF3B	1	1	2
ENSG00000168899	10791	VAMP5	1	1	2
ENSG00000153029	3140	MR1	1	1	2
ENSG00000185339	6948	TCN2	1	1	2
ENSG00000130222	10912	GADD45G	1	1	2
ENSG00000135148	10906	TRAFD1	1	1	2
ENSG00000166002	56935	SMCO4	1	1	2
ENSG00000137752	834	CASP1	1	1	2
ENSG00000176871	55884	WSB2	1	1	2
ENSG00000026950	11119	BTN3A1	1	1	2
ENSG00000010030	51513	ETV7	1	1	2
ENSG00000091972	4345	CD200	1	1	2
ENSG00000163568	9447	AIM2	1	1	2
ENSG00000221963	80830	APOL6	1	1	2
ENSG00000173239	340654	LIPM	1	1	2
ENSG00000087237	1071	CETP	1	1	2
ENSG00000255398	8843	HCAR3	1	1	2
ENSG00000204264	5696	PSMB8	1	1	2
ENSG00000167483	199786	NIBAN3	1	1	2
ENSG00000134243	6272	SORT1	1	1	2
ENSG00000164330	1879	EBF1	1	1	2
ENSG00000162512	9672	SDC3	1	1	2
ENSG00000196954	837	CASP4	1	1	2
ENSG00000138798	1950	EGF	1	1	2
ENSG00000139832	55647	RAB20	1	1	2
ENSG00000145365	92610	TIFA	1	1	2
ENSG00000156738	931	MS4A1	1	1	2
ENSG00000113368	4001	LMNB1	1	1	2
ENSG00000102897	57149	LYRM1	1	1	2
ENSG00000023318	23071	ERP44	1	1	2
ENSG00000168404	197259	MLKL	1	1	2
ENSG00000110987	605	BCL7A	1	1	2
ENSG00000145685	10184	LHFPL2	1	1	2
ENSG00000120885	1191	CLU	1	1	2
ENSG00000101335	10398	MYL9	1	1	2
ENSG00000090339	3383	ICAM1	1	1	2
ENSG00000174944	9934	P2RY14	1	1	2
ENSG00000132109	6737	TRIM21	1	1	2
ENSG00000163687	1776	DNASE1L3	1	1	2
ENSG00000165905	120071	LARGE2	1	1	2
ENSG00000188820	441168	CALHM6	1	1	2
ENSG00000073737	10170	DHRS9	1	1	2
ENSG00000204267	6891	TAP2	1	1	2
ENSG00000183087	2621	GAS6	1	1	2
ENSG00000068079	3430	IFI35	1	1	2
ENSG00000064601	5476	CTSA	1	1	2
ENSG00000162654	115361	GBP4	1	1	2
ENSG00000136231	10643	IGF2BP3	1	1	2
ENSG00000138496	83666	PARP9	1	1	2
ENSG00000166398	9710	KIAA0355	1	1	2
ENSG00000204516	4277	MICB	1	1	2
ENSG00000140105	7453	WARS1	1	1	2
ENSG00000132274	10346	TRIM22	1	1	2
ENSG00000125347	3659	IRF1	1	1	2
ENSG00000005471	5244	ABCB4	1	1	2
ENSG00000145911	23138	N4BP3	1	1	2
ENSG00000176533	2788	GNG7	1	1	2
ENSG00000188313	5359	PLSCR1	1	1	2
ENSG00000148834	9446	GSTO1	1	1	2
ENSG00000136436	10241	CALCOCO2	1	1	2
ENSG00000109272	5197	PF4V1	1	1	2
ENSG00000120278	57480	PLEKHG1	1	1	2
ENSG00000025708	1890	TYMP	1	1	2
ENSG00000002549	51056	LAP3	1	1	2
ENSG00000161911	340205	TREML1	1	1	2
ENSG00000198814	2710	GK	1	1	2
ENSG00000119866	53335	BCL11A	1	1	2
ENSG00000100336	80832	APOL4	1	1	2
ENSG00000138722	22915	MMRN1	1	1	2
ENSG00000103642	114294	LACTB	1	1	2
ENSG00000115956	5341	PLEK	1	1	2
ENSG00000159958	115650	TNFRSF13C	1	1	2
ENSG00000042980	10863	ADAM28	1	1	2
ENSG00000116106	2043	EPHA4	1	1	2
ENSG00000112486	1235	CCR6	1	1	2
ENSG00000117318	3399	ID3	1	1	2
ENSG00000177409	219285	SAMD9L	1	1	2
ENSG00000105369	973	CD79A	1	1	2
ENSG00000121797	9034	CCRL2	1	1	2
ENSG00000160856	115352	FCRL3	1	1	2
ENSG00000103647	10391	CORO2B	1	1	2
ENSG00000162894	9214	FCMR	1	1	2
ENSG00000187912	388512	CLEC17A	1	1	2
ENSG00000166886	4665	NAB2	1	1	2
ENSG00000012124	933	CD22	1	1	2
ENSG00000196092	5079	PAX5	1	1	2
ENSG00000117226	2635	GBP3	1	1	2
ENSG00000144645	114884	OSBPL10	1	1	2
ENSG00000243156	57553	MICAL3	1	1	2
ENSG00000133056	5287	PIK3C2B	1	1	2
ENSG00000269404	6689	SPIB	1	1	2
ENSG00000162892	11009	IL24	1	1	2
ENSG00000107566	10613	ERLIN1	1	1	2
ENSG00000186918	55893	ZNF395	1	1	2
ENSG00000005961	3674	ITGA2B	1	1	2
ENSG00000126016	154796	AMOT	1	1	2
ENSG00000166736	3359	HTR3A	1	1	2
ENSG00000221968	3995	FADS3	1	1	2
ENSG00000184500	5627	PROS1	1	1	2
ENSG00000162772	467	ATF3	1	1	2
ENSG00000136048	55332	DRAM1	1	1	2
ENSG00000173193	54625	PARP14	1	1	2
ENSG00000259207	3690	ITGB3	1	1	2
ENSG00000148175	2040	STOM	1	1	2
ENSG00000167100	201191	SAMD14	1	1	2
ENSG00000172159	257019	FRMD3	1	1	2
ENSG00000163737	5196	PF4	1	1	2
ENSG00000163736	5473	PPBP	1	1	2
ENSG00000154102	404550	C16orf74	1	1	2
ENSG00000203814	440689	H2BC18	1	1	2
ENSG00000129636	81533	ITFG1	1	1	2
ENSG00000169439	6383	SDC2	1	1	2
ENSG00000068784	55133	SRBD1	1	1	2
ENSG00000188215	123879	DCUN1D3	1	1	2
ENSG00000121858	8743	TNFSF10	1	1	2
ENSG00000023697	51071	DERA	1	1	2
ENSG00000002587	9957	HS3ST1	1	1	2
ENSG00000107960	79991	STN1	1	1	2
ENSG00000123700	3759	KCNJ2	1	1	2
ENSG00000076604	9618	TRAF4	1	1	2
ENSG00000123610	7130	TNFAIP6	1	1	2
ENSG00000013374	51667	NUB1	1	1	2
ENSG00000135378	79056	PRRG4	1	1	2
ENSG00000160683	643	CXCR5	1	1	2
ENSG00000187231	91404	SESTD1	1	1	2
ENSG00000166091	116173	CMTM5	1	1	2
ENSG00000165168	1536	CYBB	1	1	2
ENSG00000140853	84166	NLRC5	1	1	2
ENSG00000070501	5423	POLB	1	1	2
ENSG00000196611	4312	MMP1	1	1	2
ENSG00000119917	3437	IFIT3	1	1	2
ENSG00000136573	640	BLK	1	1	2
ENSG00000198478	83699	SH3BGRL2	1	1	2
ENSG00000139266	92979	MARCHF9	1	1	2
ENSG00000171992	11346	SYNPO	1	1	2
ENSG00000137103	51754	TMEM8B	1	1	2
ENSG00000068024	9759	HDAC4	1	1	2
ENSG00000182379	11247	NXPH4	1	1	2
ENSG00000155629	118788	PIK3AP1	1	1	2
ENSG00000163840	151636	DTX3L	1	1	2
ENSG00000125952	4149	MAX	1	1	2
ENSG00000176834	54621	VSIG10	1	1	2
ENSG00000143595	89872	AQP10	1	1	2
ENSG00000143162	8804	CREG1	1	1	2
ENSG00000174175	6403	SELP	1	1	2
ENSG00000241106	3112	HLA-DOB	1	1	2
ENSG00000154319	83648	FAM167A	1	1	2
ENSG00000124491	2162	F13A1	1	1	2
ENSG00000162545	55450	CAMK2N1	1	1	2
ENSG00000213923	1454	CSNK1E	1	1	2
ENSG00000103365	23062	GGA2	1	1	2
ENSG00000163412	317649	EIF4E3	1	1	2
ENSG00000113140	6678	SPARC	1	1	2
ENSG00000159871	284348	LYPD5	1	1	2
ENSG00000105971	858	CAV2	1	1	2
ENSG00000118523	1490	CCN2	1	1	2
ENSG00000108839	239	ALOX12	1	1	2
ENSG00000034239	79645	EFCAB1	1	1	2
ENSG00000130787	9026	HIP1R	1	1	2
ENSG00000138413	3417	IDH1	1	1	2
ENSG00000231256	284067	CFAP97D1	1	1	2
ENSG00000138600	84888	SPPL2A	1	1	2
ENSG00000169704	2815	GP9	1	1	2
ENSG00000119139	9414	TJP2	1	1	2
ENSG00000165806	840	CASP7	1	1	2
ENSG00000127920	2791	GNG11	1	1	2
ENSG00000137101	971	CD72	1	1	2
ENSG00000135423	27165	GLS2	1	1	2
ENSG00000213231	9623	TCL1B	1	1	2
ENSG00000140280	256586	LYSMD2	1	1	2
ENSG00000162408	79707	NOL9	1	1	2
ENSG00000043462	3937	LCP2	1	1	2
ENSG00000177426	7050	TGIF1	1	1	2
ENSG00000144893	116931	MED12L	1	1	2
ENSG00000110042	23220	DTX4	1	1	2
ENSG00000003436	7035	TFPI	1	1	2
ENSG00000011275	54476	RNF216	1	1	2
ENSG00000005249	5577	PRKAR2B	1	1	2
ENSG00000132704	79368	FCRL2	1	1	2
ENSG00000162433	205	AK4	1	1	2
ENSG00000156502	6832	SUPV3L1	1	1	2
ENSG00000049449	5954	RCN1	1	1	2
ENSG00000121413	65982	ZSCAN18	1	1	2
ENSG00000175471	79772	MCTP1	1	1	2
ENSG00000152380	167555	FAM151B	1	1	2
ENSG00000170581	6773	STAT2	1	1	2
ENSG00000133424	9215	LARGE1	1	1	2
ENSG00000163251	7855	FZD5	1	1	2
ENSG00000081181	384	ARG2	1	1	2
ENSG00000140479	5046	PCSK6	1	1	2
ENSG00000140416	7168	TPM1	1	1	2
ENSG00000011105	10867	TSPAN9	1	1	2
ENSG00000114127	54464	XRN1	1	1	2
ENSG00000070190	27071	DAPP1	1	1	2
ENSG00000175920	285489	DOK7	1	1	2
ENSG00000185252	7625	ZNF74	1	1	2
ENSG00000144134	11159	RABL2A	1	1	2
ENSG00000065911	10797	MTHFD2	1	1	2
ENSG00000122786	800	CALD1	1	1	2
ENSG00000164136	3600	IL15	1	1	2
ENSG00000197536	441108	IRF1-AS1	1	1	2
ENSG00000111364	57696	DDX55	1	1	2
ENSG00000013503	55703	POLR3B	1	1	2
ENSG00000134755	1824	DSC2	1	1	2
ENSG00000113273	411	ARSB	1	1	2
ENSG00000163534	115350	FCRL1	1	1	2
ENSG00000007312	974	CD79B	1	1	2
ENSG00000166333	3611	ILK	1	1	2
ENSG00000172493	4299	AFF1	1	1	2
ENSG00000088053	51206	GP6	1	1	2
ENSG00000122733	23349	PHF24	1	1	2
ENSG00000101856	10857	PGRMC1	1	1	2
ENSG00000186532	114826	SMYD4	1	1	2
ENSG00000160223	23308	ICOSLG	1	1	2
ENSG00000138002	26160	IFT172	1	1	2
ENSG00000135469	93058	COQ10A	1	1	2
ENSG00000131979	2643	GCH1	1	1	2
ENSG00000173210	22885	ABLIM3	1	1	2
ENSG00000177455	930	CD19	1	1	2
ENSG00000128512	9732	DOCK4	1	1	2
ENSG00000160216	56894	AGPAT3	1	1	2
ENSG00000140326	146059	CDAN1	1	1	2
ENSG00000110851	11108	PRDM4	1	1	2
ENSG00000174749	132720	FAM241A	1	1	2
ENSG00000184205	64061	TSPYL2	1	1	2
ENSG00000058453	9696	CROCC	1	1	2
ENSG00000166526	7551	ZNF3	1	1	2
ENSG00000197415	79674	VEPH1	1	1	2
ENSG00000198829	56670	SUCNR1	1	1	2
ENSG00000135218	948	CD36	1	1	2
ENSG00000091592	22861	NLRP1	1	1	2
ENSG00000028116	7444	VRK2	1	1	2
ENSG00000164430	115004	CGAS	1	1	2
ENSG00000138119	26509	MYOF	1	1	2
ENSG00000161835	160622	GRASP	1	1	2
ENSG00000079215	6507	SLC1A3	1	1	2
ENSG00000129680	79649	MAP7D3	1	1	2
ENSG00000085449	57590	WDFY1	1	1	2
ENSG00000121671	1408	CRY2	1	1	2
ENSG00000104921	2208	FCER2	1	1	2
ENSG00000143748	4931	NVL	1	1	2
ENSG00000082781	3693	ITGB5	1	1	2
ENSG00000152223	57724	EPG5	1	1	2
ENSG00000095585	29760	BLNK	1	1	2
ENSG00000185338	8651	SOCS1	1	1	2
ENSG00000197385	344787	ZNF860	1	1	2
ENSG00000249992	25907	TMEM158	1	1	2
ENSG00000164125	51313	GASK1B	1	1	2
ENSG00000061918	2983	GUCY1B1	1	1	2
ENSG00000156521	219743	TYSND1	1	1	2
ENSG00000184226	5101	PCDH9	1	1	2
ENSG00000204420	80739	MPIG6B	1	1	2
ENSG00000108312	7343	UBTF	1	1	2
ENSG00000157734	79856	SNX22	1	1	2
ENSG00000007392	55692	LUC7L	1	1	2
ENSG00000198959	7052	TGM2	1	1	2
ENSG00000115267	64135	IFIH1	1	1	2
ENSG00000164116	2982	GUCY1A1	1	1	2
ENSG00000047617	57101	ANO2	1	1	2
ENSG00000104312	8767	RIPK2	1	1	2
ENSG00000087253	54947	LPCAT2	1	1	2
ENSG00000171680	57449	PLEKHG5	1	1	2
ENSG00000069535	4129	MAOB	1	1	2
ENSG00000068489	55771	PRR11	1	1	2
ENSG00000204424	259215	LY6G6F	1	1	2
ENSG00000101911	5634	PRPS2	1	1	2
ENSG00000130702	3911	LAMA5	1	1	2
ENSG00000121417	10520	ZNF211	1	1	2
ENSG00000099953	4320	MMP11	1	1	2
ENSG00000152952	5352	PLOD2	1	1	2
ENSG00000104320	4683	NBN	1	1	2
ENSG00000128218	29802	VPREB3	1	1	2
ENSG00000119599	26094	DCAF4	1	1	2
ENSG00000088876	79175	ZNF343	1	1	2
ENSG00000079974	11158	RABL2B	1	1	2
ENSG00000148399	92715	DPH7	1	1	2
ENSG00000168016	9881	TRANK1	1	1	2
ENSG00000161010	51149	MRNIP	1	1	2
ENSG00000124228	55661	DDX27	1	1	2
ENSG00000088726	55287	TMEM40	1	1	2
ENSG00000130487	113730	KLHDC7B	1	1	2
ENSG00000152785	651	BMP3	1	1	2
ENSG00000102230	9468	PCYT1B	1	1	2
ENSG00000198753	5365	PLXNB3	1	1	2
ENSG00000140398	79661	NEIL1	1	1	2
ENSG00000108773	2648	KAT2A	1	1	2
ENSG00000143951	51057	WDPCP	1	1	2
ENSG00000108379	7473	WNT3	1	1	2
ENSG00000096968	3717	JAK2	1	1	2
ENSG00000197467	1305	COL13A1	1	1	2
ENSG00000107020	55848	PLGRKT	1	1	2
ENSG00000122643	51251	NT5C3A	1	1	2
ENSG00000185163	317781	DDX51	1	1	2
ENSG00000127831	7429	VIL1	1	1	2
ENSG00000026103	355	FAS	1	1	2
ENSG00000173715	79703	C11orf80	1	1	2
ENSG00000171604	51523	CXXC5	1	1	2
ENSG00000083454	5026	P2RX5	1	1	2
ENSG00000073536	54475	NLE1	1	1	2
ENSG00000135632	10322	SMYD5	1	1	2
ENSG00000168081	5368	PNOC	1	1	2
ENSG00000162817	79762	C1orf115	1	1	2
ENSG00000054983	2581	GALC	1	1	2
ENSG00000149564	90952	ESAM	1	1	2
ENSG00000072422	9886	RHOBTB1	1	1	2
ENSG00000124762	1026	CDKN1A	1	1	2
ENSG00000178033	254228	CALHM5	1	1	2
ENSG00000147912	26267	FBXO10	1	1	2
ENSG00000105427	84518	CNFN	1	1	2
ENSG00000001036	2519	FUCA2	1	1	2
ENSG00000162576	54587	MXRA8	1	1	2
ENSG00000204564	221545	C6orf136	1	1	2
ENSG00000142632	128272	ARHGEF19	1	1	2
ENSG00000134548	80763	SPX	1	1	2
ENSG00000165275	158234	TRMT10B	1	1	2
ENSG00000078124	55331	ACER3	1	1	2
ENSG00000130940	54897	CASZ1	1	1	2
ENSG00000148296	6838	SURF6	1	1	2
ENSG00000063180	770	CA11	1	1	2
ENSG00000178035	3615	IMPDH2	1	1	2
ENSG00000134627	143689	PIWIL4	1	1	2
ENSG00000168386	11259	FILIP1L	1	1	2
ENSG00000183671	2825	GPR1	1	1	2
ENSG00000154917	51560	RAB6B	1	1	2
ENSG00000112039	2178	FANCE	1	1	2
ENSG00000101546	79863	RBFA	1	1	2
ENSG00000197912	6687	SPG7	1	1	2
ENSG00000095303	5742	PTGS1	1	1	2
ENSG00000049323	4052	LTBP1	1	1	2
ENSG00000137628	55601	DDX60	1	1	2
ENSG00000143434	10500	SEMA6C	1	1	2
ENSG00000150401	55208	DCUN1D2	1	1	2
ENSG00000136875	9128	PRPF4	1	1	2
ENSG00000137343	79969	ATAT1	1	1	2
ENSG00000106123	2051	EPHB6	1	1	2
ENSG00000104093	23312	DMXL2	1	1	2
ENSG00000165689	10807	ENTR1	1	1	2
ENSG00000074219	8463	TEAD2	1	1	2
ENSG00000127951	10875	FGL2	1	1	2
ENSG00000196371	2526	FUT4	1	1	2
ENSG00000134201	2949	GSTM5	1	1	2
ENSG00000082438	22837	COBLL1	1	1	2
ENSG00000197122	6714	SRC	1	1	2
ENSG00000113048	23107	MRPS27	1	1	2
ENSG00000175073	80124	VCPIP1	1	1	2
ENSG00000144677	10217	CTDSPL	1	1	2
ENSG00000171729	55092	TMEM51	1	1	2
ENSG00000100307	23492	CBX7	1	1	2
ENSG00000116147	7143	TNR	1	1	2
ENSG00000164181	79993	ELOVL7	1	1	2
ENSG00000140374	2108	ETFA	1	1	2
ENSG00000179041	23212	RRS1	1	1	2
ENSG00000160959	9684	LRRC14	1	1	2
ENSG00000212993	5462	POU5F1B	1	1	2
ENSG00000143869	151449	GDF7	1	1	2
ENSG00000126001	11190	CEP250	1	1	2
ENSG00000165526	84881	RPUSD4	1	1	2
ENSG00000171611	171558	PTCRA	1	1	2
ENSG00000138735	8654	PDE5A	1	1	2
ENSG00000174428	389524	GTF2IRD2B	1	1	2
ENSG00000220205	6844	VAMP2	1	1	2
ENSG00000163346	57326	PBXIP1	1	1	2
ENSG00000185532	5592	PRKG1	1	1	2
ENSG00000173581	29903	CCDC106	1	1	2
ENSG00000142959	266675	BEST4	1	1	2
ENSG00000119280	84886	C1orf198	1	1	2
ENSG00000167460	7171	TPM4	1	1	2
ENSG00000100221	9929	JOSD1	1	1	2
ENSG00000099622	1153	CIRBP	1	1	2
ENSG00000185245	2811	GP1BA	1	1	2
ENSG00000101367	22919	MAPRE1	1	1	2
ENSG00000234965	440829	SHISA8	1	1	2
ENSG00000147535	84513	PLPP5	1	1	2
ENSG00000187922	414332	LCN10	1	1	2
ENSG00000258839	4157	MC1R	1	1	2
ENSG00000247746	158880	USP51	1	1	2
ENSG00000175866	10458	BAIAP2	1	1	2
ENSG00000204252	3111	HLA-DOA	1	1	2
ENSG00000114698	57088	PLSCR4	1	1	2
ENSG00000140682	7041	TGFB1I1	1	1	2
ENSG00000100473	1690	COCH	1	1	2
ENSG00000163141	149428	BNIPL	1	1	2
ENSG00000239961	23547	LILRA4	1	1	2
ENSG00000138615	8483	CILP	1	1	2
ENSG00000133661	6441	SFTPD	1	1	2
ENSG00000182810	55794	DDX28	1	1	2
ENSG00000089041	5027	P2RX7	1	1	2
ENSG00000269343	100293516	ZNF587B	1	1	2
ENSG00000133466	114904	C1QTNF6	1	1	2
ENSG00000085662	231	AKR1B1	1	1	2
ENSG00000074582	617	BCS1L	1	1	2
ENSG00000074416	11343	MGLL	1	1	2
ENSG00000162873	55220	KLHDC8A	1	1	2
ENSG00000095397	25861	WHRN	1	1	2
ENSG00000176371	54993	ZSCAN2	1	1	2
ENSG00000010278	928	CD9	1	1	2
ENSG00000127533	9002	F2RL3	1	1	2
ENSG00000250673	345051	REELD1	1	1	2
ENSG00000163516	55139	ANKZF1	1	1	2
ENSG00000107719	27143	PALD1	1	1	2
ENSG00000187800	375033	PEAR1	1	1	2
ENSG00000146830	64599	GIGYF1	1	1	2
ENSG00000115718	5624	PROC	1	1	2
ENSG00000128563	79706	PRKRIP1	1	1	2
ENSG00000151693	8853	ASAP2	1	1	2
ENSG00000140022	85439	STON2	1	1	2
ENSG00000169398	5747	PTK2	1	1	2
ENSG00000188677	29780	PARVB	1	1	2
ENSG00000185883	527	ATP6V0C	1	1	2
ENSG00000173914	83759	RBM4B	1	1	2
ENSG00000143297	83416	FCRL5	1	1	2
ENSG00000114270	1294	COL7A1	1	1	2
ENSG00000110274	22897	CEP164	1	1	2
ENSG00000136457	1101	CHAD	1	1	2
ENSG00000233276	2876	GPX1	1	1	2
ENSG00000186567	56971	CEACAM19	1	1	2
ENSG00000214711	440854	CAPN14	1	1	2
ENSG00000174721	143282	FGFBP3	1	1	2
ENSG00000108576	6532	SLC6A4	1	1	2
ENSG00000150594	150	ADRA2A	1	1	2
ENSG00000137225	11131	CAPN11	1	1	2
ENSG00000102362	94121	SYTL4	1	1	2
ENSG00000104524	65263	PYCR3	1	1	2
ENSG00000205084	79583	TMEM231	1	1	2
ENSG00000169313	64805	P2RY12	1	1	2
ENSG00000116151	79906	MORN1	1	1	2
ENSG00000163735	6374	CXCL5	1	1	2
ENSG00000171714	203859	ANO5	1	1	2
ENSG00000205643	150383	CDPF1	1	1	2
ENSG00000113361	1004	CDH6	1	1	2
ENSG00000236279	154790	CLEC2L	1	1	2
ENSG00000243317	647087	STMP1	1	1	2
ENSG00000125037	55831	EMC3	1	1	2
ENSG00000099256	56952	PRTFDC1	1	1	2
ENSG00000180190	157695	TDRP	1	1	2
ENSG00000146122	23500	DAAM2	1	1	2
ENSG00000148484	6251	RSU1	1	1	2
ENSG00000188076	147199	SCGB1C1	1	1	2
ENSG00000152147	79833	GEMIN6	1	1	2
ENSG00000101194	63910	SLC17A9	1	1	2
ENSG00000173578	2829	XCR1	1	1	2
ENSG00000167553	84790	TUBA1C	1	1	2
ENSG00000160049	1676	DFFA	1	1	2
ENSG00000188277	643338	C15orf62	1	1	2
ENSG00000143578	148327	CREB3L4	1	1	2
ENSG00000182732	9628	RGS6	1	1	2
ENSG00000095321	1384	CRAT	1	1	2
ENSG00000108799	2145	EZH1	1	1	2
ENSG00000103175	58189	WFDC1	1	1	2
ENSG00000104852	6625	SNRNP70	1	1	2
ENSG00000169756	3987	LIMS1	1	1	2
ENSG00000058335	5923	RASGRF1	1	1	2
ENSG00000047597	7504	XK	1	1	2
ENSG00000180914	5021	OXTR	1	1	2
ENSG00000057657	639	PRDM1	1	1	2
ENSG00000187699	84281	C2orf88	1	1	2
ENSG00000108551	51655	RASD1	1	1	2
ENSG00000247077	192111	PGAM5	1	1	2
ENSG00000146376	93663	ARHGAP18	1	1	2
ENSG00000115159	2820	GPD2	1	1	2
ENSG00000132386	5176	SERPINF1	1	1	2
ENSG00000127511	23309	SIN3B	1	1	2
ENSG00000168497	8436	CAVIN2	1	1	2
ENSG00000138606	90525	SHF	1	1	2
ENSG00000177119	196527	ANO6	1	1	2
ENSG00000149929	8479	HIRIP3	1	1	2
ENSG00000132970	10810	WASF3	1	1	2
ENSG00000156206	161502	CFAP161	1	1	2
ENSG00000144488	339768	ESPNL	1	1	2
ENSG00000106078	23242	COBL	1	1	2
ENSG00000108039	7511	XPNPEP1	1	1	2
ENSG00000100211	25776	CBY1	1	1	2
ENSG00000204947	155054	ZNF425	1	1	2
ENSG00000101162	81027	TUBB1	1	1	2
ENSG00000148498	56288	PARD3	1	1	2
ENSG00000117592	9588	PRDX6	1	1	2
ENSG00000131471	8639	AOC3	1	1	2
ENSG00000123739	81579	PLA2G12A	1	1	2
ENSG00000106868	64420	SUSD1	1	1	2
ENSG00000249471	388569	ZNF324B	1	1	2
ENSG00000105655	51477	ISYNA1	1	1	2
ENSG00000175093	92369	SPSB4	1	1	2
ENSG00000149485	3992	FADS1	1	1	2
ENSG00000117215	26279	PLA2G2D	1	1	2
ENSG00000143774	2987	GUK1	1	1	2
ENSG00000160818	54865	GPATCH4	1	1	2
ENSG00000134317	29841	GRHL1	1	1	2
ENSG00000091490	23231	SEL1L3	1	1	2
ENSG00000161956	26168	SENP3	1	1	2
ENSG00000144136	6574	SLC20A1	1	1	2
ENSG00000187098	4286	MITF	1	1	2
ENSG00000081052	1286	COL4A4	1	1	2
ENSG00000169245	3627	CXCL10	1	1	2
ENSG00000177427	125170	MIEF2	1	1	2
ENSG00000173626	100128327	TRAPPC3L	1	1	2
ENSG00000145103	286676	ILDR1	1	1	2
ENSG00000172572	5139	PDE3A	1	1	2
ENSG00000141431	80816	ASXL3	1	1	2
ENSG00000084092	84273	NOA1	1	1	2
ENSG00000158560	1780	DYNC1I1	1	1	2
ENSG00000185666	8224	SYN3	1	1	2
ENSG00000180354	222166	MTURN	1	1	2
ENSG00000256235	85027	SMIM3	1	1	2
ENSG00000106366	5054	SERPINE1	1	1	2
ENSG00000137193	5292	PIM1	1	1	2
ENSG00000155367	333926	PPM1J	1	1	2
ENSG00000164061	8927	BSN	1	1	2
ENSG00000102445	80183	RUBCNL	1	1	2
ENSG00000166342	81832	NETO1	1	1	2
ENSG00000135205	57639	CCDC146	1	1	2
ENSG00000165914	145567	TTC7B	1	1	2
ENSG00000204248	1302	COL11A2	1	1	2
ENSG00000047648	395	ARHGAP6	1	1	2
ENSG00000122778	57670	KIAA1549	1	1	2
ENSG00000124145	6385	SDC4	1	1	2
ENSG00000103248	64779	MTHFSD	1	1	2
ENSG00000157680	9162	DGKI	1	1	2
ENSG00000112077	6005	RHAG	1	1	2
ENSG00000205639	388931	MFSD2B	1	1	2
ENSG00000119681	4053	LTBP2	1	1	2
ENSG00000077063	83992	CTTNBP2	1	1	2
ENSG00000170271	10826	FAXDC2	1	1	2
ENSG00000131381	64145	RBSN	1	1	2
ENSG00000170786	195814	SDR16C5	1	1	2
ENSG00000041353	5874	RAB27B	1	1	2
ENSG00000141738	2886	GRB7	1	1	2
ENSG00000143164	55827	DCAF6	1	1	2
ENSG00000147036	347404	LANCL3	1	1	2
ENSG00000109255	10874	NMU	1	1	2
ENSG00000198121	1902	LPAR1	1	1	2
ENSG00000172164	6641	SNTB1	1	1	2
ENSG00000099194	6319	SCD	1	1	2
ENSG00000130164	3949	LDLR	1	1	2
ENSG00000090621	8761	PABPC4	1	1	2
ENSG00000197959	26052	DNM3	1	1	2
ENSG00000006118	54972	TMEM132A		1	1
ENSG00000035403	7414	VCL		1	1
ENSG00000061676	10787	NCKAP1		1	1
ENSG00000072042	51109	RDH11		1	1
ENSG00000081377	8555	CDC14B		1	1
ENSG00000100721	8115	TCL1A		1	1
ENSG00000102804	8848	TSC22D1		1	1
ENSG00000102981	50855	PARD6A		1	1
ENSG00000103942	9455	HOMER2		1	1
ENSG00000105246	10148	EBI3		1	1
ENSG00000109501	7466	WFS1		1	1
ENSG00000110777	5450	POU2AF1		1	1
ENSG00000112146	26268	FBXO9		1	1
ENSG00000113494	5618	PRLR		1	1
ENSG00000117586	7292	TNFSF4		1	1
ENSG00000117791	54996	MARC2		1	1
ENSG00000122679	10268	RAMP3		1	1
ENSG00000123095	79365	BHLHE41		1	1
ENSG00000128578	57464	STRIP2		1	1
ENSG00000131203	3620	IDO1		1	1
ENSG00000131400	9476	NAPSA		1	1
ENSG00000136732	2995	GYPC		1	1
ENSG00000137941	79739	TTLL7		1	1
ENSG00000142453	10498	CARM1		1	1
ENSG00000142530	112703	FAM71E1		1	1
ENSG00000146858	92092	ZC3HAV1L		1	1
ENSG00000147650	29967	LRP12		1	1
ENSG00000148426	254427	PROSER2		1	1
ENSG00000149218	23052	ENDOD1		1	1
ENSG00000149922	6911	TBX6		1	1
ENSG00000154447	57630	SH3RF1		1	1
ENSG00000155846	133522	PPARGC1B		1	1
ENSG00000157045	123803	NTAN1		1	1
ENSG00000160602	284086	NEK8		1	1
ENSG00000163879	7802	DNALI1		1	1
ENSG00000165309	219681	ARMC3		1	1
ENSG00000165996	9200	HACD1		1	1
ENSG00000168118	5867	RAB4A		1	1
ENSG00000169116	25849	PARM1		1	1
ENSG00000172965	541471	MIR4435-2HG		1	1
ENSG00000173599	5091	PC		1	1
ENSG00000173821	57674	RNF213		1	1
ENSG00000176170	8877	SPHK1		1	1
ENSG00000176658	4642	MYO1D		1	1
ENSG00000177324	139105	BEND2		1	1
ENSG00000180628	84333	PCGF5		1	1
ENSG00000197182	400931	MIRLET7BHG		1	1
ENSG00000204514	730051	ZNF814		1	1
ENSG00000213057	400798	C1orf220		1	1
ENSG00000222041	112597	CYTOR		1	1
ENSG00000223823	254099	LINC01342		1	1
ENSG00000223855	441307	HRAT92		1	1
ENSG00000226763	100170229	SRRM5		1	1
ENSG00000226777	9834	FAM30A		1	1
ENSG00000231528	286333	FAM225A		1	1
ENSG00000233746	200261	LINC00656		1	1
ENSG00000234184	101927412	LINC01781		1	1
ENSG00000234572	101927438	LINC01800		1	1
ENSG00000235621	284749	LINC00494		1	1
ENSG00000240505	23495	TNFRSF13B		1	1
ENSG00000246548	283575	LINC02288		1	1
ENSG00000247982	283663	LINC00926		1	1
ENSG00000250506	1018	CDK3		1	1
ENSG00000250508	105369364	LINC02701		1	1
ENSG00000253230	157627	LINC00599		1	1
ENSG00000258819	102724190	LINC02289		1	1
ENSG00000260804	150967	LINC01963		1	1
ENSG00000270164	101927931	LINC01480		1	1
ENSG00000272666	105373098	LOC105373098		1	1
ENSG00000173369	713	C1QB	1		1
ENSG00000159189	714	C1QC	1		1
ENSG00000173372	712	C1QA	1		1
ENSG00000126246	79713	IGFLR1	1		1
ENSG00000067365	79091	METTL22	1		1
ENSG00000038945	4481	MSR1	1		1
ENSG00000082014	6604	SMARCD3	1		1
ENSG00000079337	10411	RAPGEF3	1		1
ENSG00000198216	777	CACNA1E	1		1
ENSG00000124785	51299	NRN1	1		1
ENSG00000206503	3105	HLA-A	1		1
ENSG00000075399	9605	VPS9D1	1		1
ENSG00000138111	79847	MFSD13A	1		1
ENSG00000169026	84179	SLC49A3	1		1
ENSG00000072134	22905	EPN2	1		1
ENSG00000123130	23597	ACOT9	1		1
ENSG00000102796	79758	DHRS12	1		1
ENSG00000197448	373156	GSTK1	1		1
ENSG00000170439	196410	METTL7B	1		1
ENSG00000013583	50865	HEBP1	1		1
ENSG00000205220	5699	PSMB10	1		1
ENSG00000187554	7100	TLR5	1		1
ENSG00000116922	54955	C1orf109	1		1
ENSG00000047579	84062	DTNBP1	1		1
ENSG00000148926	133	ADM	1		1
ENSG00000254901	729991	BORCS8	1		1
ENSG00000092010	5720	PSME1	1		1
ENSG00000078589	27334	P2RY10	1		1
ENSG00000112182	60468	BACH2	1		1
ENSG00000184557	9021	SOCS3	1		1
ENSG00000179918	22928	SEPHS2	1		1
ENSG00000088298	55741	EDEM2	1		1
ENSG00000163430	11167	FSTL1	1		1
ENSG00000099985	5008	OSM	1		1
ENSG00000184613	4753	NELL2	1		1
ENSG00000142089	10410	IFITM3	1		1
ENSG00000187775	8632	DNAH17	1		1
ENSG00000105639	3718	JAK3	1		1
ENSG00000172264	140733	MACROD2	1		1
ENSG00000148450	22921	MSRB2	1		1
ENSG00000084734	2646	GCKR	1		1
ENSG00000214212	255809	C19orf38	1		1
ENSG00000162745	25903	OLFML2B	1		1
ENSG00000169228	53917	RAB24	1		1
ENSG00000101363	63905	MANBAL	1		1
ENSG00000196743	2760	GM2A	1		1
ENSG00000100418	27351	DESI1	1		1
ENSG00000178104	9659	PDE4DIP	1		1
ENSG00000117322	1380	CR2	1		1
ENSG00000143545	5872	RAB13	1		1
ENSG00000115318	84695	LOXL3	1		1
ENSG00000075275	9620	CELSR1	1		1
ENSG00000178927	79415	CYBC1	1		1
ENSG00000163754	2992	GYG1	1		1
ENSG00000182389	785	CACNB4	1		1
ENSG00000137767	58472	SQOR	1		1
ENSG00000158869	2207	FCER1G	1		1
ENSG00000165209	55342	STRBP	1		1
ENSG00000125538	3553	IL1B	1		1
ENSG00000112343	10475	TRIM38	1		1
ENSG00000216490	10437	IFI30	1		1
ENSG00000182541	3985	LIMK2	1		1
ENSG00000087157	9489	PGS1	1		1
ENSG00000117602	11123	RCAN3	1		1
ENSG00000135677	2799	GNS	1		1
ENSG00000168887	388969	C2orf68	1		1
ENSG00000204525	3107	HLA-C	1		1
ENSG00000019169	8685	MARCO	1		1
ENSG00000157551	3772	KCNJ15	1		1
ENSG00000157916	11079	RER1	1		1
ENSG00000160446	84885	ZDHHC12	1		1
ENSG00000103005	79650	USB1	1		1
ENSG00000092036	54930	HAUS4	1		1
ENSG00000271605	284021	MILR1	1		1
ENSG00000188404	6402	SELL	1		1
ENSG00000187116	353514	LILRA5	1		1
ENSG00000181481	84282	RNF135	1		1
ENSG00000152127	4249	MGAT5	1		1
ENSG00000197903	85236	H2BC12	1		1
ENSG00000126262	2867	FFAR2	1		1
ENSG00000111144	4048	LTA4H	1		1
ENSG00000178814	26873	OPLAH	1		1
ENSG00000135404	967	CD63	1		1
ENSG00000157873	8764	TNFRSF14	1		1
ENSG00000234745	3106	HLA-B	1		1
ENSG00000204592	3133	HLA-E	1		1
ENSG00000133574	55303	GIMAP4	1		1
ENSG00000164713	25798	BRI3	1		1
ENSG00000178075	54762	GRAMD1C	1		1
ENSG00000183625	1232	CCR3	1		1
ENSG00000152061	9910	RABGAP1L	1		1
ENSG00000091106	58484	NLRC4	1		1
ENSG00000171791	596	BCL2	1		1
ENSG00000145907	10146	G3BP1	1		1
ENSG00000167851	11314	CD300A	1		1
ENSG00000177674	57085	AGTRAP	1		1
ENSG00000185897	2865	FFAR3	1		1
ENSG00000186407	342510	CD300E	1		1
ENSG00000109854	10553	HTATIP2	1		1
ENSG00000171236	116844	LRG1	1		1
ENSG00000140464	5371	PML	1		1
ENSG00000184060	55803	ADAP2	1		1
ENSG00000106344	55131	RBM28	1		1
ENSG00000135899	3431	SP110	1		1
ENSG00000147044	8573	CASK	1		1
ENSG00000167207	64127	NOD2	1		1
ENSG00000163026	80304	WDCP	1		1
ENSG00000166949	4088	SMAD3	1		1
ENSG00000112062	1432	MAPK14	1		1
ENSG00000110079	51338	MS4A4A	1		1
ENSG00000243646	3588	IL10RB	1		1
ENSG00000106682	7458	EIF4H	1		1
ENSG00000104518	79792	GSDMD	1		1
ENSG00000130202	5819	NECTIN2	1		1
ENSG00000135318	4907	NT5E	1		1
ENSG00000130584	140685	ZBTB46	1		1
ENSG00000204386	4758	NEU1	1		1
ENSG00000182782	338442	HCAR2	1		1
ENSG00000011201	3730	ANOS1	1		1
ENSG00000159228	873	CBR1	1		1
ENSG00000185909	200942	KLHDC8B	1		1
ENSG00000144749	26018	LRIG1	1		1
ENSG00000249437	4671	NAIP	1		1
ENSG00000101084	55969	RAB5IF	1		1
ENSG00000122694	152007	GLIPR2	1		1
ENSG00000112333	7101	NR2E1	1		1
ENSG00000254470	91056	AP5B1	1		1
ENSG00000129465	11035	RIPK3	1		1
ENSG00000186818	11006	LILRB4	1		1
ENSG00000160883	3101	HK3	1		1
ENSG00000073331	80216	ALPK1	1		1
ENSG00000067221	9399	STOML1	1		1
ENSG00000267041	342892	ZNF850	1		1
ENSG00000078687	57690	TNRC6C	1		1
ENSG00000244482	79168	LILRA6	1		1
ENSG00000049245	9341	VAMP3	1		1
ENSG00000103091	79726	WDR59	1		1
ENSG00000143226	2212	FCGR2A	1		1
ENSG00000152642	23171	GPD1L	1		1
ENSG00000213347	83463	MXD3	1		1
ENSG00000122507	27241	BBS9	1		1
ENSG00000111321	4055	LTBR	1		1
ENSG00000182670	7267	TTC3	1		1
ENSG00000102349	11279	KLF8	1		1
ENSG00000023171	57476	GRAMD1B	1		1
ENSG00000185499	4582	MUC1	1		1
ENSG00000133030	23164	MPRIP	1		1
ENSG00000129038	4016	LOXL1	1		1
ENSG00000197046	284266	SIGLEC15	1		1
ENSG00000187741	2175	FANCA	1		1
ENSG00000085063	966	CD59	1		1
ENSG00000173114	54674	LRRN3	1		1
ENSG00000058799	54432	YIPF1	1		1
ENSG00000213626	81606	LBH	1		1
ENSG00000205155	55851	PSENEN	1		1
ENSG00000115607	8807	IL18RAP	1		1
ENSG00000183255	754	PTTG1IP	1		1
ENSG00000168421	399	RHOH	1		1
ENSG00000088387	23348	DOCK9	1		1
ENSG00000104325	1666	DECR1	1		1
ENSG00000127152	64919	BCL11B	1		1
ENSG00000085788	23259	DDHD2	1		1
ENSG00000177628	2629	GBA	1		1
ENSG00000110080	6484	ST3GAL4	1		1
ENSG00000135525	9053	MAP7	1		1
ENSG00000158470	9334	B4GALT5	1		1
ENSG00000163565	3428	IFI16	1		1
ENSG00000103489	64131	XYLT1	1		1
ENSG00000149357	55004	LAMTOR1	1		1
ENSG00000115306	6711	SPTBN1	1		1
ENSG00000102003	6855	SYP	1		1
ENSG00000134744	23318	TUT4	1		1
ENSG00000158793	4817	NIT1	1		1
ENSG00000130066	6303	SAT1	1		1
ENSG00000104915	8677	STX10	1		1
ENSG00000196358	84628	NTNG2	1		1
ENSG00000171223	3726	JUNB	1		1
ENSG00000129682	2258	FGF13	1		1
ENSG00000183696	7378	UPP1	1		1
ENSG00000181894	79673	ZNF329	1		1
ENSG00000139083	2120	ETV6	1		1
ENSG00000106066	54504	CPVL	1		1
ENSG00000130826	1736	DKC1	1		1
ENSG00000158773	7391	USF1	1		1
ENSG00000173083	10855	HPSE	1		1
ENSG00000122783	78996	CYREN	1		1
ENSG00000064932	22904	SBNO2	1		1
ENSG00000121057	8165	AKAP1	1		1
ENSG00000166548	7084	TK2	1		1
ENSG00000132357	84674	CARD6	1		1
ENSG00000021355	1992	SERPINB1	1		1
ENSG00000175505	23529	CLCF1	1		1
ENSG00000257017	3240	HP	1		1
ENSG00000164466	94081	SFXN1	1		1
ENSG00000165661	169714	QSOX2	1		1
ENSG00000173110	3310	HSPA6	1		1
ENSG00000118508	10981	RAB32	1		1
ENSG00000170989	1901	S1PR1	1		1
ENSG00000136160	1910	EDNRB	1		1
ENSG00000183784	157983	DOCK8-AS1	1		1
ENSG00000066468	2263	FGFR2	1		1
ENSG00000163220	6280	S100A9	1		1
ENSG00000121060	7706	TRIM25	1		1
ENSG00000141086	1506	CTRL	1		1
ENSG00000198585	131870	NUDT16	1		1
ENSG00000168591	79089	TMUB2	1		1
ENSG00000248099	3640	INSL3	1		1
ENSG00000163875	64769	MEAF6	1		1
ENSG00000204427	7920	ABHD16A	1		1
ENSG00000125744	6253	RTN2	1		1
ENSG00000116691	60672	MIIP	1		1
ENSG00000100938	51292	GMPR2	1		1
ENSG00000168395	84289	ING5	1		1
ENSG00000130844	55422	ZNF331	1		1
ENSG00000162591	1953	MEGF6	1		1
ENSG00000115884	6382	SDC1	1		1
ENSG00000164733	1508	CTSB	1		1
ENSG00000204632	3135	HLA-G	1		1
ENSG00000151623	4306	NR3C2	1		1
ENSG00000141497	84225	ZMYND15	1		1
ENSG00000163958	131540	ZDHHC19	1		1
ENSG00000198355	415116	PIM3	1		1
ENSG00000117118	6390	SDHB	1		1
ENSG00000136770	64215	DNAJC1	1		1
ENSG00000006432	4293	MAP3K9	1		1
ENSG00000139572	53831	GPR84	1		1
ENSG00000253276	168455	CCDC71L	1		1
ENSG00000104626	90459	ERI1	1		1
ENSG00000152213	115761	ARL11	1		1
ENSG00000163814	64866	CDCP1	1		1
ENSG00000134153	56851	EMC7	1		1
ENSG00000134905	79587	CARS2	1		1
ENSG00000253719	552889	ATXN7L3B	1		1
ENSG00000168646	8313	AXIN2	1		1
ENSG00000161944	433	ASGR2	1		1
ENSG00000090470	10081	PDCD7	1		1
ENSG00000125740	2354	FOSB	1		1
ENSG00000197409	8351	H3C4	1		1
ENSG00000143570	27173	SLC39A1	1		1
ENSG00000157404	3815	KIT	1		1
ENSG00000170956	1084	CEACAM3	1		1
ENSG00000099204	3983	ABLIM1	1		1
ENSG00000213903	1241	LTB4R	1		1
ENSG00000188822	1269	CNR2	1		1
ENSG00000164659	222223	KIAA1324L	1		1
ENSG00000163935	51460	SFMBT1	1		1
ENSG00000101160	1522	CTSZ	1		1
ENSG00000101096	4773	NFATC2	1		1
ENSG00000087266	6452	SH3BP2	1		1
ENSG00000143771	29097	CNIH4	1		1
ENSG00000073849	6480	ST6GAL1	1		1
ENSG00000091129	4897	NRCAM	1		1
ENSG00000169223	10960	LMAN2	1		1
ENSG00000125779	80025	PANK2	1		1
ENSG00000135604	8676	STX11	1		1
ENSG00000136891	54881	TEX10	1		1
ENSG00000077238	3566	IL4R	1		1
ENSG00000152465	9397	NMT2	1		1
ENSG00000198736	51734	MSRB1	1		1
ENSG00000041802	55341	LSG1	1		1
ENSG00000169230	27166	PRELID1	1		1
ENSG00000165795	57447	NDRG2	1		1
ENSG00000121316	79887	PLBD1	1		1
ENSG00000159377	5692	PSMB4	1		1
ENSG00000169239	11238	CA5B	1		1
ENSG00000166197	9221	NOLC1	1		1
ENSG00000125630	84172	POLR1B	1		1
ENSG00000106537	27075	TSPAN13	1		1
ENSG00000171649	284307	ZIK1	1		1
ENSG00000134809	26519	TIMM10	1		1
ENSG00000178921	5198	PFAS	1		1
ENSG00000171368	11076	TPPP	1		1
ENSG00000107485	2625	GATA3	1		1
ENSG00000106565	28959	TMEM176B	1		1
ENSG00000070061	8518	ELP1	1		1
ENSG00000111199	59341	TRPV4	1		1
ENSG00000049089	1298	COL9A2	1		1
ENSG00000162747	2215	FCGR3B	1		1
ENSG00000181929	5571	PRKAG1	1		1
ENSG00000111181	6539	SLC6A12	1		1
ENSG00000161929	388325	SCIMP	1		1
ENSG00000166428	122618	PLD4	1		1
ENSG00000153107	64682	ANAPC1	1		1
ENSG00000172775	80011	PSME3IP1	1		1
ENSG00000171456	171023	ASXL1	1		1
ENSG00000118922	11278	KLF12	1		1
ENSG00000125900	128646	SIRPD	1		1
ENSG00000054179	954	ENTPD2	1		1
ENSG00000155363	4343	MOV10	1		1
ENSG00000105711	6324	SCN1B	1		1
ENSG00000081177	55218	EXD2	1		1
ENSG00000100055	27128	CYTH4	1		1
ENSG00000030110	578	BAK1	1		1
ENSG00000147224	5631	PRPS1	1		1
ENSG00000135835	57710	KIAA1614	1		1
ENSG00000139178	51279	C1RL	1		1
ENSG00000072736	4775	NFATC3	1		1
ENSG00000120725	64374	SIL1	1		1
ENSG00000143772	3707	ITPKB	1		1
ENSG00000141526	9123	SLC16A3	1		1
ENSG00000100425	23774	BRD1	1		1
ENSG00000102174	5251	PHEX	1		1
ENSG00000158887	4359	MPZ	1		1
ENSG00000163898	200879	LIPH	1		1
ENSG00000134575	53	ACP2	1		1
ENSG00000203747	2214	FCGR3A	1		1
ENSG00000185507	3665	IRF7	1		1
ENSG00000142961	148932	MOB3C	1		1
ENSG00000197024	57541	ZNF398	1		1
ENSG00000135900	65080	MRPL44	1		1
ENSG00000003400	843	CASP10	1		1
ENSG00000102606	8874	ARHGEF7	1		1
ENSG00000100865	51550	CINP	1		1
ENSG00000125485	64794	DDX31	1		1
ENSG00000147457	91782	CHMP7	1		1
ENSG00000119522	57706	DENND1A	1		1
ENSG00000068400	56850	GRIPAP1	1		1
ENSG00000185880	140691	TRIM69	1		1
ENSG00000160055	56063	TMEM234	1		1
ENSG00000111817	29940	DSE	1		1
ENSG00000132963	51371	POMP	1		1
ENSG00000133065	254428	SLC41A1	1		1
ENSG00000168310	3660	IRF2	1		1
ENSG00000172575	10125	RASGRP1	1		1
ENSG00000011600	7305	TYROBP	1		1
ENSG00000109016	25979	DHRS7B	1		1
ENSG00000146592	9586	CREB5	1		1
ENSG00000182511	2242	FES	1		1
ENSG00000164649	55536	CDCA7L	1		1
ENSG00000144848	64422	ATG3	1		1
ENSG00000137509	5547	PRCP	1		1
ENSG00000110002	4013	VWA5A	1		1
ENSG00000129351	3609	ILF3	1		1
ENSG00000245680	92285	ZNF585B	1		1
ENSG00000102393	2717	GLA	1		1
ENSG00000154309	84976	DISP1	1		1
ENSG00000164096	401152	C4orf3	1		1
ENSG00000123609	9111	NMI	1		1
ENSG00000172936	4615	MYD88	1		1
ENSG00000141013	2622	GAS8	1		1
ENSG00000165943	64112	MOAP1	1		1
ENSG00000187808	347454	SOWAHD	1		1
ENSG00000146859	55281	TMEM140	1		1
ENSG00000204577	11025	LILRB3	1		1
ENSG00000125510	4987	OPRL1	1		1
ENSG00000079277	8569	MKNK1	1		1
ENSG00000168256	28511	NKIRAS2	1		1
ENSG00000166507	8509	NDST2	1		1
ENSG00000105501	8778	SIGLEC5	1		1
ENSG00000085511	4216	MAP3K4	1		1
ENSG00000137502	27314	RAB30	1		1
ENSG00000170558	1000	CDH2	1		1
ENSG00000162373	79656	BEND5	1		1
ENSG00000204397	114769	CARD16	1		1
ENSG00000188042	10123	ARL4C	1		1
ENSG00000152102	130074	FAM168B	1		1
ENSG00000132849	10207	PATJ	1		1
ENSG00000125124	583	BBS2	1		1
ENSG00000101230	140862	ISM1	1		1
ENSG00000161955	8741	TNFSF13	1		1
ENSG00000166881	23306	NEMP1	1		1
ENSG00000177383	64110	MAGEF1	1		1
ENSG00000172071	9451	EIF2AK3	1		1
ENSG00000101445	26051	PPP1R16B	1		1
ENSG00000185567	113146	AHNAK2	1		1
ENSG00000182318	342945	ZSCAN22	1		1
ENSG00000160785	9673	SLC25A44	1		1
ENSG00000066933	4649	MYO9A	1		1
ENSG00000110492	4192	MDK	1		1
ENSG00000100364	23313	KIAA0930	1		1
ENSG00000162946	27185	DISC1	1		1
ENSG00000124203	128611	ZNF831	1		1
ENSG00000119321	23307	FKBP15	1		1
ENSG00000092931	79157	MFSD11	1		1
ENSG00000178105	1662	DDX10	1		1
ENSG00000120800	27340	UTP20	1		1
ENSG00000152495	814	CAMK4	1		1
ENSG00000159110	3455	IFNAR2	1		1
ENSG00000167536	147015	DHRS13	1		1
ENSG00000102057	3750	KCND1	1		1
ENSG00000134954	2113	ETS1	1		1
ENSG00000198934	57692	MAGEE1	1		1
ENSG00000184497	348013	TMEM255B	1		1
ENSG00000143515	57198	ATP8B2	1		1
ENSG00000121406	256051	ZNF549	1		1
ENSG00000070950	56852	RAD18	1		1
ENSG00000148384	56623	INPP5E	1		1
ENSG00000111962	10090	UST	1		1
ENSG00000168763	26505	CNNM3	1		1
ENSG00000111640	2597	GAPDH	1		1
ENSG00000009950	51085	MLXIPL	1		1
ENSG00000128536	222256	CDHR3	1		1
ENSG00000068697	9741	LAPTM4A	1		1
ENSG00000160781	79957	PAQR6	1		1
ENSG00000123500	1300	COL10A1	1		1
ENSG00000118564	26234	FBXL5	1		1
ENSG00000136999	4856	CCN3	1		1
ENSG00000059804	6515	SLC2A3	1		1
ENSG00000162402	23358	USP24	1		1
ENSG00000197818	23315	SLC9A8	1		1
ENSG00000136250	313	AOAH	1		1
ENSG00000213523	10011	SRA1	1		1
ENSG00000013563	1774	DNASE1L1	1		1
ENSG00000111371	81539	SLC38A1	1		1
ENSG00000184678	8349	H2BC21	1		1
ENSG00000160654	917	CD3G	1		1
ENSG00000011422	5329	PLAUR	1		1
ENSG00000145041	9730	DCAF1	1		1
ENSG00000008226	9940	DLEC1	1		1
ENSG00000170525	5209	PFKFB3	1		1
ENSG00000180061	284417	TMEM150B	1		1
ENSG00000135108	23014	FBXO21	1		1
ENSG00000128383	200315	APOBEC3A	1		1
ENSG00000125826	10616	RBCK1	1		1
ENSG00000138772	306	ANXA3	1		1
ENSG00000069188	54549	SDK2	1		1
ENSG00000146425	6993	DYNLT1	1		1
ENSG00000082512	7188	TRAF5	1		1
ENSG00000163162	284996	RNF149	1		1
ENSG00000135424	3679	ITGA7	1		1
ENSG00000131069	55902	ACSS2	1		1
ENSG00000153283	10225	CD96	1		1
ENSG00000166707	644353	ZCCHC18	1		1
ENSG00000152894	5796	PTPRK	1		1
ENSG00000185115	56160	NSMCE3	1		1
ENSG00000180884	126375	ZNF792	1		1
ENSG00000159479	112950	MED8	1		1
ENSG00000231925	6892	TAPBP	1		1
ENSG00000120910	5533	PPP3CC	1		1
ENSG00000126251	2866	GPR42	1		1
ENSG00000135925	80326	WNT10A	1		1
ENSG00000103222	4363	ABCC1	1		1
ENSG00000118162	11133	KPTN	1		1
ENSG00000167995	7439	BEST1	1		1
ENSG00000139410	113675	SDSL	1		1
ENSG00000177479	10425	ARIH2	1		1
ENSG00000107745	10367	MICU1	1		1
ENSG00000140320	22893	BAHD1	1		1
ENSG00000130340	51429	SNX9	1		1
ENSG00000047578	23247	KIAA0556	1		1
ENSG00000183134	11251	PTGDR2	1		1
ENSG00000118217	22926	ATF6	1		1
ENSG00000143753	8560	DEGS1	1		1
ENSG00000174136	285704	RGMB	1		1
ENSG00000008283	1534	CYB561	1		1
ENSG00000116793	10745	PHTF1	1		1
ENSG00000196781	7088	TLE1	1		1
ENSG00000133321	5920	PLAAT4	1		1
ENSG00000198182	84775	ZNF607	1		1
ENSG00000051009	84067	FAM160A2	1		1
ENSG00000114948	8745	ADAM23	1		1
ENSG00000169508	1880	GPR183	1		1
ENSG00000106400	10467	ZNHIT1	1		1
ENSG00000173614	64802	NMNAT1	1		1
ENSG00000126870	55112	WDR60	1		1
ENSG00000126351	7067	THRA	1		1
ENSG00000124191	84969	TOX2	1		1
ENSG00000224397	100506115	SMIM25	1		1
ENSG00000101608	10627	MYL12A	1		1
ENSG00000159128	3460	IFNGR2	1		1
ENSG00000102931	23568	ARL2BP	1		1
ENSG00000143119	963	CD53	1		1
ENSG00000145555	4651	MYO10	1		1
ENSG00000163520	2199	FBLN2	1		1
ENSG00000155465	9056	SLC7A7	1		1
ENSG00000101290	8760	CDS2	1		1
ENSG00000070404	10272	FSTL3	1		1
ENSG00000169991	126917	IFFO2	1		1
ENSG00000243943	84450	ZNF512	1		1
ENSG00000112365	9841	ZBTB24	1		1
ENSG00000139192	55080	TAPBPL	1		1
ENSG00000134759	55250	ELP2	1		1
ENSG00000183960	131096	KCNH8	1		1
ENSG00000160208	23076	RRP1B	1		1
ENSG00000110719	10312	TCIRG1	1		1
ENSG00000028528	6642	SNX1	1		1
ENSG00000168795	9925	ZBTB5	1		1
ENSG00000103319	29904	EEF2K	1		1
ENSG00000168685	3575	IL7R	1		1
ENSG00000130921	91574	C12orf65	1		1
ENSG00000071242	6196	RPS6KA2	1		1
ENSG00000078399	3205	HOXA9	1		1
ENSG00000117868	57488	ESYT2	1		1
ENSG00000104154	7782	SLC30A4	1		1
ENSG00000118515	6446	SGK1	1		1
ENSG00000158089	79623	GALNT14	1		1
ENSG00000168758	54910	SEMA4C	1		1
ENSG00000158373	3017	H2BC5	1		1
ENSG00000139631	51380	CSAD	1		1
ENSG00000167106	399665	FAM102A	1		1
ENSG00000150907	2308	FOXO1	1		1
ENSG00000140830	54957	TXNL4B	1		1
ENSG00000163956	4043	LRPAP1	1		1
ENSG00000178719	2907	GRINA	1		1
ENSG00000110583	79829	NAA40	1		1
ENSG00000186470	11118	BTN3A2	1		1
ENSG00000169692	10555	AGPAT2	1		1
ENSG00000115325	1796	DOK1	1		1
ENSG00000138795	51176	LEF1	1		1
ENSG00000149474	57325	KAT14	1		1
ENSG00000183019	199675	MCEMP1	1		1
ENSG00000071575	28951	TRIB2	1		1
ENSG00000176225	25914	RTTN	1		1
ENSG00000163050	56997	COQ8A	1		1
ENSG00000135363	4005	LMO2	1		1
ENSG00000156414	122402	TDRD9	1		1
ENSG00000018699	55622	TTC27	1		1
ENSG00000135828	6041	RNASEL	1		1
ENSG00000150477	57536	KIAA1328	1		1
ENSG00000085265	2219	FCN1	1		1
ENSG00000175445	4023	LPL	1		1
ENSG00000177556	475	ATOX1	1		1
ENSG00000100095	23544	SEZ6L	1		1
ENSG00000216588	147710	IGSF23	1		1
ENSG00000055483	57602	USP36	1		1
ENSG00000128594	64101	LRRC4	1		1
ENSG00000120156	7010	TEK	1		1
ENSG00000112394	117247	SLC16A10	1		1
ENSG00000143458	126626	GABPB2	1		1
ENSG00000124177	84181	CHD6	1		1
ENSG00000189241	7259	TSPYL1	1		1
ENSG00000133131	79710	MORC4	1		1
ENSG00000101842	340547	VSIG1	1		1
ENSG00000134460	3559	IL2RA	1		1
ENSG00000113916	604	BCL6	1		1
ENSG00000109743	683	BST1	1		1
ENSG00000115317	27429	HTRA2	1		1
ENSG00000156345	23552	CDK20	1		1
ENSG00000167984	197358	NLRC3	1		1
ENSG00000171208	81831	NETO2	1		1
ENSG00000129450	27180	SIGLEC9	1		1
ENSG00000163599	1493	CTLA4	1		1
ENSG00000163644	152926	PPM1K	1		1
ENSG00000117020	10000	AKT3	1		1
ENSG00000123405	4778	NFE2	1		1
ENSG00000161640	114132	SIGLEC11	1		1
ENSG00000117758	23673	STX12	1		1
ENSG00000101665	4092	SMAD7	1		1
ENSG00000184677	9923	ZBTB40	1		1
ENSG00000106605	644	BLVRA	1		1
ENSG00000102010	660	BMX	1		1
ENSG00000168913	375704	ENHO	1		1
ENSG00000002933	55365	TMEM176A	1		1
ENSG00000184988	113277	TMEM106A	1		1
ENSG00000213719	1192	CLIC1	1		1
ENSG00000123838	722	C4BPA	1		1
ENSG00000140931	123920	CMTM3	1		1
ENSG00000157933	6497	SKI	1		1
ENSG00000138311	22891	ZNF365	1		1
ENSG00000165626	222389	BEND7	1		1
ENSG00000116977	3964	LGALS8	1		1
ENSG00000204936	57126	CD177	1		1
ENSG00000187607	57335	ZNF286A	1		1
ENSG00000198932	9737	GPRASP1	1		1
ENSG00000185482	246329	STAC3	1		1
ENSG00000096063	6732	SRPK1	1		1
ENSG00000076555	32	ACACB	1		1
ENSG00000007237	8522	GAS7	1		1
ENSG00000243335	154881	KCTD7	1		1
ENSG00000014919	1355	COX15	1		1
ENSG00000135636	8291	DYSF	1		1
ENSG00000179750	9582	APOBEC3B	1		1
ENSG00000105355	10226	PLIN3	1		1
ENSG00000174197	23269	MGA	1		1
ENSG00000183579	84133	ZNRF3	1		1
ENSG00000013364	9961	MVP	1		1
ENSG00000144118	5899	RALB	1		1
ENSG00000168778	79867	TCTN2	1		1
ENSG00000151726	2180	ACSL1	1		1
ENSG00000154305	375056	MIA3	1		1
ENSG00000170909	126014	OSCAR	1		1
ENSG00000131089	23229	ARHGEF9	1		1
ENSG00000163041	3020	H3-3A	1		1
ENSG00000181754	57463	AMIGO1	1		1
ENSG00000135441	2647	BLOC1S1	1		1
ENSG00000167699	51031	GLOD4	1		1
ENSG00000158792	124044	SPATA2L	1		1
ENSG00000181274	23401	FRAT2	1		1
ENSG00000135763	9816	URB2	1		1
ENSG00000111728	6489	ST8SIA1	1		1
ENSG00000117115	11240	PADI2	1		1
ENSG00000183161	2188	FANCF	1		1
ENSG00000113732	8992	ATP6V0E1	1		1
ENSG00000115129	9540	TP53I3	1		1
ENSG00000181035	284439	SLC25A42	1		1
ENSG00000171051	2357	FPR1	1		1
ENSG00000079263	11262	SP140	1		1
ENSG00000241685	10552	ARPC1A	1		1
ENSG00000197208	6583	SLC22A4	1		1
ENSG00000144554	2177	FANCD2	1		1
ENSG00000030582	2896	GRN	1		1
ENSG00000168894	51255	RNF181	1		1
ENSG00000114861	27086	FOXP1	1		1
ENSG00000135116	8739	HRK	1		1
ENSG00000104375	6788	STK3	1		1
ENSG00000101236	11237	RNF24	1		1
ENSG00000197362	136051	ZNF786	1		1
ENSG00000104228	23087	TRIM35	1		1
ENSG00000174500	257144	GCSAM	1		1
ENSG00000090382	4069	LYZ	1		1
ENSG00000184221	116448	OLIG1	1		1
ENSG00000127804	79066	METTL16	1		1
ENSG00000042088	55775	TDP1	1		1
ENSG00000133706	51520	LARS1	1		1
ENSG00000130559	157922	CAMSAP1	1		1
ENSG00000143553	23557	SNAPIN	1		1
ENSG00000204070	90196	SYS1	1		1
ENSG00000170296	11337	GABARAP	1		1
ENSG00000132589	2319	FLOT2	1		1
ENSG00000163154	79626	TNFAIP8L2	1		1
ENSG00000145375	166378	SPATA5	1		1
ENSG00000104356	10940	POP1	1		1
ENSG00000135047	1514	CTSL	1		1
ENSG00000085978	55054	ATG16L1	1		1
ENSG00000112149	9308	CD83	1		1
ENSG00000130338	56995	TULP4	1		1
ENSG00000054116	27095	TRAPPC3	1		1
ENSG00000177733	10949	HNRNPA0	1		1
ENSG00000244617	151516	ASPRV1	1		1
ENSG00000153157	221711	SYCP2L	1		1
ENSG00000172725	57175	CORO1B	1		1
ENSG00000197548	10533	ATG7	1		1
ENSG00000122705	1211	CLTA	1		1
ENSG00000164054	51246	SHISA5	1		1
ENSG00000183813	1233	CCR4	1		1
ENSG00000135334	55122	AKIRIN2	1		1
ENSG00000185989	22821	RASA3	1		1
ENSG00000179833	9792	SERTAD2	1		1
ENSG00000160145	8997	KALRN	1		1
ENSG00000132623	63926	ANKEF1	1		1
ENSG00000138835	5998	RGS3	1		1
ENSG00000158406	8365	H4C8	1		1
ENSG00000114423	868	CBLB	1		1
ENSG00000100296	8563	THOC5	1		1
ENSG00000060491	11054	OGFR	1		1
ENSG00000166337	6881	TAF10	1		1
ENSG00000161905	246	ALOX15	1		1
ENSG00000069399	602	BCL3	1		1
ENSG00000242265	23089	PEG10	1		1
ENSG00000174125	7096	TLR1	1		1
ENSG00000213928	10379	IRF9	1		1
ENSG00000005469	54677	CROT	1		1
ENSG00000181007	284406	ZFP82	1		1
ENSG00000244045	147007	TMEM199	1		1
ENSG00000150991	7316	UBC	1		1
ENSG00000100722	79882	ZC3H14	1		1
ENSG00000165733	9790	BMS1	1		1
ENSG00000136068	2317	FLNB	1		1
ENSG00000185112	131583	FAM43A	1		1
ENSG00000130529	54795	TRPM4	1		1
ENSG00000005302	10943	MSL3	1		1
ENSG00000097033	51100	SH3GLB1	1		1
ENSG00000135365	51317	PHF21A	1		1
ENSG00000198846	9760	TOX	1		1
ENSG00000173171	4580	MTX1	1		1
ENSG00000131238	5538	PPT1	1		1
ENSG00000156110	132	ADK	1		1
ENSG00000060971	30	ACAA1	1		1
ENSG00000106351	3268	AGFG2	1		1
ENSG00000130396	4301	AFDN	1		1
ENSG00000156127	10538	BATF	1		1
ENSG00000186431	2204	FCAR	1		1
ENSG00000196664	51284	TLR7	1		1
ENSG00000153944	124540	MSI2	1		1
ENSG00000089351	57655	GRAMD1A	1		1
ENSG00000035720	26228	STAP1	1		1
ENSG00000135426	9840	TESPA1	1		1
ENSG00000123689	50486	G0S2	1		1
ENSG00000186074	146722	CD300LF	1		1
ENSG00000154027	26289	AK5	1		1
ENSG00000135749	80003	PCNX2	1		1
ENSG00000027075	5583	PRKCH	1		1
ENSG00000125734	56927	GPR108	1		1
ENSG00000167202	23102	TBC1D2B	1		1
ENSG00000130303	684	BST2	1		1
ENSG00000040199	23035	PHLPP2	1		1
ENSG00000100926	10548	TM9SF1	1		1
ENSG00000235750	9674	KIAA0040	1		1
ENSG00000196220	9901	SRGAP3	1		1
ENSG00000121807	729230	CCR2	1		1
ENSG00000103569	366	AQP9	1		1
ENSG00000118971	894	CCND2	1		1
ENSG00000204438	7918	GPANK1	1		1
ENSG00000178685	84875	PARP10	1		1
ENSG00000149308	4863	NPAT	1		1
ENSG00000112290	8936	WASF1	1		1
ENSG00000103037	79918	SETD6	1		1
ENSG00000117480	2166	FAAH	1		1
ENSG00000103423	9093	DNAJA3	1		1
ENSG00000124226	55905	RNF114	1		1
ENSG00000174282	57659	ZBTB4	1		1
ENSG00000184182	140739	UBE2F	1		1
ENSG00000164024	23173	METAP1	1		1
ENSG00000108924	3131	HLF	1		1
ENSG00000168701	29100	TMEM208	1		1
ENSG00000058600	55718	POLR3E	1		1
ENSG00000113763	90249	UNC5A	1		1
ENSG00000141741	84299	MIEN1	1		1
ENSG00000140382	10363	HMG20A	1		1
ENSG00000140749	10261	IGSF6	1		1
ENSG00000107077	23081	KDM4C	1		1
ENSG00000093167	9209	LRRFIP2	1		1
ENSG00000095380	54187	NANS	1		1
ENSG00000154764	7476	WNT7A	1		1
ENSG00000166483	7465	WEE1	1		1
ENSG00000171798	85442	KNDC1	1		1
ENSG00000181631	53829	P2RY13	1		1
ENSG00000105366	27181	SIGLEC8	1		1
ENSG00000198818	113402	SFT2D1	1		1
ENSG00000108405	5023	P2RX1	1		1
ENSG00000159267	3141	HLCS	1		1
ENSG00000168781	9677	PPIP5K1	1		1
ENSG00000163686	57406	ABHD6	1		1
ENSG00000076513	88455	ANKRD13A	1		1
ENSG00000094916	23468	CBX5	1		1
ENSG00000103723	8120	AP3B2	1		1
ENSG00000141569	201292	TRIM65	1		1
ENSG00000196313	9883	POM121	1		1
ENSG00000008256	9265	CYTH3	1		1
ENSG00000115687	23178	PASK	1		1
ENSG00000132906	842	CASP9	1		1
ENSG00000171700	10287	RGS19	1		1
ENSG00000205927	10215	OLIG2	1		1
ENSG00000168004	117245	PLAAT5	1		1
ENSG00000015133	440193	CCDC88C	1		1
ENSG00000162804	25992	SNED1	1		1
ENSG00000169896	3684	ITGAM	1		1
ENSG00000140678	3687	ITGAX	1		1
ENSG00000103064	9057	SLC7A6	1		1
ENSG00000140948	23174	ZCCHC14	1		1
ENSG00000077044	8527	DGKD	1		1
ENSG00000072858	54847	SIDT1	1		1
ENSG00000171467	24149	ZNF318	1		1
ENSG00000064703	11218	DDX20	1		1
ENSG00000148290	6834	SURF1	1		1
ENSG00000111786	8683	SRSF9	1		1
ENSG00000135127	92558	BICDL1	1		1
ENSG00000113269	55819	RNF130	1		1
ENSG00000103490	29108	PYCARD	1		1
ENSG00000182557	201305	SPNS3	1		1
ENSG00000145287	51316	PLAC8	1		1
ENSG00000119457	57864	SLC46A2	1		1
ENSG00000088205	8886	DDX18	1		1
ENSG00000100628	51676	ASB2	1		1
ENSG00000137337	9656	MDC1	1		1
ENSG00000086102	4799	NFX1	1		1
ENSG00000116127	7840	ALMS1	1		1
ENSG00000161791	91010	FMNL3	1		1
ENSG00000102096	11040	PIM2	1		1
ENSG00000142634	79180	EFHD2	1		1
ENSG00000140391	10099	TSPAN3	1		1
ENSG00000160796	23218	NBEAL2	1		1
ENSG00000246705	55766	H2AJ	1		1
ENSG00000151413	80224	NUBPL	1		1
ENSG00000096433	3710	ITPR3	1		1
ENSG00000183307	27439	TMEM121B	1		1
ENSG00000127334	8445	DYRK2	1		1
ENSG00000174021	2787	GNG5	1		1
ENSG00000119514	79695	GALNT12	1		1
ENSG00000148655	83938	LRMDA	1		1
ENSG00000131042	10288	LILRB2	1		1
ENSG00000105612	1777	DNASE2	1		1
ENSG00000130348	55278	QRSL1	1		1
ENSG00000054523	23095	KIF1B	1		1
ENSG00000163155	388695	LYSMD1	1		1
ENSG00000110203	2352	FOLR3	1		1
ENSG00000065802	51665	ASB1	1		1
ENSG00000167676	729359	PLIN4	1		1
ENSG00000091181	3568	IL5RA	1		1
ENSG00000132825	5509	PPP1R3D	1		1
ENSG00000106804	727	C5	1		1
ENSG00000143612	25912	C1orf43	1		1
ENSG00000130429	10095	ARPC1B	1		1
ENSG00000067992	5165	PDK3	1		1
ENSG00000145491	83853	ROPN1L	1		1
ENSG00000180549	2529	FUT7	1		1
ENSG00000112367	9896	FIG4	1		1
ENSG00000101473	10005	ACOT8	1		1
ENSG00000188997	283219	KCTD21	1		1
ENSG00000182240	25825	BACE2	1		1
ENSG00000182983	389114	ZNF662	1		1
ENSG00000184209	11066	SNRNP35	1		1
ENSG00000188938	158293	FAM120AOS	1		1
ENSG00000126561	6776	STAT5A	1		1
ENSG00000143891	130589	GALM	1		1
ENSG00000183647	348327	ZNF530	1		1
ENSG00000167608	147798	TMC4	1		1
ENSG00000083123	594	BCKDHB	1		1
ENSG00000072609	55743	CHFR	1		1
ENSG00000163156	79005	SCNM1	1		1
ENSG00000100346	8911	CACNA1I	1		1
ENSG00000141505	432	ASGR1	1		1
ENSG00000129673	15	AANAT	1		1
ENSG00000132965	241	ALOX5AP	1		1
ENSG00000102144	5230	PGK1	1		1
ENSG00000164047	820	CAMP	1		1
ENSG00000109861	1075	CTSC	1		1
ENSG00000065183	10885	WDR3	1		1
ENSG00000117643	57134	MAN1C1	1		1
ENSG00000058804	55706	NDC1	1		1
ENSG00000162736	23385	NCSTN	1		1
ENSG00000198874	55253	TYW1	1		1
ENSG00000146094	79930	DOK3	1		1
ENSG00000103056	55512	SMPD3	1		1
ENSG00000204852	79600	TCTN1	1		1
ENSG00000241839	80301	PLEKHO2	1		1
ENSG00000132581	6388	SDF2	1		1
ENSG00000167074	7008	TEF	1		1
ENSG00000007516	8938	BAIAP3	1		1
ENSG00000111644	84519	ACRBP	1		1
ENSG00000160593	120425	JAML	1		1
ENSG00000176490	148252	DIRAS1	1		1
ENSG00000124181	5335	PLCG1	1		1
ENSG00000130176	1264	CNN1	1		1
ENSG00000185920	5727	PTCH1	1		1
ENSG00000143106	5686	PSMA5	1		1
ENSG00000197249	5265	SERPINA1	1		1
ENSG00000091436	51776	MAP3K20	1		1
ENSG00000196189	64218	SEMA4A	1		1
ENSG00000255587	401258	RAB44	1		1
ENSG00000139890	161253	REM2	1		1
ENSG00000167555	84436	ZNF528	1		1
ENSG00000197471	6693	SPN	1		1
ENSG00000185862	2124	EVI2B	1		1
ENSG00000132780	4678	NASP	1		1
ENSG00000177663	23765	IL17RA	1		1
ENSG00000132530	54739	XAF1	1		1
ENSG00000182885	222487	ADGRG3	1		1
ENSG00000196724	147686	ZNF418	1		1
ENSG00000088808	23368	PPP1R13B	1		1
ENSG00000137806	51103	NDUFAF1	1		1
ENSG00000130299	84705	GTPBP3	1		1
ENSG00000171219	55561	CDC42BPG	1		1
ENSG00000163702	84818	IL17RC	1		1
ENSG00000171595	64446	DNAI2	1		1
ENSG00000162739	114836	SLAMF6	1		1
ENSG00000146021	26249	KLHL3	1		1
ENSG00000113360	29102	DROSHA	1		1
ENSG00000117597	27042	UTP25	1		1
ENSG00000114739	93	ACVR2B	1		1
ENSG00000130695	64793	CEP85	1		1
ENSG00000137070	3590	IL11RA	1		1
ENSG00000107742	9806	SPOCK2	1		1
ENSG00000153898	255231	MCOLN2	1		1
ENSG00000171574	201514	ZNF584	1		1
ENSG00000141956	63977	PRDM15	1		1
ENSG00000148110	84641	MFSD14B	1		1
ENSG00000197771	79892	MCMBP	1		1
ENSG00000125148	4502	MT2A	1		1
ENSG00000204634	11138	TBC1D8	1		1
ENSG00000137312	10211	FLOT1	1		1
ENSG00000117305	3155	HMGCL	1		1
ENSG00000100365	4689	NCF4	1		1
ENSG00000142166	3454	IFNAR1	1		1
ENSG00000249115	23354	HAUS5	1		1
ENSG00000165138	203286	ANKS6	1		1
ENSG00000213722	23564	DDAH2	1		1
ENSG00000143252	6391	SDHC	1		1
ENSG00000173281	79660	PPP1R3B	1		1
ENSG00000030419	22807	IKZF2	1		1
ENSG00000213625	54741	LEPROT	1		1
ENSG00000197324	26020	LRP10	1		1
ENSG00000204519	90233	ZNF551	1		1
ENSG00000174989	26259	FBXW8	1		1
ENSG00000158714	56833	SLAMF8	1		1
ENSG00000141562	26502	NARF	1		1
ENSG00000132300	55037	PTCD3	1		1
ENSG00000185344	23545	ATP6V0A2	1		1
ENSG00000235568	150372	NFAM1	1		1
ENSG00000148288	26301	GBGT1	1		1
ENSG00000092820	7430	EZR	1		1
ENSG00000137822	27229	TUBGCP4	1		1
ENSG00000103355	260429	PRSS33	1		1
ENSG00000065675	5588	PRKCQ	1		1
ENSG00000172508	57571	CARNS1	1		1
ENSG00000111110	57460	PPM1H	1		1
ENSG00000122203	57179	KIAA1191	1		1
ENSG00000136156	9445	ITM2B	1		1
ENSG00000140092	10516	FBLN5	1		1
ENSG00000067182	7132	TNFRSF1A	1		1
ENSG00000198879	57713	SFMBT2	1		1
ENSG00000043143	23338	JADE2	1		1
ENSG00000198286	84433	CARD11	1		1
ENSG00000085465	5016	OVGP1	1		1
ENSG00000109452	8821	INPP4B	1		1
ENSG00000136153	4008	LMO7	1		1
ENSG00000165181	158401	SHOC1	1		1
ENSG00000177697	977	CD151	1		1
ENSG00000150977	196383	RILPL2	1		1
ENSG00000121064	59342	SCPEP1	1		1
ENSG00000132383	6117	RPA1	1		1
ENSG00000073969	4905	NSF	1		1
ENSG00000166261	7753	ZNF202	1		1
ENSG00000181381	91351	DDX60L	1		1
ENSG00000197555	26037	SIPA1L1	1		1
ENSG00000100099	89781	HPS4	1		1
ENSG00000198089	9814	SFI1	1		1
ENSG00000188785	147694	ZNF548	1		1
ENSG00000082196	114899	C1QTNF3	1		1
ENSG00000047644	55841	WWC3	1		1
ENSG00000114978	55233	MOB1A	1		1
ENSG00000215788	8718	TNFRSF25	1		1
ENSG00000185201	10581	IFITM2	1		1
ENSG00000164091	80335	WDR82	1		1
ENSG00000171365	1184	CLCN5	1		1
ENSG00000188917	79979	TRMT2B	1		1
ENSG00000119401	22954	TRIM32	1		1
ENSG00000178307	8834	TMEM11	1		1
ENSG00000102007	5355	PLP2	1		1
ENSG00000025434	10062	NR1H3	1		1
ENSG00000225873	102724231	C3orf86	1		1
ENSG00000108788	6945	MLX	1		1
ENSG00000105289	27134	TJP3	1		1
ENSG00000168280	3800	KIF5C	1		1
ENSG00000129538	6035	RNASE1	1		1
ENSG00000157350	6483	ST3GAL2	1		1
ENSG00000198169	90987	ZNF251	1		1
ENSG00000143452	84072	HORMAD1	1		1
ENSG00000158481	911	CD1C	1		1
ENSG00000135144	1840	DTX1	1		1
ENSG00000183624	56941	HMCES	1		1
ENSG00000257743	93432	MGAM2	1		1
ENSG00000124374	400961	PAIP2B	1		1
ENSG00000135622	10505	SEMA4F	1		1
ENSG00000114554	5361	PLXNA1	1		1
ENSG00000101916	51311	TLR8	1		1
ENSG00000099203	11018	TMED1	1		1
ENSG00000124784	83732	RIOK1	1		1
ENSG00000221978	81669	CCNL2	1		1
ENSG00000124256	81030	ZBP1	1		1
ENSG00000164715	22853	LMTK2	1		1
ENSG00000131127	7700	ZNF141	1		1
ENSG00000147324	9258	MFHAS1	1		1
ENSG00000035862	7077	TIMP2	1		1
ENSG00000181847	201633	TIGIT	1		1
ENSG00000198105	57209	ZNF248	1		1
ENSG00000096996	3594	IL12RB1	1		1
ENSG00000100505	114088	TRIM9	1		1
ENSG00000138758	55752	SEPTIN11	1		1
ENSG00000198301	55153	SDAD1	1		1
ENSG00000152804	3087	HHEX	1		1
ENSG00000105176	8725	URI1	1		1
ENSG00000092200	57096	RPGRIP1	1		1
ENSG00000198001	51135	IRAK4	1		1
ENSG00000087152	56970	ATXN7L3	1		1
ENSG00000158006	5051	PAFAH2	1		1
ENSG00000107796	59	ACTA2	1		1
ENSG00000143376	81609	SNX27	1		1
ENSG00000115504	23301	EHBP1	1		1
ENSG00000105426	5802	PTPRS	1		1
ENSG00000131845	57343	ZNF304	1		1
ENSG00000131748	10948	STARD3	1		1
ENSG00000179044	283849	EXOC3L1	1		1
ENSG00000184432	9276	COPB2	1		1
ENSG00000185436	163702	IFNLR1	1		1
ENSG00000117362	51107	APH1A	1		1
ENSG00000103657	8925	HERC1	1		1
ENSG00000159445	117145	THEM4	1		1
ENSG00000130723	84726	PRRC2B	1		1
ENSG00000114853	92999	ZBTB47	1		1
ENSG00000139675	144983	HNRNPA1L2	1		1
ENSG00000160999	10603	SH2B2	1		1
ENSG00000116044	4780	NFE2L2	1		1
ENSG00000144476	57007	ACKR3	1		1
ENSG00000247626	92935	MARS2	1		1
ENSG00000171049	2358	FPR2	1		1
ENSG00000142207	9875	URB1	1		1
ENSG00000167601	558	AXL	1		1
ENSG00000139641	23344	ESYT1	1		1
ENSG00000107679	59338	PLEKHA1	1		1
ENSG00000146963	51631	LUC7L2	1		1
ENSG00000204178	55219	MACO1	1		1
ENSG00000006007	51573	GDE1	1		1
ENSG00000185730	79943	ZNF696	1		1
ENSG00000102245	959	CD40LG	1		1
ENSG00000144161	84524	ZC3H8	1		1
ENSG00000100105	23598	PATZ1	1		1
ENSG00000051523	1535	CYBA	1		1
ENSG00000054392	55733	HHAT	1		1
ENSG00000054967	84957	RELT	1		1
ENSG00000197077	85379	KIAA1671	1		1
ENSG00000175938	93129	ORAI3	1		1
ENSG00000078699	9139	CBFA2T2	1		1
ENSG00000138698	5910	RAP1GDS1	1		1
ENSG00000099940	9342	SNAP29	1		1
ENSG00000074621	9187	SLC24A1	1		1
ENSG00000157077	9372	ZFYVE9	1		1
ENSG00000050405	51474	LIMA1	1		1
ENSG00000198910	3897	L1CAM	1		1
ENSG00000196284	8464	SUPT3H	1		1
ENSG00000164124	55314	TMEM144	1		1
ENSG00000173442	254102	EHBP1L1	1		1
ENSG00000206053	90861	JPT2	1		1
ENSG00000086730	7462	LAT2	1		1
ENSG00000105058	26017	FAM32A	1		1
ENSG00000176293	7694	ZNF135	1		1
ENSG00000215012	79680	RTL10	1		1
ENSG00000160685	51043	ZBTB7B	1		1
ENSG00000165490	220042	DDIAS	1		1
ENSG00000185101	338440	ANO9	1		1
ENSG00000257093	57189	DENND11	1		1
ENSG00000113569	9631	NUP155	1		1
ENSG00000169045	3187	HNRNPH1	1		1
ENSG00000154229	5578	PRKCA	1		1
ENSG00000173559	64859	NABP1	1		1
ENSG00000197956	6277	S100A6	1		1
ENSG00000196663	9895	TECPR2	1		1
ENSG00000114812	7433	VIPR1	1		1
ENSG00000183655	64410	KLHL25	1		1
ENSG00000178947	399668	SMIM10L2A	1		1
ENSG00000003402	8837	CFLAR	1		1
ENSG00000198113	54863	TOR4A	1		1
ENSG00000156650	23522	KAT6B	1		1
ENSG00000077984	8530	CST7	1		1
ENSG00000167434	762	CA4	1		1
ENSG00000102054	5931	RBBP7	1		1
ENSG00000159433	57519	STARD9	1		1
ENSG00000146285	256380	SCML4	1		1
ENSG00000082397	23136	EPB41L3	1		1
ENSG00000088832	2280	FKBP1A	1		1
ENSG00000196867	140612	ZFP28	1		1
ENSG00000117174	54680	ZNHIT6	1		1
ENSG00000129255	9526	MPDU1	1		1
ENSG00000203618	2812	GP1BB	1		1
ENSG00000168672	157638	LRATD2	1		1
ENSG00000167578	53916	RAB4B	1		1
ENSG00000156113	3778	KCNMA1	1		1
ENSG00000131018	23345	SYNE1	1		1
ENSG00000155659	11326	VSIG4	1		1
ENSG00000114268	5210	PFKFB4	1		1
ENSG00000112159	23195	MDN1	1		1
ENSG00000143167	10223	GPA33	1		1
ENSG00000170653	11016	ATF7	1		1
ENSG00000085721	54700	RRN3	1		1
ENSG00000143842	9580	SOX13	1		1
ENSG00000117090	6504	SLAMF1	1		1
ENSG00000133943	80017	DGLUCY	1		1
ENSG00000049246	8863	PER3	1		1
ENSG00000069275	64710	NUCKS1	1		1
ENSG00000183691	9241	NOG	1		1
ENSG00000104714	157697	ERICH1	1		1
ENSG00000128191	54487	DGCR8	1		1
ENSG00000163606	131450	CD200R1	1		1
ENSG00000155876	10670	RRAGA	1		1
ENSG00000168461	11031	RAB31	1		1
ENSG00000059588	6894	TARBP1	1		1
ENSG00000122224	4063	LY9	1		1
ENSG00000104490	83988	NCALD	1		1
ENSG00000102978	5432	POLR2C	1		1
ENSG00000110448	921	CD5	1		1
ENSG00000188282	285180	RUFY4	1		1
ENSG00000162551	249	ALPL	1		1
ENSG00000172216	1051	CEBPB	1		1
ENSG00000108424	3837	KPNB1	1		1
ENSG00000137073	55833	UBAP2	1		1
ENSG00000187862	164118	TTC24	1		1
ENSG00000128694	64172	OSGEPL1	1		1
ENSG00000243649	629	CFB	1		1
ENSG00000179981	10194	TSHZ1	1		1
ENSG00000163328	151556	GPR155	1		1
ENSG00000159753	146206	CARMIL2	1		1
ENSG00000101558	9218	VAPA	1		1
ENSG00000204619	6992	PPP1R11	1		1
ENSG00000105767	199731	CADM4	1		1
ENSG00000144659	54977	SLC25A38	1		1
ENSG00000113441	4012	LNPEP	1		1
ENSG00000135093	84749	USP30	1		1
ENSG00000153563	925	CD8A	1		1
ENSG00000151948	144423	GLT1D1	1		1
ENSG00000168675	753	LDLRAD4	1		1
ENSG00000136444	55316	RSAD1	1		1
ENSG00000165959	79789	CLMN	1		1
ENSG00000083814	79891	ZNF671	1		1
ENSG00000172771	90288	EFCAB12	1		1
ENSG00000069248	55746	NUP133	1		1
ENSG00000127586	63922	CHTF18	1		1
ENSG00000115828	25797	QPCT	1		1
ENSG00000131475	84313	VPS25	1		1
ENSG00000188322	388228	SBK1	1		1
ENSG00000122490	80148	SLC66A2	1		1
ENSG00000141480	409	ARRB2	1		1
ENSG00000166681	27018	BEX3	1		1
ENSG00000185483	4919	ROR1	1		1
ENSG00000138760	950	SCARB2	1		1
ENSG00000104880	23370	ARHGEF18	1		1
ENSG00000126368	9572	NR1D1	1		1
ENSG00000107957	9644	SH3PXD2A	1		1
ENSG00000122986	84329	HVCN1	1		1
ENSG00000159314	201176	ARHGAP27	1		1
ENSG00000184787	7327	UBE2G2	1		1
ENSG00000189377	284340	CXCL17	1		1
ENSG00000163823	1230	CCR1	1		1
ENSG00000037280	2324	FLT4	1		1
ENSG00000160410	92799	SHKBP1	1		1
ENSG00000186017	84924	ZNF566	1		1
ENSG00000101224	994	CDC25B	1		1
ENSG00000116824	914	CD2	1		1
ENSG00000170873	9788	MTSS1	1		1
ENSG00000131378	23180	RFTN1	1		1
ENSG00000151240	22982	DIP2C	1		1
ENSG00000109133	55161	TMEM33	1		1
ENSG00000198131	27300	ZNF544	1		1
ENSG00000119285	55127	HEATR1	1		1
ENSG00000136689	3557	IL1RN	1		1
ENSG00000186583	375686	SPATC1	1		1
ENSG00000104856	5971	RELB	1		1
ENSG00000204084	3633	INPP5B	1		1
ENSG00000152217	26040	SETBP1	1		1
ENSG00000128731	8924	HERC2	1		1
ENSG00000188559	57186	RALGAPA2	1		1
ENSG00000121895	80008	TMEM156	1		1
ENSG00000160191	5152	PDE9A	1		1
ENSG00000183150	2842	GPR19	1		1
ENSG00000213762	7693	ZNF134	1		1
ENSG00000164080	23132	RAD54L2	1		1
ENSG00000116586	28956	LAMTOR2	1		1
ENSG00000135736	92922	CCDC102A	1		1
ENSG00000163348	90780	PYGO2	1		1
ENSG00000124507	29993	PACSIN1	1		1
ENSG00000174469	26047	CNTNAP2	1		1
ENSG00000158435	55571	CNOT11	1		1
ENSG00000159618	221188	ADGRG5	1		1
ENSG00000179409	50628	GEMIN4	1		1
ENSG00000141968	7409	VAV1	1		1
ENSG00000148358	57720	GPR107	1		1
ENSG00000198060	54708	MARCHF5	1		1
ENSG00000124103	200232	FAM209A	1		1
ENSG00000214456	440503	PLIN5	1		1
ENSG00000185475	374395	TMEM179B	1		1
ENSG00000103494	23322	RPGRIP1L	1		1
ENSG00000160007	2909	ARHGAP35	1		1
ENSG00000188636	84247	RTL6	1		1
ENSG00000087269	8602	NOP14	1		1
ENSG00000146674	3486	IGFBP3	1		1
ENSG00000114354	10342	TFG	1		1
ENSG00000113263	3702	ITK	1		1
ENSG00000205352	54458	PRR13	1		1
ENSG00000146054	81786	TRIM7	1		1
ENSG00000158270	81035	COLEC12	1		1
ENSG00000205730	162073	ITPRIPL2	1		1
ENSG00000163932	5580	PRKCD	1		1
ENSG00000105516	1628	DBP	1		1
ENSG00000065150	3843	IPO5	1		1
ENSG00000221923	400713	ZNF880	1		1
ENSG00000124243	55653	BCAS4	1		1
ENSG00000136279	28988	DBNL	1		1
ENSG00000196218	6261	RYR1	1		1
ENSG00000184574	57121	LPAR5	1		1
ENSG00000159733	57732	ZFYVE28	1		1
ENSG00000162222	283237	TTC9C	1		1
ENSG00000131446	4245	MGAT1	1		1
ENSG00000131437	11127	KIF3A	1		1
ENSG00000146904	2041	EPHA1	1		1
ENSG00000130956	22927	HABP4	1		1
ENSG00000186416	55922	NKRF	1		1
ENSG00000141127	5636	PRPSAP2	1		1
ENSG00000079393	51207	DUSP13	1		1
ENSG00000148841	85450	ITPRIP	1		1
ENSG00000143382	54507	ADAMTSL4	1		1
ENSG00000154328	252969	NEIL2	1		1
ENSG00000050748	5601	MAPK9	1		1
ENSG00000124523	23408	SIRT5	1		1
ENSG00000183495	57634	EP400	1		1
ENSG00000034053	321	APBA2	1		1
ENSG00000172594	10924	SMPDL3A	1		1
ENSG00000138433	9541	CIR1	1		1
ENSG00000187037	353345	GPR141	1		1
ENSG00000007314	6329	SCN4A	1		1
ENSG00000175643	116028	RMI2	1		1
ENSG00000171786	4807	NHLH1	1		1
ENSG00000120899	2185	PTK2B	1		1
ENSG00000178199	340152	ZC3H12D	1		1
ENSG00000056558	7185	TRAF1	1		1
ENSG00000105383	945	CD33	1		1
ENSG00000101347	25939	SAMHD1	1		1
ENSG00000106772	158471	PRUNE2	1		1
ENSG00000166889	219988	PATL1	1		1
ENSG00000198589	987	LRBA	1		1
ENSG00000173064	283450	HECTD4	1		1
ENSG00000170837	2850	GPR27	1		1
ENSG00000176595	9920	KBTBD11	1		1
ENSG00000035928	5981	RFC1	1		1
ENSG00000163082	130367	SGPP2	1		1
ENSG00000175556	79836	LONRF3	1		1
ENSG00000204472	199	AIF1	1		1
ENSG00000101181	26164	MTG2	1		1
ENSG00000104324	10404	CPQ	1		1
ENSG00000104814	11184	MAP4K1	1		1
ENSG00000138069	5861	RAB1A	1		1
ENSG00000134107	8553	BHLHE40	1		1
ENSG00000074966	7294	TXK	1		1
ENSG00000175489	126364	LRRC25	1		1
ENSG00000131899	3996	LLGL1	1		1
ENSG00000188786	4520	MTF1	1		1
ENSG00000141012	2588	GALNS	1		1
ENSG00000158321	26053	AUTS2	1		1
ENSG00000173153	2101	ESRRA	1		1
ENSG00000020256	55734	ZFP64	1		1
ENSG00000105186	84079	ANKRD27	1		1
ENSG00000219481	55672	NBPF1	1		1
ENSG00000172409	10978	CLP1	1		1
ENSG00000101457	116092	DNTTIP1	1		1
ENSG00000198894	85457	CIPC	1		1
ENSG00000203710	1378	CR1	1		1
ENSG00000120915	2053	EPHX2	1		1
ENSG00000124356	10617	STAMBP	1		1
ENSG00000198919	9666	DZIP3	1		1
ENSG00000125170	55715	DOK4	1		1
ENSG00000198799	9860	LRIG2	1		1
ENSG00000105707	3249	HPN	1		1
ENSG00000091127	54517	PUS7	1		1
ENSG00000085514	29992	PILRA	1		1
ENSG00000106624	165	AEBP1	1		1
ENSG00000188227	390927	ZNF793	1		1
ENSG00000180423	283254	HARBI1	1		1
ENSG00000111752	1911	PHC1	1		1
ENSG00000089775	7597	ZBTB25	1		1
ENSG00000101150	7165	TPD52L2	1		1
ENSG00000135966	9392	TGFBRAP1	1		1
ENSG00000160271	5900	RALGDS	1		1
ENSG00000163636	9861	PSMD6	1		1
ENSG00000117984	1509	CTSD	1		1
ENSG00000174738	9975	NR1D2	1		1
ENSG00000166405	79608	RIC3	1		1
ENSG00000198690	22909	FAN1	1		1
ENSG00000184838	51334	PRR16	1		1
ENSG00000111452	283383	ADGRD1	1		1
ENSG00000167565	29946	SERTAD3	1		1
ENSG00000110060	83480	PUS3	1		1
ENSG00000134571	4607	MYBPC3	1		1
ENSG00000135506	10956	OS9	1		1
ENSG00000010803	22955	SCMH1	1		1
ENSG00000128908	54617	INO80	1		1
ENSG00000135940	1329	COX5B	1		1
ENSG00000163453	3490	IGFBP7	1		1
ENSG00000235863	8705	B3GALT4	1		1
ENSG00000125430	9953	HS3ST3B1	1		1
ENSG00000180357	23060	ZNF609	1		1
ENSG00000102524	10673	TNFSF13B	1		1
ENSG00000123600	79828	METTL8	1		1
ENSG00000010539	7752	ZNF200	1		1
ENSG00000154217	26207	PITPNC1	1		1
ENSG00000136111	9882	TBC1D4	1		1
ENSG00000166938	115752	DIS3L	1		1
ENSG00000171860	719	C3AR1	1		1
ENSG00000121753	576	ADGRB2	1		1
ENSG00000164828	23353	SUN1	1		1
ENSG00000164088	132160	PPM1M	1		1
ENSG00000130638	25814	ATXN10	1		1
ENSG00000184349	1946	EFNA5	1		1
ENSG00000109684	116449	CLNK	1		1
ENSG00000101307	10326	SIRPB1	1		1
ENSG00000170458	929	CD14	1		1
ENSG00000049860	3074	HEXB	1		1
ENSG00000121236	117854	TRIM6	1		1
ENSG00000198053	140885	SIRPA	1		1
ENSG00000082458	1741	DLG3	1		1
ENSG00000158246	115572	TENT5B	1		1
ENSG00000174652	10781	ZNF266	1		1
ENSG00000099834	53841	CDHR5	1		1
ENSG00000111801	10384	BTN3A3	1		1
ENSG00000109099	5376	PMP22	1		1
ENSG00000124942	79026	AHNAK	1		1
ENSG00000163959	200931	SLC51A	1		1
ENSG00000178896	54512	EXOSC4	1		1
ENSG00000176915	23141	ANKLE2	1		1
ENSG00000112299	8876	VNN1	1		1
ENSG00000100300	706	TSPO	1		1
ENSG00000008405	1407	CRY1	1		1
ENSG00000060558	2769	GNA15	1		1
ENSG00000132286	26515	TIMM10B	1		1
ENSG00000183864	10766	TOB2	1		1
ENSG00000101191	11083	DIDO1	1		1
ENSG00000182118	375061	FAM89A	1		1
ENSG00000183773	150209	AIFM3	1		1
ENSG00000037474	54888	NSUN2	1		1
ENSG00000035115	26751	SH3YL1	1		1
ENSG00000144791	8994	LIMD1	1		1
ENSG00000068323	7030	TFE3	1		1
ENSG00000197457	50861	STMN3	1		1
ENSG00000143862	127829	ARL8A	1		1
ENSG00000186260	57496	MRTFB	1		1
ENSG00000125531	79025	FNDC11	1		1
ENSG00000064687	10347	ABCA7	1		1
ENSG00000134333	3939	LDHA	1		1
ENSG00000142794	84224	NBPF3	1		1
ENSG00000149489	6094	ROM1	1		1
ENSG00000159348	51706	CYB5R1	1		1
ENSG00000153933	8526	DGKE	1		1
ENSG00000124357	55577	NAGK	1		1
ENSG00000239732	54106	TLR9	1		1
ENSG00000005513	30812	SOX8	1		1
ENSG00000006530	55750	AGK	1		1
ENSG00000166313	322	APBB1	1		1
ENSG00000155287	81894	SLC25A28	1		1
ENSG00000101442	79913	ACTR5	1		1
ENSG00000198715	112770	GLMP	1		1
ENSG00000168288	27249	MMADHC	1		1
ENSG00000164056	10252	SPRY1	1		1
ENSG00000020633	864	RUNX3	1		1
ENSG00000172426	221421	RSPH9	1		1
ENSG00000163421	60675	PROK2	1		1
ENSG00000175130	65108	MARCKSL1	1		1
ENSG00000099219	79956	ERMP1	1		1
ENSG00000100422	64781	CERK	1		1
ENSG00000139433	51228	GLTP	1		1
ENSG00000118113	4317	MMP8	1		1
ENSG00000004059	381	ARF5	1		1
ENSG00000171766	2628	GATM	1		1
ENSG00000134324	23175	LPIN1	1		1
ENSG00000137094	25822	DNAJB5	1		1
ENSG00000089154	10985	GCN1	1		1
ENSG00000099814	283638	CEP170B	1		1
ENSG00000163485	134	ADORA1	1		1
ENSG00000182979	9112	MTA1	1		1
ENSG00000172315	112858	TP53RK	1		1
ENSG00000161298	84911	ZNF382	1		1
ENSG00000149970	22866	CNKSR2	1		1
ENSG00000188305	374872	PEAK3	1		1
ENSG00000145545	6715	SRD5A1	1		1
ENSG00000115919	8942	KYNU	1		1
ENSG00000159403	715	C1R	1		1
ENSG00000141232	10140	TOB1	1		1
ENSG00000163221	6283	S100A12	1		1
ENSG00000123338	3071	NCKAP1L	1		1
ENSG00000103196	83716	CRISPLD2	1		1
ENSG00000025039	58528	RRAGD	1		1
ENSG00000161647	4356	MPP3	1		1
ENSG00000150048	51267	CLEC1A	1		1
ENSG00000215252	440270	GOLGA8B	1		1
ENSG00000112304	55856	ACOT13	1		1
ENSG00000167105	162461	TMEM92	1		1
ENSG00000167996	2495	FTH1	1		1
ENSG00000186026	342909	ZNF284	1		1
ENSG00000129084	5682	PSMA1	1		1
ENSG00000100897	80344	DCAF11	1		1
ENSG00000213809	22914	KLRK1	1		1
ENSG00000116704	23169	SLC35D1	1		1
ENSG00000173898	6712	SPTBN2	1		1
[truncated: 8,364 more rows]
