# Supplementary material for: The Peripheral Blood Transcriptome Is Correlated With PET Measures of Lung Inflammation During Successful Tuberculosis Treatment
Source: Front Immunol. 2021 Feb 10;11:596173. doi: 10.3389/fimmu.2020.596173 (PMC7902901; doi:10.3389/fimmu.2020.596173)
Supplement: Supplementary Table 6 — Significance test for overlap between 320-probe treatment-specific signature from Bloom et al. (24) and PETGenes. [Table_S06.xlsx] [file Table_6.xlsx]

## Sheet: Table S6
Table S6: Significance test for overlap between 320-probe treatment-specific signature from Bloom et al and PETGenes
	not in BloomSignatures	in BloomSignatures
not in PETGenes	13935	199
in PETGenes	571	68
Bloom Signatures (n=267); PETGenes (n=639); Intersection size=68; Overlapping p-value=7.3e-34; Odds ratio=8.34; Overlap tested using Fisher's exact test (alternative=greater); and Jaccard Index=0.08.
