# Supplementary material for: The Peripheral Blood Transcriptome Is Correlated With PET Measures of Lung Inflammation During Successful Tuberculosis Treatment
Source: Front Immunol. 2021 Feb 10;11:596173. doi: 10.3389/fimmu.2020.596173 (PMC7902901; doi:10.3389/fimmu.2020.596173)
Supplement: Supplementary Table 7 — Significance test for overlap between 393-probe signature from Berry et al. (22) and PETGenes. [Table_S07.xlsx] [file Table_7.xlsx]

## Sheet: Table S7
Table S7: Significance test for overlap between 393-probe (307-gene) signature from Berry et al. and PETGenes
	not in Berry	in Berry
not in PETGenes	13895	201
in PETGenes	533	106
Berry Signature (n=307); PETGenes (n=639); Intersection size (n=106); p-value=1.17e-67; Odds ratio=13.74; Overlap tested using Fisher's exact test ; and Jaccard Index=0.13.
