# Supplementary material for: The Peripheral Blood Transcriptome Is Correlated With PET Measures of Lung Inflammation During Successful Tuberculosis Treatment
Source: Front Immunol. 2021 Feb 10;11:596173. doi: 10.3389/fimmu.2020.596173 (PMC7902901; doi:10.3389/fimmu.2020.596173)
Supplement: Supplementary Table 8 — Significance test for overlap between “TB blood biomarkers in the lung” from Subbian et al. (85) and PETGenes. [Table_S08.xlsx] [file Table_8.xlsx]

## Sheet: Table S8
Table S8: Significance test for overlap between “TB blood biomarkers in the lung” from Subbian et al (PMID: 26133981) and PETGenes
	not in TBLung	in TBLung Signature
not in PETGenes	14097	76
in PETGenes	610	29
TBLungSignature (n=105); PETGenes (n=639); Overlapping p-value=4.1e-16; Odds ratio=8.8; Overlap tested using Fisher's exact test (alternative=greater); and Jaccard Index=0.04.
