# Supplementary material for: The Peripheral Blood Transcriptome Is Correlated With PET Measures of Lung Inflammation During Successful Tuberculosis Treatment
Source: Front Immunol. 2021 Feb 10;11:596173. doi: 10.3389/fimmu.2020.596173 (PMC7902901; doi:10.3389/fimmu.2020.596173)
Supplement: Supplementary Table 9 — Significance test for overlap between “list of significantly differentially expressed genes common to fibrotic nodules and cavitary lesions” from Subbian et al. (85) and PETGenes. [Table_S09.xlsx] [file Table_9.xlsx]

## Sheet: Table S9
Table S9: Significance test for overlap between “list of significantly differentially expressed genes common to fibrotic nodules and cavitary lesions” from Subbian et al (PMID: 26133981) and PETGenes
	Not in Fibrotic Nodule	in Fibrotic Nodule
not in PETGenes	16819	3738
in PETGenes	475	164
FibroticNoduleCavitaryLesion Signature (n=4417); PETGenes (n=639); p-value=0.99; Odds ratio=0.79; Overlap tested using Fisher's exact test (alternative=greater); and Jaccard Index=0.03
