# Supplementary material for: The Peripheral Blood Transcriptome Is Correlated With PET Measures of Lung Inflammation During Successful Tuberculosis Treatment
Source: Front Immunol. 2021 Feb 10;11:596173. doi: 10.3389/fimmu.2020.596173 (PMC7902901; doi:10.3389/fimmu.2020.596173)
Supplement: Supplementary Table 10 — List of small signatures and overlap with 639 PETGenes. [file Table_10.xlsx]

## Sheet: Table S10
Table S10: Overlap between 639 PETGenes and previously published small signatures
Signature ID	Purpose	First Author	PMID / DOI	Signature N	PETGenes	Proportion	Proportion 2
Darboe.11	Predict onset	Darboe	29523312	11	11	1	1
Deng.24	Predict onset	Deng	30787624	24	5	0.208333	0.208333
Disease.9	Diagnosis	Thompson	29050771	9	2	0.222222	0.222222
Failure.13	Predict Failure	Thompson	29050771	13	1	0.0769231
Gliddon.3	Diagnosis	Gliddon	10.1101/583674	3	1	0.333333	0.333333
Kaforou.25	Diagnosis (HIV)	Kaforou	24167453	25	16	0.64	0.64
LauxDaCost.3	Diagnosis	Laux da Cost	26025597	3	1	0.333333	0.333333
Leong.29	Predict onset	Leong	32090859	29	10	0.344828	0.344828
Maertzdorf.4	Diagnosis	Maertzdorf	26682570	4	3	0.75	0.75
Response.5	Response to Treatment	Thompson	29050771	5	1	0.2
Risk.6	Predict onset	Penn-Nicholson	32451443	6	3	0.5	0.5
Roe.1	Predict onset	Roe	27734027	1	1	1	1
Suliman.2	Predict onset	Suliman	29624071	2	2	1	1
Suliman.4	Predict onset	Suliman	29624071	4	2	0.5	0.5
Sweeney.3	Predict onset	Sweeny	26907218	3	2	0.666667	0.666667
Verhagen.10	Diagnose active from latent	Verhagen	23375113	10	0	0
Zak.16	Predict onset	Zak	27017310	16	15	0.9375	0.9375
					Mean	0.512538	0.602587
					SD	0.336291	0.296883
SignatureID, arbitrary ID for a specific signature (usually first author and number of genes); Purpose, broadly the intent of the signature; PMID/DOI, identifies the publication from which the information was extracted; Signature N, number of genes in the signature; PETGenes, number of genes in signature that are in the PETGenes set; Proportion, proportion of signature present in PETGenes; Propor…
