# Supplementary material for: The Peripheral Blood Transcriptome Is Correlated With PET Measures of Lung Inflammation During Successful Tuberculosis Treatment
Source: Front Immunol. 2021 Feb 10;11:596173. doi: 10.3389/fimmu.2020.596173 (PMC7902901; doi:10.3389/fimmu.2020.596173)
Supplement: Supplementary Table 11 — List of transcription factor binding sites over-represented in PETGenes. [Table_S11.xlsx] [file Table_11.xlsx]

## Sheet: Table S11
Table S11: List of transcription factor binding sites over-represented in PETGenes
TF	P value	OR	Ref Freq	Qry Freq	FDR
RELA	5.5156e-16	2.09826	0.481102	0.660156	2.64749e-13
BCLAF1	7.46328e-14	1.99374	0.278725	0.431641	1.79119e-11
EED	3.62135e-12	1.87477	0.343134	0.492188	5.79415e-10
MYC	5.32356e-12	2.22284	0.718166	0.853516	6.38827e-10
EBF1	1.85754e-11	1.83621	0.332152	0.474609	1.78324e-09
PAX5	2.53591e-11	1.842	0.29787	0.435547	2.02873e-09
BRD4	6.72387e-11	2.12753	0.723657	0.851562	4.61065e-09
TARDBP	1.08251e-10	1.83738	0.25987	0.388672	6.49505e-09
MED1	1.80998e-10	1.76933	0.429825	0.570312	9.65322e-09
CDK8	2.27609e-10	1.76738	0.426251	0.566406	1.09252e-08
GTF2F1	6.26545e-10	1.81891	0.230935	0.349609	2.73402e-08
ELF1	9.91155e-10	1.7256	0.40362	0.537109	3.96462e-08
IRF4	1.41395e-09	1.73229	0.329363	0.457031	5.22074e-08
TBP	1.73561e-09	1.72877	0.326371	0.453125	5.9272e-08
BHLHE40	1.85225e-09	1.74216	0.292815	0.416016	5.9272e-08
CTCF	2.0299e-09	1.96172	0.713721	0.833984	6.0897e-08
CREM	3.3994e-09	1.72507	0.301473	0.423828	9.59831e-08
HCFC1	3.81827e-09	1.75118	0.25162	0.367188	1.01821e-07
CREB1	8.84462e-09	1.6755	0.452718	0.580078	2.23443e-07
SPI1	9.8057e-09	1.73004	0.587461	0.712891	2.35337e-07
CBFB	1.27629e-08	1.68285	0.325325	0.445312	2.91724e-07
RUNX2	1.55556e-08	1.66086	0.403358	0.527344	3.39396e-07
TCF12	1.70712e-08	1.66835	0.487551	0.613281	3.56268e-07
SP1	2.31893e-08	1.65448	0.362366	0.482422	4.63785e-07
IRF1	2.9562e-08	1.71526	0.236658	0.34375	5.6759e-07
JUND	3.75654e-08	1.64165	0.48145	0.603516	6.93516e-07
YY1	4.84563e-08	1.64296	0.501467	0.623047	8.45718e-07
AR	4.93335e-08	1.866	0.731617	0.839844	8.45718e-07
POU2F2	5.63758e-08	1.62876	0.457657	0.578125	9.33117e-07
IKZF1	5.9923e-08	1.71269	0.220011	0.322266	9.58768e-07
NFE2	1.05402e-07	1.62419	0.320938	0.431641	1.63204e-06
RUNX3	1.19528e-07	1.65897	0.255338	0.359375	1.79292e-06
AFF4	1.45668e-07	1.64195	0.27675	0.382812	2.11881e-06
ETS1	1.92993e-07	1.60809	0.324802	0.433594	2.68307e-06
DPF2	1.9564e-07	1.61956	0.294413	0.400391	2.68307e-06
ZBTB7A	2.03685e-07	1.61789	0.306412	0.414062	2.7158e-06
HDAC1	2.14194e-07	1.6415	0.255716	0.357422	2.77874e-06
RUNX1	2.46356e-07	1.58974	0.455768	0.570312	3.06948e-06
ATF3	2.49395e-07	1.60882	0.314401	0.421875	3.06948e-06
NR3C1	2.75101e-07	1.5949	0.510793	0.625	3.27312e-06
FOXP1	2.79579e-07	1.58956	0.371488	0.482422	3.27312e-06
RCOR1	2.91718e-07	1.58048	0.411406	0.523438	3.33392e-06
SMARCB1	3.72777e-07	1.6151	0.271782	0.373047	4.04374e-06
NRF1	3.78179e-07	1.61365	0.271956	0.373047	4.04374e-06
KLF6	3.791e-07	1.6713	0.208855	0.302734	4.04374e-06
EGR1	3.99434e-07	1.62304	0.257837	0.357422	4.1564e-06
MAZ	4.06981e-07	1.58697	0.336364	0.443359	4.1564e-06
TAF1	4.39602e-07	1.58642	0.327736	0.433594	4.39602e-06
STAG1	6.41126e-07	1.59859	0.575375	0.685547	6.28042e-06
MAX	7.00934e-07	1.60189	0.592313	0.701172	6.72896e-06
TBX21	8.6902e-07	1.6305	0.220621	0.3125	8.17901e-06
MTA3	1.04501e-06	1.57756	0.289707	0.388672	9.64624e-06
JMJD1C	1.09615e-06	1.56945	0.312803	0.414062	9.80119e-06
TAL1	1.10263e-06	1.55444	0.486854	0.595703	9.80119e-06
HDAC2	1.16255e-06	1.54665	0.386915	0.492188	1.01459e-05
JUN	1.23548e-06	1.54548	0.372534	0.476562	1.03722e-05
POU5F1	1.24774e-06	1.54465	0.451149	0.558594	1.03722e-05
KLF4	1.25671e-06	1.56164	0.31902	0.419922	1.03722e-05
STAT3	1.27492e-06	1.54241	0.419105	0.525391	1.03722e-05
EP300	1.37923e-06	1.54285	0.476802	0.583984	1.10339e-05
FLI1	1.67039e-06	1.54299	0.346097	0.447266	1.31441e-05
CDK9	1.81155e-06	1.54335	0.337236	0.4375	1.40249e-05
HSF1	1.97517e-06	1.53062	0.45144	0.556641	1.50489e-05
STAT1	2.50731e-06	1.5405	0.316754	0.414062	1.85398e-05
GTF2B	2.51059e-06	1.53622	0.34354	0.443359	1.85398e-05
E2F1	3.26665e-06	1.5772	0.242207	0.332031	2.37574e-05
BCOR	4.30706e-06	1.57971	0.227594	0.314453	3.08565e-05
CHD2	4.67537e-06	1.54053	0.281078	0.373047	3.30026e-05
MTA2	4.95268e-06	1.63669	0.167253	0.244141	3.41215e-05
ZEB1	4.97606e-06	1.54359	0.274019	0.365234	3.41215e-05
ID3	5.32738e-06	1.58858	0.204788	0.287109	3.60161e-05
MAF	5.47441e-06	1.53963	0.277854	0.369141	3.64961e-05
ZNF207	5.57572e-06	1.68313	0.139334	0.210938	3.66623e-05
ATF7	7.46524e-06	1.55046	0.235641	0.320312	4.84231e-05
RAD21	7.93024e-06	1.50119	0.509427	0.609375	5.07535e-05
ELF3	8.91309e-06	1.54965	0.23413	0.318359	5.62932e-05
GATA2	9.4222e-06	1.5005	0.529822	0.628906	5.87358e-05
KLF1	9.73353e-06	1.59143	0.187676	0.265625	5.98986e-05
ZNF263	1.05759e-05	1.48596	0.409285	0.505859	6.42385e-05
BCL11A	1.07064e-05	1.58013	0.196392	0.275391	6.42385e-05
RNF2	1.09469e-05	1.53176	0.24915	0.333984	6.48706e-05
RUNX1T1	1.21557e-05	1.5861	0.186659	0.263672	7.1155e-05
CEBPB	1.26544e-05	1.49914	0.561053	0.658203	7.31822e-05
GATA4	1.35587e-05	1.51138	0.276488	0.363281	7.74785e-05
ETV6	1.38712e-05	1.72388	0.108132	0.169922	7.83317e-05
TRIM22	1.48038e-05	1.58856	0.178873	0.253906	8.26259e-05
RBBP5	1.57918e-05	1.49639	0.293687	0.380859	8.71269e-05
KDM1A	1.75803e-05	1.47504	0.354406	0.445312	9.52544e-05
REST	1.76617e-05	1.47311	0.472444	0.568359	9.52544e-05
PHF8	1.89244e-05	1.52779	0.235031	0.316406	0.00010022
BATF	1.90859e-05	1.57742	0.178379	0.251953	0.00010022
RFX5	1.92364e-05	1.54663	0.20441	0.28125	0.00010022
MXI1	1.96252e-05	1.4932	0.294123	0.380859	0.00010022
KLF9	1.96265e-05	1.49917	0.283141	0.369141	0.00010022
NFIC	2.05931e-05	1.50862	0.255251	0.337891	0.000104049
IRF2	2.19319e-05	1.60363	0.158246	0.228516	0.000109659
GFI1B	2.31204e-05	1.50086	0.259522	0.341797	0.00011441
NR2F1	2.48158e-05	1.45941	0.385811	0.476562	0.000121547
GATA1	2.68117e-05	1.45776	0.425118	0.517578	0.000129996
NFKB1	2.83584e-05	1.53245	0.209029	0.285156	0.00013612
ARID3A	3.02458e-05	1.50777	0.23413	0.3125	0.000143742
FOXA2	3.23168e-05	1.45331	0.47381	0.566406	0.000152079
ZFP36	3.68364e-05	1.56446	0.168996	0.238281	0.000171665
JARID2	4.56195e-05	1.52069	0.200837	0.273438	0.000210552
ELL2	4.77249e-05	1.49372	0.234159	0.310547	0.000218171
TCF7L2	5.48456e-05	1.45519	0.302867	0.384766	0.000248357
CTBP2	5.5568e-05	1.55537	0.166788	0.234375	0.000249277
CHD8	5.68987e-05	1.43474	0.465297	0.554688	0.000252883
EZH2	7.04712e-05	1.43384	0.524709	0.613281	0.000310332
PBX2	7.3342e-05	1.43457	0.355277	0.439453	0.000320038
TCF3	7.64054e-05	1.43732	0.324656	0.40625	0.000330402
ZNF175	8.81303e-05	1.47381	0.241451	0.316406	0.000377701
GATA6	9.38132e-05	1.44444	0.285494	0.363281	0.000398499
ESR1	9.89645e-05	1.42595	0.540223	0.626953	0.00041188
SUZ12	9.91857e-05	1.44571	0.276808	0.353516	0.00041188
SMAD3	9.95378e-05	1.43759	0.301938	0.380859	0.00041188
CEBPD	0.000100802	1.46703	0.237355	0.310547	0.000413547
STAT2	0.000104591	2.67489	0.0163272	0.0410156	0.000425455
KDM4A	0.000106459	1.46052	0.249702	0.324219	0.000429416
E2F6	0.000108813	1.4238	0.337323	0.417969	0.000435251
ERG	0.000112594	1.42732	0.554284	0.640625	0.000446653
NOTCH1	0.000122428	1.46006	0.246448	0.320312	0.000481684
HIF1A	0.000123869	1.41418	0.488336	0.574219	0.000483391
TRIM28	0.000137373	1.40908	0.448534	0.533203	0.000531768
NANOG	0.000143498	1.43531	0.274832	0.349609	0.000551033
SMC3	0.000145999	1.40387	0.46675	0.550781	0.000556187
BCL6	0.000149043	1.42425	0.302141	0.378906	0.000563313
ATF1	0.00015149	1.45736	0.23689	0.308594	0.000564222
CTCFL	0.000151963	1.43321	0.278522	0.353516	0.000564222
HDAC8	0.00015281	1.54253	0.148427	0.208984	0.000564222
KLF5	0.000167467	1.469	0.214375	0.283203	0.00061362
NFE2L2	0.000182817	1.43981	0.255687	0.328125	0.000664788
SMARCC1	0.000184207	1.56119	0.129398	0.185547	0.000664808
E2F4	0.000188814	1.44582	0.236658	0.306641	0.000676349
BCL3	0.000194301	1.44553	0.238343	0.308594	0.000690849
TP53	0.00020699	1.4074	0.327445	0.404297	0.000730552
DAXX	0.000212705	1.55356	0.132855	0.189453	0.000745244
ZHX1	0.000240459	1.44272	0.228814	0.296875	0.00083638
TEAD4	0.000249673	1.38764	0.469597	0.550781	0.00086218
TFAP2C	0.000272694	1.38596	0.439209	0.519531	0.00093495
NFATC1	0.000276687	1.4466	0.216932	0.283203	0.000941914
USF2	0.000294902	1.51266	0.152378	0.210938	0.00099685
ZKSCAN1	0.000309068	1.41691	0.262078	0.332031	0.00103743
CBX3	0.0003266	1.403	0.289649	0.361328	0.00108867
SMARCA4	0.000331187	1.39224	0.336916	0.412109	0.00109634
TFAP2A	0.000339013	1.50889	0.149676	0.207031	0.00111456
SIN3A	0.000362312	1.37807	0.390024	0.466797	0.00118306
FOS	0.000366172	1.38832	0.328637	0.402344	0.00118758
CEBPA	0.000370197	1.45581	0.194997	0.257812	0.00119258
MYB	0.000399823	1.39598	0.290666	0.361328	0.00127943
USF1	0.000426033	1.38126	0.344034	0.417969	0.00135428
MED26	0.000445849	1.45092	0.193922	0.255859	0.00140717
KDM5B	0.000448534	1.36887	0.43273	0.509766	0.00140717
GRHL2	0.000506635	1.44302	0.189971	0.25	0.00157912
CBX1	0.00054434	1.38866	0.28654	0.355469	0.0016857
SOX6	0.000553487	1.45249	0.177915	0.236328	0.00170304
TFAP4	0.000565886	1.39435	0.263444	0.330078	0.0017301
FOSL2	0.000600439	1.37924	0.308852	0.378906	0.00182412
SNAI2	0.000621241	1.39642	0.258069	0.324219	0.00187544
MITF	0.000627274	1.41863	0.216932	0.279297	0.00188182
NKX2-2	0.000639666	1.37673	0.314517	0.384766	0.00189818
PIAS1	0.000640636	1.37597	0.314634	0.384766	0.00189818
MAFK	0.000648252	1.37877	0.300166	0.369141	0.00190896
MYCN	0.000679006	1.38252	0.275355	0.341797	0.00198733
DEK	0.000715834	1.40813	0.22312	0.285156	0.00208243
ZNF384	0.000739821	1.4069	0.224921	0.287109	0.00213924
RARA	0.000768736	1.42758	0.19	0.248047	0.00220954
SMC1A	0.000779066	1.36661	0.316086	0.384766	0.0022259
TWIST1	0.000793413	1.42737	0.191627	0.25	0.00225348
PML	0.000807811	1.39422	0.239825	0.302734	0.00226871
GABPA	0.000808227	1.35101	0.470352	0.544922	0.00226871
ZNF143	0.000828572	1.35093	0.505476	0.580078	0.00231229
TP63	0.000845989	1.35251	0.363209	0.433594	0.00234725
PGR	0.000856743	1.34899	0.391331	0.462891	0.00235748
CHD1	0.000859498	1.37473	0.279916	0.345703	0.00235748
NKX3-1	0.000965692	1.37	0.289271	0.355469	0.00263371
SMAD5	0.0010834	1.4058	0.20534	0.263672	0.00293802
HMGN3	0.00121969	1.42869	0.16763	0.220703	0.00328905
TAF3	0.00124884	1.41413	0.185003	0.240234	0.00334884
NIPBL	0.0012702	1.42372	0.177624	0.232422	0.00338721
TRIM24	0.0013967	1.3799	0.228262	0.287109	0.00369519
FOXO1	0.00140109	1.37921	0.228349	0.287109	0.00369519
BRD2	0.00148796	1.35329	0.281311	0.34375	0.00390284
UBTF	0.00152027	1.39742	0.193254	0.248047	0.00395674
SPIB	0.001525	1.50282	0.108596	0.152344	0.00395674
XBP1	0.00154413	1.33156	0.491386	0.5625	0.00398486
HNF4A	0.00158505	1.33751	0.338572	0.404297	0.00406858
EGLN2	0.00164191	1.34605	0.289358	0.351562	0.00419212
JUNB	0.0016622	1.38767	0.207432	0.263672	0.00422147
NCOR2	0.00168793	1.44653	0.142675	0.191406	0.00426424
HDGF	0.00181441	1.415	0.167369	0.21875	0.00455977
ARNT	0.00183496	1.34618	0.611661	0.681641	0.0045874
ZBED1	0.00201197	1.45928	0.127945	0.173828	0.00500387
SRF	0.00206542	1.37603	0.208797	0.263672	0.00511032
ADNP	0.00213778	2.0073	0.024578	0.046875	0.00526222
NEUROD1	0.00241916	1.36163	0.228901	0.285156	0.00589554
EZH1	0.00241963	1.38391	0.188228	0.240234	0.00589554
CXXC4	0.00243406	1.39633	0.170797	0.220703	0.00590074
CREBBP	0.00301516	1.30922	0.363325	0.425781	0.00727274
PBX3	0.00305005	1.32434	0.28564	0.34375	0.00732011
TERF2	0.0031728	1.59631	0.0634206	0.0957031	0.00757683
KDM6B	0.00335356	1.36105	0.205601	0.257812	0.00796885
ASCL1	0.00338782	1.3866	0.16856	0.216797	0.00801062
ZNF24	0.00351048	1.45547	0.111676	0.152344	0.00825996
MLLT1	0.00370882	1.35781	0.201011	0.251953	0.00865616
FANCL	0.00372262	1.64942	0.0537753	0.0839844	0.00865616
SND1	0.00373297	1.68933	0.0463089	0.0742188	0.00865616
LMO2	0.00375449	1.32178	0.275529	0.332031	0.0086642
ATF2	0.00420925	1.34209	0.219604	0.271484	0.00966717
BACH1	0.00431477	1.40515	0.138375	0.181641	0.00986233
ZNF92	0.0045639	1.70464	0.0409634	0.0664062	0.0103823
HEXIM1	0.00464503	1.31085	0.280672	0.335938	0.010517
MEF2C	0.00468183	1.80179	0.0318701	0.0546875	0.0105506
MYOD1	0.00550361	1.32699	0.226606	0.277344	0.0123446
ARID2	0.00565289	1.39104	0.141135	0.183594	0.0126204
RBPJ	0.00750168	1.31227	0.225124	0.273438	0.0166704
SAP30	0.00769206	1.32338	0.203422	0.25	0.0170147
OCA2	0.00847925	1.28114	0.319166	0.373047	0.0186699
FOXA1	0.00856661	1.30996	0.69597	0.753906	0.0187761
BHLHE22	0.00891591	1.59767	0.0487784	0.0742188	0.0194529
CDK6	0.00920784	1.31141	0.216728	0.263672	0.0199989
KDM4B	0.00944744	1.34469	0.164667	0.207031	0.0204269
ZNF750	0.0098458	1.33902	0.166875	0.208984	0.0211927
SMAD1	0.010397	1.30103	0.226606	0.273438	0.0222793
RXRA	0.0107151	1.31578	0.192586	0.236328	0.022859
RXR	0.0107964	1.2794	0.274919	0.324219	0.0229304
JMJD6	0.0114165	1.57971	0.0479649	0.0722656	0.0241406
NCOR	0.0117576	1.28715	0.237094	0.283203	0.0247529
FOXP2	0.0120296	1.31371	0.189477	0.232422	0.0252148
MAFF	0.0120994	1.27723	0.271724	0.320312	0.0252509
SOX11	0.013418	1.51426	0.0595857	0.0859375	0.0278815
NRIP1	0.0135963	1.28786	0.223207	0.267578	0.0281303
ARNTL	0.0144324	1.56437	0.0470643	0.0703125	0.0297319
NONO	0.0146812	1.3766	0.109439	0.142578	0.0301153
MEF2A	0.0150001	1.36677	0.117951	0.152344	0.0306386
CBFA2T2	0.0155622	1.34225	0.135789	0.171875	0.0315777
PDX1	0.0156018	1.28234	0.222219	0.265625	0.0315777
CLOCK	0.0156573	1.48191	0.0622004	0.0878906	0.0315777
TBL1XR1	0.0159354	1.28926	0.211034	0.253906	0.0320042
SP4	0.0166951	1.30423	0.178844	0.21875	0.0333902
HBP1	0.0168952	1.29979	0.179338	0.21875	0.0336502
PPARG	0.0172697	1.29918	0.181081	0.220703	0.0342539
SFMBT1	0.0176236	1.45768	0.070364	0.0976562	0.0348121
ARID1A	0.0184783	1.32088	0.144156	0.179688	0.0363508
ZC3H11A	0.0189429	1.65668	0.0307371	0.0488281	0.037088
BACH2	0.0190076	1.64421	0.0347462	0.0546875	0.037088
NR2F2	0.019795	1.24169	0.325906	0.373047	0.038468
ZEB2	0.0200754	1.2902	0.180413	0.21875	0.0388555
MEIS2	0.0208829	1.29043	0.183754	0.222656	0.0402562
TEAD1	0.021288	1.30569	0.152145	0.1875	0.040873
MBD3	0.0230433	1.40964	0.0770169	0.103516	0.0440669
SSRP1	0.0244823	1.38063	0.0922112	0.121094	0.0466329
AHR	0.0248265	1.24366	0.276953	0.320312	0.0471017
IRF9	0.0250341	1.72619	0.0235612	0.0390625	0.0473086
TF, transcription factor; P value, P value from Fisher’s exact test; OR, odds ratio; RefFreq, proportion of promoters in reference set containing TF; QryFreq, proportion of promoters in query set containing TF; and FDR, adjusted P value (strictly a q value).
TF, transcription factor; PromName, the values indicates that it is the 4,000 nucleotide upstream; P, p-value from fisher’s test; OR, odds ratio from fisher’s test; RefFreq, proportion of promoters in reference set containing TF; proportion of promoters in query set containing TF; and AdjP, FDR adjusted P value (strictly a q value)
