# Supplementary material for: The Peripheral Blood Transcriptome Is Correlated With PET Measures of Lung Inflammation During Successful Tuberculosis Treatment
Source: Front Immunol. 2021 Feb 10;11:596173. doi: 10.3389/fimmu.2020.596173 (PMC7902901; doi:10.3389/fimmu.2020.596173)
Supplement: Supplementary Table 12 — List of TFs, their target genes and TFBS identified. [Table_S12.xlsx] [file Table_12.xlsx]

## Sheet: SPIB
Table S12: List of target genesand their TFBS for SPIB
Chrom	TFStart	TFEnd	Track	Mid1	Mid2	Entrez Gene	HGNC Symbol	Strand	GeneTSS	Distance	Class
chr11	76856572	76856917	2	76856739	76856740	55331	ACER3	+	76860888	-4316	protein_coding
chr8	24293850	24294177	1	24294005	24294006	10863	ADAM28	+	24294040	-190	protein_coding
chr21	43861724	43862025	1	43861873	43861874	56894	AGPAT3	+	43865160	-3436	protein_coding
chr21	43863582	43863831	2	43863693	43863694	56894	AGPAT3	+	43865160	-1578	protein_coding
chr1	159067827	159068817	4	159068208	159068209	9447	AIM2	-	159059226	-8601	protein_coding
chr12	45215823	45216148	1	45215993	45215994	196527	ANO6	+	45216033	-210	protein_coding
chr22	36232615	36233314	3	36232886	36232887	23780	APOL2	-	36226209	-6406	protein_coding
chr5	78782786	78783091	1	78782943	78782944	411	ARSB	-	78777209	-5577	protein_coding
chr2	9200532	9200779	1	9200661	9200662	8853	ASAP2	-	9196765	-3767	lncRNA
chr2	9205532	9205807	3	9205663	9205664	8853	ASAP2	-	9196765	-8767	lncRNA
chr22	26428665	26429145	3	26428880	26428881	57168	ASPHD2	+	26429260	-595	protein_coding
chr16	2507021	2507595	2	2507401	2507402	527	ATP6V0C	+	2513726	-6705	protein_coding
chr16	2512044	2512259	1	2512096	2512097	527	ATP6V0C	+	2513726	-1682	protein_coding
chr17	81031093	81031308	1	81031187	81031188	10458	BAIAP2	-	81025131	-5962	lncRNA
chr4	101790313	101791150	4	101790665	101790666	55024	BANK1	+	101790482	-169	protein_coding
chr12	26121784	26122124	2	26121947	26121948	79365	BHLHE41	+	26130030	-8246	protein_coding
chr8	11491963	11492567	4	11492198	11492199	640	BLK	+	11493991	-2028	protein_coding
chr8	11492953	11493665	3	11493350	11493351	640	BLK	+	11493991	-1038	protein_coding
chr6	26393308	26393647	3	26393434	26393435	11119	BTN3A1	+	26402269	-8961	protein_coding
chr15	40768892	40769284	2	40769069	40769070	643338	C15orf62	-	40759980	-8912	protein_coding
chr15	40769529	40769979	1	40769810	40769811	643338	C15orf62	-	40759980	-9549	protein_coding
chr22	37188180	37188395	1	37188315	37188316	114904	C1QTNF6	-	37180166	-8014	protein_coding
chr19	48645705	48645947	1	48645815	48645816	770	CA11	+	48647946	-2241	transcribed_pseudogene
chr7	134770745	134771116	2	134770930	134770931	800	CALD1	+	134779629	-8884	protein_coding
chr19	10868060	10868224	1	10868115	10868116	10498	CARM1	+	10871553	-3493	protein_coding
chr11	105035082	105035297	1	105035192	105035193	834	CASP1	-	105025443	-9639	protein_coding
chr6	167103205	167103681	3	167103355	167103356	1235	CCR6	+	167111807	-8602	protein_coding
chr6	167103897	167104081	1	167103965	167103966	1235	CCR6	+	167111807	-7910	protein_coding
chr3	46404793	46405086	2	46404929	46404930	9034	CCRL2	+	46407166	-2373	protein_coding
chr3	46406976	46407243	2	46407118	46407119	9034	CCRL2	+	46407166	-190	protein_coding
chr16	28923976	28924255	2	28924110	28924111	930	CD19	+	28931735	-7759	protein_coding
chr16	28925517	28925732	1	28925606	28925607	930	CD19	+	28931735	-6218	protein_coding
chr16	28930699	28931122	2	28930869	28930870	930	CD19	+	28931735	-1036	protein_coding
chr19	35329046	35329231	1	35329119	35329120	933	CD22	+	35329169	-123	protein_coding
chr9	5449818	5450110	2	5449943	5449944	29126	CD274	+	5450503	-685	protein_coding
chr9	35619348	35619787	3	35619530	35619531	971	CD72	-	35609981	-9367	protein_coding
chr19	41876977	41877193	1	41877015	41877016	973	CD79A	+	41877279	-302	protein_coding
chr17	63931186	63931578	1	63931369	63931370	974	CD79B	-	63928740	-2446	protein_coding
chr17	63932189	63932428	1	63932305	63932306	974	CD79B	-	63928740	-3449	protein_coding
chr12	6192806	6193054	2	6192921	6192922	928	CD9	+	6199946	-7140	protein_coding
chr12	6197834	6198126	1	6197899	6197900	928	CD9	+	6199946	-2112	protein_coding
chr12	6199819	6200103	1	6199923	6199924	928	CD9	+	6199946	-127	protein_coding
chr6	36667289	36667504	1	36667352	36667353	1026	CDKN1A	-	36666250	-1039	lncRNA
chr19	42508939	42509288	3	42509123	42509124	634	CEACAM1	-	42507306	-1633	protein_coding
chr14	30874183	30874635	1	30874440	30874441	1690	COCH	+	30874496	-313	protein_coding
chr15	68510616	68511015	3	68510766	68510767	10391	CORO2B	+	68518373	-7757	protein_coding
chr11	45843192	45843465	2	45843329	45843330	1408	CRY2	+	45847118	-3926	protein_coding
chr11	45843567	45843852	1	45843722	45843723	1408	CRY2	+	45847118	-3551	protein_coding
chr4	76022651	76023022	1	76022821	76022822	3627	CXCL10	-	76021118	-1533	protein_coding
chr4	76023327	76023542	1	76023471	76023472	3627	CXCL10	-	76021118	-2209	protein_coding
chr11	118876918	118877116	1	118876963	118876964	643	CXCR5	+	118883892	-6974	protein_coding
chr11	118883467	118883650	1	118883599	118883600	643	CXCR5	+	118883892	-425	protein_coding
chrX	37779868	37780083	1	37779934	37779935	1536	CYBB	+	37780059	-191	protein_coding
chr4	99808359	99808637	1	99808499	99808500	27071	DAPP1	+	99816827	-8468	protein_coding
chr4	99816538	99817088	4	99816805	99816806	27071	DAPP1	+	99816827	-289	protein_coding
chr12	123601913	123602287	1	123602099	123602100	57696	DDX55	+	123602089	-176	protein_coding
chr1	10463385	10463620	1	10463509	10463510	1676	DFFA	-	10456522	-6863	protein_coding
chr3	58196421	58196842	4	58196629	58196630	1776	DNASE1L3	-	58192257	-4164	protein_coding
chr3	122559938	122560370	1	122560213	122560214	151636	DTX3L	+	122564338	-4400	protein_coding
chr17	43767426	43767664	1	43767520	43767521	1845	DUSP3	-	43766125	-1301	protein_coding
chr17	43768356	43768744	3	43768543	43768544	1845	DUSP3	-	43766125	-2231	protein_coding
chr3	71681345	71681542	1	71681425	71681426	317649	EIF4E3	-	71675414	-5931	protein_coding
chr11	95089652	95089982	2	95089809	95089810	23052	ENDOD1	+	95089846	-194	protein_coding
chr10	100150163	100150443	1	100150303	100150304	10613	ERLIN1	-	100150094	-69	protein_coding
chr9	99981504	99981689	1	99981629	99981630	23071	ERP44	-	99979185	-2319	protein_coding
chr11	124753443	124753658	1	124753546	124753547	90952	ESAM	+	124763126	-9683	lncRNA
chr11	124758321	124758651	2	124758460	124758461	90952	ESAM	+	124763126	-4805	lncRNA
chr11	124759627	124759851	1	124759760	124759761	90952	ESAM	+	124763126	-3499	lncRNA
chr17	42702401	42702860	3	42702658	42702659	2145	EZH1	-	42700275	-2126	protein_coding
chr17	42704794	42705116	3	42704918	42704919	2145	EZH1	-	42700275	-4519	protein_coding
chr17	42705163	42705473	2	42705321	42705322	2145	EZH1	-	42700275	-4888	protein_coding
chr17	42706619	42706834	1	42706643	42706644	2145	EZH1	-	42700275	-6344	protein_coding
chr17	42706848	42707056	1	42706949	42706950	2145	EZH1	-	42700275	-6573	protein_coding
chr17	42708629	42708897	3	42708780	42708781	2145	EZH1	-	42700275	-8354	protein_coding
chr11	61805203	61805399	1	61805301	61805302	3992	FADS1	-	61799627	-5576	protein_coding
chr8	11423157	11423498	1	11423330	11423331	83648	FAM167A	-	11421465	-1692	protein_coding
chr17	68539649	68539837	1	68539794	68539795	54757	FAM20A	-	68530276	-9373	protein_coding
chr19	50476131	50476397	1	50476291	50476292	112703	FAM71E1	+	50476643	-512	protein_coding
chr7	77200579	77200975	3	77200784	77200785	10875	FGL2	-	77193369	-7210	protein_coding
chr7	77202578	77202872	2	77202729	77202730	10875	FGL2	-	77193369	-9209	protein_coding
chr2	38778115	38778301	1	38778177	38778178	79833	GEMIN6	+	38778210	-95	protein_coding
chr1	156599795	156600108	1	156599943	156599944	54865	GPATCH4	+	156604308	-4513	protein_coding
chr2	156427081	156427380	2	156427246	156427247	2820	GPD2	+	156435290	-8209	protein_coding
chr2	156431123	156431360	1	156431250	156431251	2820	GPD2	+	156435290	-4167	protein_coding
chr12	52005782	52006133	3	52005969	52005970	160622	GRASP	-	51996946	-8836	lncRNA
chr9	101578340	101578850	2	101578695	101578696	116443	GRIN3A	-	101569352	-8988	protein_coding
chr15	82844857	82845504	4	82845209	82845210	9455	HOMER2	-	82836946	-7911	protein_coding
chr19	10270274	10270593	1	10270390	10270391	3383	ICAM1	+	10271120	-846	protein_coding
chr1	23559232	23559896	3	23559673	23559674	3399	ID3	-	23557926	-1306	protein_coding
chr17	42998177	42998423	1	42998313	42998314	3430	IFI35	+	43006784	-8607	protein_coding
chr11	312092	312268	1	312223	312224	8519	IFITM1	+	314040	-1948	protein_coding
chr2	27448496	27448671	1	27448615	27448616	26160	IFT172	-	27444373	-4123	protein_coding
chr7	23319711	23319926	1	23319811	23319812	10643	IGF2BP3	-	23310209	-9502	protein_coding
chr4	141630938	141631215	2	141631062	141631063	3600	IL15	+	141636583	-5645	protein_coding
chr1	206890697	206890965	1	206890853	206890854	11009	IL24	+	206897404	-6707	protein_coding
chr3	121995212	121995579	3	121995329	121995330	286676	ILDR1	+	121997323	-2111	lncRNA
chr5	132487939	132488320	3	132488124	132488125	3659	IRF1	-	132481609	-6330	protein_coding
chr5	132489085	132489523	3	132489301	132489302	3659	IRF1	-	132481609	-7476	protein_coding
chr5	132491212	132491539	1	132491400	132491401	3659	IRF1	-	132481609	-9603	protein_coding
chr3	124762281	124762552	2	124762418	124762419	3693	ITGB5	-	124761948	-333	protein_coding
chr9	4980442	4980579	1	4980493	4980494	3717	JAK2	+	4985086	-4644	protein_coding
chr9	4984473	4984779	1	4984598	4984599	3717	JAK2	+	4985086	-613	protein_coding
chr22	50539626	50539981	3	50539811	50539812	113730	KLHDC7B	-	50535899	-3727	lncRNA
chr22	50540931	50541271	2	50541071	50541072	113730	KLHDC7B	-	50535899	-5032	lncRNA
chr22	50544970	50545279	1	50545099	50545100	113730	KLHDC7B	-	50535899	-9071	lncRNA
chr7	74083351	74083668	1	74083473	74083474	3984	LIMK1	+	74083804	-453	protein_coding
chr9	110876956	110877139	1	110877051	110877052	1902	LPAR1	-	110873252	-3704	protein_coding
chr8	144508435	144508876	1	144508593	144508594	9684	LRRC14	-	144507965	-470	protein_coding
chr14	74506296	74506540	1	74506449	74506450	4053	LTBP2	-	74498183	-8113	protein_coding
chr19	43798458	43798673	1	43798523	43798524	284348	LYPD5	-	43795927	-2531	protein_coding
chr15	51731749	51732239	3	51732014	51732015	256586	LYSMD2	-	51723011	-8738	protein_coding
chr14	65008167	65008342	1	65008222	65008223	4149	MAX	-	65006101	-2066	protein_coding
chr5	94707395	94707743	3	94707527	94707528	79772	MCTP1	-	94703690	-3705	protein_coding
chr22	17795597	17796094	2	17795826	17795827	57553	MICAL3	-	17787649	-7948	protein_coding
chr11	102792578	102792791	1	102792631	102792632	4312	MMP1	-	102789919	-2659	protein_coding
chr11	102794509	102794701	1	102794574	102794575	4312	MMP1	-	102789919	-4590	protein_coding
chr1	181033122	181033448	3	181033283	181033284	3140	MR1	+	181033392	-270	protein_coding
chr11	60455182	60455919	4	60455685	60455686	931	MS4A1	+	60455809	-627	protein_coding
chr2	74194619	74194760	1	74194701	74194702	10797	MTHFD2	+	74198563	-3944	protein_coding
chr2	74198278	74198685	1	74198439	74198440	10797	MTHFD2	+	74198563	-285	protein_coding
chr5	178108946	178109235	2	178109079	178109080	23138	N4BP3	+	178113506	-4560	protein_coding
chr19	50361771	50361999	1	50361875	50361876	9476	NAPSA	-	50358472	-3299	protein_coding
chr14	74488920	74489315	2	74489135	74489136	10577	NPC2	-	74479935	-8985	protein_coding
chr19	48900085	48900521	2	48900335	48900336	4924	NUCB1	+	48900312	-227	protein_coding
chr3	8759218	8759358	1	8759246	8759247	5021	OXTR	-	8750403	-8815	protein_coding
chr1	39563201	39563428	1	39563323	39563324	8761	PABPC4	+	39570816	-7615	lncRNA
chr4	74929421	74929832	1	74929598	74929599	25849	PARM1	+	74933116	-3695	protein_coding
chr4	74930166	74930513	3	74930346	74930347	25849	PARM1	+	74933116	-2950	protein_coding
chr3	122679267	122679678	2	122679514	122679515	54625	PARP14	+	122680726	-1459	protein_coding
chr22	43993472	43993663	1	43993585	43993586	29780	PARVB	+	43999164	-5692	protein_coding
chr9	36835318	36835669	2	36835488	36835489	5079	PAX5	-	36833269	-2049	protein_coding
chr13	66304777	66304967	1	66304890	66304891	5101	PCDH9	-	66302834	-1943	protein_coding
chr9	5510119	5510783	3	5510499	5510500	80380	PDCD1LG2	+	5510438	-319	protein_coding
chr1	20119393	20119744	3	20119595	20119596	26279	PLA2G2D	-	20111939	-7454	protein_coding
chr2	68364974	68365506	3	68365179	68365180	5341	PLEK	-	68355282	-9692	lncRNA
chr6	150590493	150590777	1	150590621	150590622	57480	PLEKHG1	+	150599885	-9392	protein_coding
chr6	150599702	150600055	1	150599864	150599865	57480	PLEKHG1	+	150599885	-183	protein_coding
chr8	42331289	42331780	4	42331559	42331560	5423	POLB	+	42338452	-7163	protein_coding
chr5	149721052	149721336	1	149721153	149721154	133522	PPARGC1B	+	149730302	-9250	protein_coding
chr1	112713921	112714510	3	112714136	112714137	333926	PPM1J	+	112719994	-6073	protein_coding
chr12	107736791	107737382	4	107737120	107737121	11108	PRDM4	+	107742866	-6075	lncRNA
chr2	127412059	127412271	1	127412151	127412152	5624	PROC	+	127418143	-6084	protein_coding
chr18	54714590	54714807	1	54714695	54714696	5874	RAB27B	+	54717842	-3252	protein_coding
chr17	76479661	76479885	1	76479772	76479773	79651	RHBDF2	-	76470893	-8768	protein_coding
chr8	89757668	89757966	1	89757787	89757788	8767	RIPK2	+	89757783	-115	protein_coding
chr3	187361917	187362119	1	187362035	187362036	64108	RTP4	+	187368385	-6468	protein_coding
chr10	100339203	100339652	3	100339414	100339415	6319	SCD	+	100347233	-8030	protein_coding
chr10	100346979	100347194	1	100347100	100347101	6319	SCD	+	100347233	-254	protein_coding
chr17	7552848	7553056	1	7552983	7552984	26168	SENP3	+	7561919	-9071	protein_coding
chr17	7558054	7558467	1	7558254	7558255	26168	SENP3	+	7561919	-3865	protein_coding
chr17	7558531	7558770	1	7558645	7558646	26168	SENP3	+	7561919	-3388	protein_coding
chr10	79938825	79939362	3	79939069	79939070	6441	SFTPD	-	79937740	-1085	protein_coding
chr4	169094700	169094994	2	169094880	169094881	57630	SH3RF1	-	169094259	-441	protein_coding
chr2	112636105	112636284	1	112636242	112636243	6574	SLC20A1	-	112635938	-167	lncRNA
chr2	112636449	112636928	4	112636717	112636718	6574	SLC20A1	-	112635938	-511	lncRNA
chr17	30202685	30202822	1	30202740	30202741	6532	SLC6A4	-	30194319	-8366	protein_coding
chr15	64149835	64150152	1	64150009	64150010	79856	SNX22	+	64151698	-1863	protein_coding
chr16	11264215	11264639	3	11264439	11264440	8651	SOCS1	-	11254417	-9798	protein_coding
chr5	151662870	151663116	1	151663037	151663038	6678	SPARC	-	151661096	-1774	protein_coding
chr5	151663606	151664037	3	151663808	151663809	6678	SPARC	-	151661096	-2510	protein_coding
chr9	121339603	121339778	1	121339712	121339713	2040	STOM	-	121338987	-616	protein_coding
chr9	121347959	121348199	1	121348073	121348074	2040	STOM	-	121338987	-8972	protein_coding
chr3	151871729	151872023	3	151871864	151871865	56670	SUCNR1	+	151873643	-1914	protein_coding
chr16	30092679	30093059	2	30092823	30092824	6911	TBX6	-	30085793	-6886	protein_coding
chr4	112278621	112278862	2	112278741	112278742	92610	TIFA	-	112274537	-4084	protein_coding
chr2	151354844	151355015	1	151354904	151354905	7130	TNFAIP6	+	151357592	-2748	protein_coding
chr3	172511910	172512274	2	172512044	172512045	8743	TNFSF10	-	172505508	-6402	protein_coding
chr3	172512435	172512789	3	172512611	172512612	8743	TNFSF10	-	172505508	-6927	protein_coding
chr1	173187498	173187807	2	173187679	173187680	7292	TNFSF4	-	173183729	-3769	protein_coding
chr12	112116696	112116923	1	112116772	112116773	10906	TRAFD1	+	112125545	-8849	protein_coding
chr12	112125367	112125842	2	112125529	112125530	10906	TRAFD1	+	112125545	-178	protein_coding
chr11	5684758	5685046	2	5684923	5684924	10346	TRIM22	+	5689790	-5032	protein_coding
chr14	70631969	70632154	1	70632071	70632072	23508	TTC9	+	70641916	-9947	protein_coding
chr14	70637600	70637815	1	70637700	70637701	23508	TTC9	+	70641916	-4316	protein_coding
chr1	83868094	83868298	1	83868173	83868174	79739	TTLL7	-	83865021	-3073	protein_coding
chr12	49220958	49221297	1	49221155	49221156	84790	TUBA1C	+	49227926	-6968	protein_coding
chr12	49222726	49222863	1	49222769	49222770	84790	TUBA1C	+	49227926	-5200	protein_coding
chr20	59007672	59008218	4	59007889	59007890	81027	TUBB1	+	59016026	-8354	protein_coding
chr11	57557177	57557461	1	57557298	57557299	9246	UBE2L6	-	57551655	-5522	protein_coding
chr17	44210374	44210589	1	44210431	44210432	7343	UBTF	-	44205036	-5338	protein_coding
chr2	85578231	85578621	3	85578418	85578419	10791	VAMP5	+	85584431	-6200	protein_coding
chr2	85578906	85579226	2	85579046	85579047	10791	VAMP5	+	85584431	-5525	protein_coding
chr2	85579544	85579898	3	85579741	85579742	10791	VAMP5	+	85584431	-4887	protein_coding
chr10	73991930	73992109	1	73992012	73992013	7414	VCL	+	73998114	-6184	protein_coding
chr12	118065470	118065685	1	118065619	118065620	54621	VSIG10	-	118063593	-1877	protein_coding
chr2	223880949	223881123	1	223881049	223881050	57590	WDFY1	-	223875348	-5601	protein_coding
chr2	223884582	223884774	1	223884681	223884682	57590	WDFY1	-	223875348	-9234	protein_coding
chr12	118035336	118035557	1	118035437	118035438	55884	WSB2	-	118032687	-2649	protein_coding
chr3	31973588	31973808	1	31973714	31973715	344787	ZNF860	+	31981750	-8162	protein_coding
chr15	84598287	84598774	3	84598477	84598478	54993	ZSCAN2	+	84601009	-2722	protein_coding
Chrom, chromosome; TFStart, transcription factor binding site start; TFEnd, transcription factor binding site end; Track, ReMAP track for UCSC Genome browser; Mid1, starting base position for mid-point bar; Mid2, ending base position for mid-point bar; HGNC Symbol, gene symbol; Entrez Gene; Entrez gene identifier; Strand, Gene is on + or – strand of chromosome GeneTSS, transcription start site (T…

## Sheet: CREB1
Table S12: List of target genes and their TFBS for CREB1
Chrom	TFStart	TFEnd	Track	Mid1	Mid2	Entrez Gene	HGNC Symbol	Strand	GeneTSS	Distance	Class
chr5	149134453	149134743	1	149134571	149134572	22885	ABLIM3	+	149141447	-6994	protein_coding
chr5	149141159	149141722	8	149141472	149141473	22885	ABLIM3	+	149141447	-288	protein_coding
chr11	76860392	76861227	10	76860827	76860828	55331	ACER3	+	76860888	-496	protein_coding
chr8	24293906	24294178	3	24293981	24293982	10863	ADAM28	+	24294040	-134	protein_coding
chr10	111076082	111076680	6	111076277	111076278	150	ADRA2A	+	111077029	-947	protein_coding
chr10	111076753	111077156	4	111076969	111076970	150	ADRA2A	+	111077029	-276	protein_coding
chr4	86927953	86928220	4	86928075	86928076	4299	AFF1	-	86924606	-3347	lncRNA
chr4	86928232	86928405	1	86928288	86928289	4299	AFF1	-	86924606	-3626	lncRNA
chr4	86934035	86934449	9	86934236	86934237	4299	AFF1	-	86924606	-9429	lncRNA
chr2	99554297	99554664	4	99554413	99554414	3899	AFF3	-	99545419	-8878	protein_coding
chr21	43855216	43855414	2	43855303	43855304	56894	AGPAT3	+	43865160	-9944	protein_coding
chr21	43859490	43859621	1	43859552	43859553	56894	AGPAT3	+	43865160	-5670	protein_coding
chr21	43860829	43861063	1	43860910	43860911	56894	AGPAT3	+	43865160	-4331	protein_coding
chr21	43864170	43864679	6	43864364	43864365	56894	AGPAT3	+	43865160	-990	protein_coding
chr21	43864973	43865379	4	43865130	43865131	56894	AGPAT3	+	43865160	-187	protein_coding
chr1	159067857	159067970	1	159067899	159067900	9447	AIM2	-	159059226	-8631	protein_coding
chr1	159068169	159068450	1	159068237	159068238	9447	AIM2	-	159059226	-8943	protein_coding
chr1	65147219	65148228	11	65147816	65147817	205	AK4	+	65147342	-123	protein_coding
chr7	134448695	134448959	2	134448845	134448846	231	AKR1B1	-	134442350	-6345	protein_coding
chr10	88821080	88821431	1	88821245	88821246	118932	ANKRD22	-	88819896	-1184	protein_coding
chr10	88822090	88822388	1	88822259	88822260	118932	ANKRD22	-	88819896	-2194	protein_coding
chr2	219229112	219229292	1	219229256	219229257	55139	ANKZF1	+	219229806	-694	protein_coding
chr2	219229351	219230499	18	219229896	219229897	55139	ANKZF1	+	219229806	-455	protein_coding
chr12	5568353	5568648	2	5568480	5568481	57101	ANO2	-	5560241	-8112	protein_coding
chr12	5569764	5569999	1	5569827	5569828	57101	ANO2	-	5560241	-9523	protein_coding
chr11	22192357	22192563	3	22192440	22192441	203859	ANO5	+	22192485	-128	protein_coding
chr12	45215337	45216483	13	45215869	45215870	196527	ANO6	+	45216033	-696	protein_coding
chr17	42843425	42843765	2	42843588	42843589	8639	AOC3	+	42851182	-7757	protein_coding
chr17	42843979	42844227	1	42844066	42844067	8639	AOC3	+	42851182	-7203	protein_coding
chr17	42845947	42846089	1	42845999	42846000	8639	AOC3	+	42851182	-5235	protein_coding
chr22	36251967	36252111	2	36252037	36252038	8542	APOL1	+	36253071	-1104	protein_coding
chr22	36252628	36252732	1	36252672	36252673	8542	APOL1	+	36253071	-443	protein_coding
chr22	36252853	36253255	1	36252949	36252950	8542	APOL1	+	36253071	-218	protein_coding
chr22	36227589	36227709	1	36227616	36227617	23780	APOL2	-	36226209	-1380	protein_coding
chr22	36232761	36232909	1	36232837	36232838	23780	APOL2	-	36226209	-6552	protein_coding
chr22	36233268	36233441	1	36233338	36233339	23780	APOL2	-	36226209	-7059	protein_coding
chr22	36195268	36195429	1	36195369	36195370	80832	APOL4	-	36189128	-6140	protein_coding
chr22	36198037	36198499	1	36198190	36198191	80832	APOL4	-	36189128	-8909	protein_coding
chr22	35642458	35642679	1	35642615	35642616	80830	APOL6	+	35648316	-5858	protein_coding
chr22	35646733	35647023	1	35646949	35646950	80830	APOL6	+	35648316	-1583	protein_coding
chr22	35648028	35648615	3	35648222	35648223	80830	APOL6	+	35648316	-288	protein_coding
chr14	67610966	67611088	1	67610996	67610997	384	ARG2	+	67619920	-8954	protein_coding
chr14	67619413	67620120	15	67619778	67619779	384	ARG2	+	67619920	-507	protein_coding
chrX	11137627	11137937	1	11137765	11137766	395	ARHGAP6	-	11137544	-83	protein_coding
chrX	11144107	11144211	1	11144147	11144148	395	ARHGAP6	-	11137544	-6563	protein_coding
chrX	11144251	11144580	6	11144424	11144425	395	ARHGAP6	-	11137544	-6707	protein_coding
chrX	11146456	11146861	1	11146673	11146674	395	ARHGAP6	-	11137544	-8912	protein_coding
chr1	16198805	16198909	1	16198883	16198884	128272	ARHGEF19	-	16197854	-951	protein_coding
chr1	16206358	16207216	11	16206793	16206794	128272	ARHGEF19	-	16197854	-8504	protein_coding
chr1	16207613	16207724	1	16207624	16207625	128272	ARHGEF19	-	16197854	-9759	protein_coding
chr10	22927849	22928291	2	22928006	22928007	219681	ARMC3	+	22928024	-175	protein_coding
chr5	78779847	78780254	2	78780005	78780006	411	ARSB	-	78777209	-2638	protein_coding
chr5	78780357	78780476	1	78780406	78780407	411	ARSB	-	78777209	-3148	protein_coding
chr5	78785075	78785310	1	78785139	78785140	411	ARSB	-	78777209	-7866	protein_coding
chr5	78785682	78785917	1	78785701	78785702	411	ARSB	-	78777209	-8473	protein_coding
chr2	9201273	9201492	1	9201374	9201375	8853	ASAP2	-	9196765	-4508	lncRNA
chr2	9206101	9206942	8	9206403	9206404	8853	ASAP2	-	9196765	-9336	lncRNA
chr22	26428795	26429463	9	26429134	26429135	57168	ASPHD2	+	26429260	-465	protein_coding
chr18	33577900	33578319	6	33578207	33578208	80816	ASXL3	+	33578219	-319	protein_coding
chr6	30616904	30618057	11	30617398	30617399	79969	ATAT1	+	30626874	-9970	protein_coding
chr6	30626509	30627191	9	30626845	30626846	79969	ATAT1	+	30626874	-365	protein_coding
chr1	212558046	212558272	2	212558106	212558107	467	ATF3	+	212565334	-7288	protein_coding
chr1	212558375	212558704	2	212558455	212558456	467	ATF3	+	212565334	-6959	protein_coding
chr1	212558741	212559457	15	212559082	212559083	467	ATF3	+	212565334	-6593	protein_coding
chr1	212559531	212559848	1	212559579	212559580	467	ATF3	+	212565334	-5803	protein_coding
chr1	212565250	212565363	1	212565290	212565291	467	ATF3	+	212565334	-84	protein_coding
chr16	2510037	2510181	1	2510114	2510115	527	ATP6V0C	+	2513726	-3689	protein_coding
chr16	2511303	2511823	4	2511648	2511649	527	ATP6V0C	+	2513726	-2423	protein_coding
chr16	2513110	2513279	1	2513199	2513200	527	ATP6V0C	+	2513726	-616	protein_coding
chr16	2513331	2514669	20	2514126	2514127	527	ATP6V0C	+	2513726	-395	protein_coding
chr17	81034599	81035362	15	81035035	81035036	10458	BAIAP2	-	81025131	-9468	lncRNA
chr4	101785534	101785722	1	101785551	101785552	55024	BANK1	+	101790482	-4948	protein_coding
chr11	64988142	64988276	1	64988190	64988191	116071	BATF2	-	64987945	-197	protein_coding
chr11	64996798	64997225	2	64997069	64997070	116071	BATF2	-	64987945	-8853	protein_coding
chr2	60453351	60453501	1	60453417	60453418	53335	BCL11A	-	60450520	-2831	protein_coding
chr12	122021592	122022203	7	122021978	122021979	605	BCL7A	+	122021884	-292	protein_coding
chr1	44783654	44784042	2	44783845	44783846	266675	BEST4	-	44782145	-1509	protein_coding
chr1	44784210	44784480	3	44784305	44784306	266675	BEST4	-	44782145	-2065	protein_coding
chr1	44784611	44785006	2	44784821	44784822	266675	BEST4	-	44782145	-2466	protein_coding
chr1	44786196	44786706	4	44786290	44786291	266675	BEST4	-	44782145	-4051	protein_coding
chr12	26122666	26122982	2	26122834	26122835	79365	BHLHE41	+	26130030	-7364	protein_coding
chr12	26124932	26125331	4	26125095	26125096	79365	BHLHE41	+	26130030	-5098	protein_coding
chr12	26125516	26126813	11	26126216	26126217	79365	BHLHE41	+	26130030	-4514	protein_coding
chr8	11491900	11492373	1	11492210	11492211	640	BLK	+	11493991	-2091	protein_coding
chr8	11492530	11492914	1	11492617	11492618	640	BLK	+	11493991	-1461	protein_coding
chr8	11493277	11493483	1	11493342	11493343	640	BLK	+	11493991	-714	protein_coding
chr8	11493537	11493724	1	11493634	11493635	640	BLK	+	11493991	-454	protein_coding
chr10	96191896	96192135	1	96191988	96191989	29760	BLNK	-	96189171	-2725	protein_coding
chr4	81021594	81021895	1	81021694	81021695	651	BMP3	+	81030708	-9114	protein_coding
chr4	81021979	81022332	1	81022193	81022194	651	BMP3	+	81030708	-8729	protein_coding
chr3	49553472	49554555	12	49554115	49554116	8927	BSN	-	49544477	-8995	lncRNA
chr6	26401962	26402625	15	26402267	26402268	11119	BTN3A1	+	26402269	-307	protein_coding
chr11	66743551	66743660	1	66743594	66743595	79703	C11orf80	+	66744736	-1185	protein_coding
chr11	66744330	66745219	10	66744747	66744748	79703	C11orf80	+	66744736	-406	protein_coding
chr15	40763180	40764535	13	40763912	40763913	643338	C15orf62	-	40759980	-3200	protein_coding
chr1	220681360	220681620	1	220681420	220681421	79762	C1orf115	+	220690363	-9003	protein_coding
chr1	220690049	220690693	9	220690257	220690258	79762	C1orf115	+	220690363	-314	protein_coding
chr1	230842971	230843090	1	230843033	230843034	84886	C1orf198	-	230837119	-5852	protein_coding
chr22	37186110	37186213	1	37186177	37186178	114904	C1QTNF6	-	37180166	-5944	protein_coding
chr22	37187811	37187917	1	37187850	37187851	114904	C1QTNF6	-	37180166	-7645	protein_coding
chr22	37188260	37188394	1	37188348	37188349	114904	C1QTNF6	-	37180166	-8094	protein_coding
chr6	31897565	31897893	3	31897738	31897739	717	C2	+	31897783	-218	protein_coding
chr19	48638142	48638804	9	48638388	48638389	770	CA11	+	48647946	-9804	transcribed_pseudogene
chr19	48638909	48639291	10	48639090	48639091	770	CA11	+	48647946	-9037	transcribed_pseudogene
chr19	48644854	48645185	9	48644979	48644980	770	CA11	+	48647946	-3092	transcribed_pseudogene
chr19	48646213	48646876	9	48646594	48646595	770	CA11	+	48647946	-1733	transcribed_pseudogene
chr17	48830745	48831716	22	48831124	48831125	10241	CALCOCO2	+	48831035	-290	protein_coding
chr7	134779149	134779932	8	134779518	134779519	800	CALD1	+	134779629	-480	protein_coding
chr1	20483706	20483844	1	20483796	20483797	55450	CAMK2N1	-	20482391	-1315	protein_coding
chr1	20483861	20484482	1	20484023	20484024	55450	CAMK2N1	-	20482391	-1470	protein_coding
chr1	20485262	20485380	1	20485305	20485306	55450	CAMK2N1	-	20482391	-2871	protein_coding
chr1	20485973	20486579	7	20486311	20486312	55450	CAMK2N1	-	20482391	-3582	protein_coding
chr1	20486639	20487013	4	20486785	20486786	55450	CAMK2N1	-	20482391	-4248	protein_coding
chr1	20491269	20491411	1	20491332	20491333	55450	CAMK2N1	-	20482391	-8878	protein_coding
chr6	44151714	44152314	7	44151990	44151991	11131	CAPN11	-	44148811	-2903	lncRNA
chr6	44156328	44157073	3	44156717	44156718	11131	CAPN11	-	44148811	-7517	lncRNA
chr6	44157271	44157376	1	44157307	44157308	11131	CAPN11	-	44148811	-8460	lncRNA
chr19	10863238	10863634	3	10863451	10863452	10498	CARM1	+	10871553	-8315	protein_coding
chr19	10864396	10864797	6	10864578	10864579	10498	CARM1	+	10871553	-7157	protein_coding
chr19	10870726	10871576	15	10871350	10871351	10498	CARM1	+	10871553	-827	protein_coding
chr11	104944249	104944353	1	104944287	104944288	837	CASP4	-	104942866	-1383	protein_coding
chr11	104946980	104947215	1	104947021	104947022	837	CASP4	-	104942866	-4114	protein_coding
chr11	104995203	104995433	1	104995332	104995333	838	CASP5	-	104994235	-968	protein_coding
chr11	105004121	105004334	2	105004252	105004253	838	CASP5	-	104994235	-9886	protein_coding
chr10	113678942	113680083	11	113679586	113679587	840	CASP7	+	113679162	-220	protein_coding
chr1	10639070	10639207	1	10639150	10639151	54897	CASZ1	-	10636604	-2466	protein_coding
chr1	10646350	10646887	8	10646544	10646545	54897	CASZ1	-	10636604	-9746	protein_coding
chr7	116499294	116499561	2	116499430	116499431	858	CAV2	+	116499738	-444	protein_coding
chr7	116499611	116499920	2	116499745	116499746	858	CAV2	+	116499738	-127	protein_coding
chr22	39130919	39131058	1	39131013	39131014	23492	CBX7	-	39130772	-147	protein_coding
chr22	39135073	39135518	3	39135242	39135243	23492	CBX7	-	39130772	-4301	protein_coding
chr7	77122202	77122682	13	77122407	77122408	57639	CCDC146	+	77122615	-413	protein_coding
chr6	167102860	167103025	1	167102935	167102936	1235	CCR6	+	167111807	-8947	protein_coding
chr6	167103074	167103338	2	167103163	167103164	1235	CCR6	+	167111807	-8733	protein_coding
chr6	167107970	167108086	1	167108033	167108034	1235	CCR6	+	167111807	-3837	protein_coding
chr3	46405285	46406059	4	46405685	46405686	9034	CCRL2	+	46407166	-1881	protein_coding
chr3	46406910	46407305	3	46407118	46407119	9034	CCRL2	+	46407166	-256	protein_coding
chr16	28923286	28923641	4	28923401	28923402	930	CD19	+	28931735	-8449	protein_coding
chr16	28923668	28924276	2	28923994	28923995	930	CD19	+	28931735	-8067	protein_coding
chr16	28924286	28924435	1	28924354	28924355	930	CD19	+	28931735	-7449	protein_coding
chr16	28924445	28926054	17	28925350	28925351	930	CD19	+	28931735	-7290	protein_coding
chr19	35320476	35320640	1	35320539	35320540	933	CD22	+	35329169	-8693	protein_coding
chr19	35323437	35323642	1	35323515	35323516	933	CD22	+	35329169	-5732	protein_coding
chr19	35324181	35324385	1	35324285	35324286	933	CD22	+	35329169	-4988	protein_coding
chr19	35326639	35326826	1	35326735	35326736	933	CD22	+	35329169	-2530	protein_coding
chr19	35327782	35327944	2	35327848	35327849	933	CD22	+	35329169	-1387	protein_coding
chr19	35328803	35329152	1	35329058	35329059	933	CD22	+	35329169	-366	protein_coding
chr9	5442545	5442649	1	5442608	5442609	29126	CD274	+	5450503	-7958	protein_coding
chr9	5450160	5450806	9	5450544	5450545	29126	CD274	+	5450503	-343	protein_coding
chr9	35611333	35611581	4	35611440	35611441	971	CD72	-	35609981	-1352	protein_coding
chr9	35616834	35617399	9	35617205	35617206	971	CD72	-	35609981	-6853	protein_coding
chr9	35619360	35619503	1	35619419	35619420	971	CD72	-	35609981	-9379	protein_coding
chr9	35619556	35620014	1	35619800	35619801	971	CD72	-	35609981	-9575	protein_coding
chr19	41871180	41871283	1	41871236	41871237	973	CD79A	+	41877279	-6099	protein_coding
chr19	41871639	41872233	6	41871990	41871991	973	CD79A	+	41877279	-5640	protein_coding
chr19	41872336	41872611	4	41872503	41872504	973	CD79A	+	41877279	-4943	protein_coding
chr19	41872955	41873485	8	41873280	41873281	973	CD79A	+	41877279	-4324	protein_coding
chr19	41875485	41875762	1	41875660	41875661	973	CD79A	+	41877279	-1794	protein_coding
chr19	41877018	41877236	1	41877086	41877087	973	CD79A	+	41877279	-261	protein_coding
chr12	6193933	6194158	1	6194065	6194066	928	CD9	+	6199946	-6013	protein_coding
chr12	6195626	6195996	7	6195832	6195833	928	CD9	+	6199946	-4320	protein_coding
chr12	6199904	6200551	5	6200316	6200317	928	CD9	+	6199946	-42	protein_coding
chr5	31186826	31187100	1	31186923	31186924	1004	CDH6	+	31193686	-6860	protein_coding
chr6	36667095	36667485	7	36667262	36667263	1026	CDKN1A	-	36666250	-845	lncRNA
chr6	36671880	36671984	1	36671940	36671941	1026	CDKN1A	-	36666250	-5630	lncRNA
chr19	42513128	42513264	1	42513226	42513227	634	CEACAM1	-	42507306	-5822	protein_coding
chr19	44669885	44669989	1	44669960	44669961	56971	CEACAM19	+	44671452	-1567	protein_coding
chr11	117312841	117312954	1	117312921	117312922	22897	CEP164	+	117316346	-3505	protein_coding
chr11	117316030	117316710	9	117316318	117316319	22897	CEP164	+	117316346	-316	protein_coding
chr20	35447232	35447602	8	35447383	35447384	11190	CEP250	+	35455137	-7905	protein_coding
chr20	35448970	35449097	1	35449016	35449017	11190	CEP250	+	35455137	-6167	protein_coding
chr20	35454558	35455867	13	35455123	35455124	11190	CEP250	+	35455137	-579	protein_coding
chr17	50466456	50466650	1	50466562	50466563	1101	CHAD	-	50464492	-1964	protein_coding
chr17	50472839	50472956	1	50472872	50472873	1101	CHAD	-	50464492	-8347	protein_coding
chr19	1260689	1261351	14	1260961	1260962	1153	CIRBP	-	1259268	-1421	lncRNA
chr19	1261390	1261654	1	1261580	1261581	1153	CIRBP	-	1259268	-2122	lncRNA
chr19	1261972	1262365	3	1262173	1262174	1153	CIRBP	-	1259268	-2704	lncRNA
chr19	1263319	1263507	1	1263415	1263416	1153	CIRBP	-	1259268	-4051	lncRNA
chr19	1264798	1265647	4	1265272	1265273	1153	CIRBP	-	1259268	-5530	lncRNA
chr19	1266375	1266715	8	1266530	1266531	1153	CIRBP	-	1259268	-7107	lncRNA
chr19	1266963	1267356	4	1267155	1267156	1153	CIRBP	-	1259268	-7695	lncRNA
chr19	1267491	1267619	1	1267610	1267611	1153	CIRBP	-	1259268	-8223	lncRNA
chr19	1267777	1267938	1	1267833	1267834	1153	CIRBP	-	1259268	-8509	lncRNA
chr19	1268936	1270189	20	1269465	1269466	1153	CIRBP	-	1259268	-9668	lncRNA
chr19	14571673	14572371	12	14572128	14572129	388512	CLEC17A	+	14580777	-9104	protein_coding
chr19	14574246	14574687	10	14574417	14574418	388512	CLEC17A	+	14580777	-6531	protein_coding
chr19	14577960	14578153	1	14577979	14577980	388512	CLEC17A	+	14580777	-2817	protein_coding
chr19	14580709	14581145	3	14580891	14580892	388512	CLEC17A	+	14580777	-68	protein_coding
chr8	27597120	27597467	7	27597310	27597311	1191	CLU	-	27596917	-203	protein_coding
chr8	27602144	27602323	2	27602232	27602233	1191	CLU	-	27596917	-5227	protein_coding
chr8	27603056	27603669	7	27603448	27603449	1191	CLU	-	27596917	-6139	protein_coding
chr7	51016782	51016887	1	51016825	51016826	23242	COBL	-	51016212	-570	protein_coding
chr14	30867471	30867718	1	30867658	30867659	1690	COCH	+	30874496	-7025	protein_coding
chr14	30873980	30875119	7	30874526	30874527	1690	COCH	+	30874496	-516	protein_coding
chr6	33164732	33164991	2	33164881	33164882	1302	COL11A2	-	33162692	-2040	protein_coding
chr10	69800186	69800390	2	69800288	69800289	1305	COL13A1	+	69801835	-1649	protein_coding
chr10	69801070	69801318	1	69801111	69801112	1305	COL13A1	+	69801835	-765	protein_coding
chr10	69801623	69802083	3	69801874	69801875	1305	COL13A1	+	69801835	-212	protein_coding
chr2	226977932	226978359	2	226978123	226978124	1286	COL4A4	-	226970293	-7639	protein_coding
chr3	48572162	48572311	1	48572245	48572246	1294	COL7A1	-	48564073	-8089	protein_coding
chr12	56257428	56257660	2	56257545	56257546	93058	COQ10A	+	56266942	-9514	protein_coding
chr12	56257744	56258831	7	56258385	56258386	93058	COQ10A	+	56266942	-9198	protein_coding
chr12	56266669	56267423	14	56266917	56266918	93058	COQ10A	+	56266942	-273	protein_coding
chr9	129097245	129097359	1	129097316	129097317	1384	CRAT	-	129094794	-2451	protein_coding
chr9	129100466	129100680	1	129100596	129100597	1384	CRAT	-	129094794	-5672	protein_coding
chr9	129103114	129103367	2	129103252	129103253	1384	CRAT	-	129094794	-8320	protein_coding
chr1	153957736	153957847	1	153957814	153957815	148327	CREB3L4	-	153957487	-249	protein_coding
chr1	153958097	153958929	17	153958660	153958661	148327	CREB3L4	-	153957487	-610	protein_coding
chr1	153963247	153963925	15	153963602	153963603	148327	CREB3L4	-	153957487	-5760	protein_coding
chr1	153964152	153964286	1	153964165	153964166	148327	CREB3L4	-	153957487	-6665	protein_coding
chr1	153967166	153968014	18	153967642	153967643	148327	CREB3L4	-	153957487	-9679	protein_coding
chr1	167544534	167544932	1	167544677	167544678	8804	CREG1	-	167541013	-3521	protein_coding
chr1	167548454	167548652	1	167548568	167548569	8804	CREG1	-	167541013	-7441	protein_coding
chr1	16904572	16905523	22	16904985	16904986	9696	CROCC	+	16914082	-9510	protein_coding
chr1	16913552	16914417	11	16914039	16914040	9696	CROCC	+	16914082	-530	protein_coding
chr11	45843054	45843810	10	45843281	45843282	1408	CRY2	+	45847118	-4064	protein_coding
chr11	45846901	45847694	13	45847402	45847403	1408	CRY2	+	45847118	-217	protein_coding
chr22	38298383	38298617	1	38298424	38298425	1454	CSNK1E	-	38290691	-7692	protein_coding
chr3	37853587	37854196	4	37853908	37853909	10217	CTDSPL	+	37861880	-8293	protein_coding
chr3	37855441	37855661	3	37855588	37855589	10217	CTDSPL	+	37861880	-6439	protein_coding
chr3	37860337	37861070	13	37860571	37860572	10217	CTDSPL	+	37861880	-1543	protein_coding
chr20	45880912	45881510	11	45881149	45881150	5476	CTSA	-	45880144	-768	protein_coding
chr20	45885014	45885161	1	45885102	45885103	5476	CTSA	-	45880144	-4870	protein_coding
chr7	117715753	117716097	5	117715981	117715982	83992	CTTNBP2	+	117720648	-4895	lncRNA
chr4	76028400	76028784	1	76028480	76028481	3627	CXCL10	-	76021118	-7282	protein_coding
chr4	73998230	73998688	2	73998503	73998504	6374	CXCL5	-	73995642	-2588	protein_coding
chr4	73998759	73999025	2	73998884	73998885	6374	CXCL5	-	73995642	-3117	protein_coding
chr11	118876907	118877092	1	118876997	118876998	643	CXCR5	+	118883892	-6985	protein_coding
chr11	118883753	118883932	1	118883848	118883849	643	CXCR5	+	118883892	-139	protein_coding
chr5	139638167	139638743	6	139638362	139638363	51523	CXXC5	+	139647299	-9132	protein_coding
chr5	139642977	139643381	4	139643193	139643194	51523	CXXC5	+	139647299	-4322	protein_coding
chr6	39792074	39792500	7	39792319	39792320	23500	DAAM2	+	39792366	-292	protein_coding
chr4	99808298	99808686	4	99808495	99808496	27071	DAPP1	+	99816827	-8529	protein_coding
chr4	99811723	99811947	1	99811788	99811789	27071	DAPP1	+	99816827	-5104	protein_coding
chr4	99816610	99816898	1	99816702	99816703	27071	DAPP1	+	99816827	-217	protein_coding
chr14	72924422	72924604	1	72924505	72924506	26094	DCAF4	+	72926337	-1915	protein_coding
chr14	72925228	72925355	1	72925283	72925284	26094	DCAF4	+	72926337	-1109	protein_coding
chr14	72925525	72925659	1	72925614	72925615	26094	DCAF4	+	72926337	-812	protein_coding
chr14	72925960	72927332	15	72926445	72926446	26094	DCAF4	+	72926337	-377	protein_coding
chr1	167926530	167926923	4	167926712	167926713	55827	DCAF6	+	167936239	-9709	protein_coding
chr1	167927145	167927474	1	167927347	167927348	55827	DCAF6	+	167936239	-9094	protein_coding
chr1	167935678	167936869	20	167936383	167936384	55827	DCAF6	+	167936239	-561	protein_coding
chr16	20855006	20855116	1	20855050	20855051	123879	DCUN1D3	-	20854925	-81	protein_coding
chr16	20855310	20855444	1	20855361	20855362	123879	DCUN1D3	-	20854925	-385	protein_coding
chr12	132137036	132137141	1	132137124	132137125	317781	DDX51	+	132146594	-9558	protein_coding
chr12	132138074	132138233	1	132138133	132138134	317781	DDX51	+	132146594	-8520	protein_coding
chr12	132143862	132144804	19	132144335	132144336	317781	DDX51	+	132146594	-2732	protein_coding
chr12	132144907	132146110	2	132145147	132145148	317781	DDX51	+	132146594	-1687	protein_coding
chr12	123595883	123596154	2	123595976	123595977	57696	DDX55	+	123602089	-6206	protein_coding
chr12	123601517	123602382	17	123602035	123602036	57696	DDX55	+	123602089	-572	protein_coding
chr4	168221313	168221548	1	168221460	168221461	55601	DDX60	-	168216293	-5020	protein_coding
chr1	10459207	10459794	3	10459437	10459438	1676	DFFA	-	10456522	-2685	protein_coding
chr2	169063692	169063971	1	169063836	169063837	10170	DHRS9	+	169067077	-3385	protein_coding
chr1	37551518	37551825	1	37551653	37551654	7802	DNALI1	+	37556940	-5422	protein_coding
chr1	37552214	37552404	1	37552291	37552292	7802	DNALI1	+	37556940	-4726	protein_coding
chr1	37553361	37554553	15	37554307	37554308	7802	DNALI1	+	37556940	-3579	protein_coding
chr1	37554875	37555103	1	37554955	37554956	7802	DNALI1	+	37556940	-2065	protein_coding
chr1	37556748	37557014	1	37556940	37556941	7802	DNALI1	+	37556940	-192	protein_coding
chr3	58193393	58193749	2	58193501	58193502	1776	DNASE1L3	-	58192257	-1136	protein_coding
chr3	58196567	58196803	1	58196677	58196678	1776	DNASE1L3	-	58192257	-4310	protein_coding
chr3	58200447	58200581	1	58200538	58200539	1776	DNASE1L3	-	58192257	-8190	protein_coding
chr1	171841052	171841174	1	171841132	171841133	26052	DNM3	+	171841495	-443	protein_coding
chr1	171841208	171841708	6	171841459	171841460	26052	DNM3	+	171841495	-287	protein_coding
chr7	111730571	111730850	1	111730647	111730648	9732	DOCK4	-	111726110	-4461	protein_coding
chr7	111735686	111736030	5	111735821	111735822	9732	DOCK4	-	111726110	-9576	protein_coding
chr4	3461469	3461903	2	3461720	3461721	285489	DOK7	+	3463306	-1837	protein_coding
chr4	3463220	3463444	2	3463334	3463335	285489	DOK7	+	3463306	-86	protein_coding
chr12	101877028	101878141	16	101877547	101877548	55332	DRAM1	+	101877327	-299	protein_coding
chr18	31058958	31059192	1	31059101	31059102	1824	DSC2	-	31058840	-118	protein_coding
chr18	31062094	31062332	1	31062159	31062160	1824	DSC2	-	31058840	-3254	protein_coding
chr18	31064228	31064393	1	31064276	31064277	1824	DSC2	-	31058840	-5388	protein_coding
chr3	122560746	122560994	2	122560851	122560852	151636	DTX3L	+	122564338	-3592	protein_coding
chr3	122564097	122565013	7	122564465	122564466	151636	DTX3L	+	122564338	-241	protein_coding
chr11	59171425	59172386	14	59171810	59171811	23220	DTX4	+	59171430	-5	protein_coding
chr17	43766518	43766686	3	43766616	43766617	1845	DUSP3	-	43766125	-393	protein_coding
chr17	43772018	43772319	2	43772085	43772086	1845	DUSP3	-	43766125	-5893	protein_coding
chr17	43772486	43772634	1	43772585	43772586	1845	DUSP3	-	43766125	-6361	protein_coding
chr17	43772959	43773116	1	43773046	43773047	1845	DUSP3	-	43766125	-6834	protein_coding
chr7	95772285	95772852	8	95772545	95772546	1780	DYNC1I1	+	95772506	-221	protein_coding
chr1	244964428	244964532	1	244964476	244964477	84288	EFCAB2	-	244959739	-4689	lncRNA
chr1	244969574	244969750	2	244969641	244969642	84288	EFCAB2	-	244959739	-9835	lncRNA
chr4	109912604	109912944	2	109912731	109912732	1950	EGF	+	109912883	-279	protein_coding
chr3	71681263	71681402	2	71681324	71681325	317649	EIF4E3	-	71675414	-5849	protein_coding
chr3	71684665	71685122	4	71684968	71684969	317649	EIF4E3	-	71675414	-9251	protein_coding
chr11	95084617	95084843	1	95084703	95084704	23052	ENDOD1	+	95089846	-5229	protein_coding
chr11	95087457	95087819	1	95087642	95087643	23052	ENDOD1	+	95089846	-2389	protein_coding
chr11	95089390	95090475	11	95089857	95089858	23052	ENDOD1	+	95089846	-456	protein_coding
chr7	142853984	142854242	1	142854171	142854172	2051	EPHB6	+	142854639	-655	protein_coding
chr13	42894726	42895085	2	42894888	42894889	94240	EPSTI1	-	42886388	-8338	protein_coding
chr9	99982182	99982510	1	99982434	99982435	23071	ERP44	-	99979185	-2997	protein_coding
chr11	124758322	124758655	4	124758518	124758519	90952	ESAM	+	124763126	-4804	lncRNA
chr11	124758932	124759079	1	124758979	124758980	90952	ESAM	+	124763126	-4194	lncRNA
chr11	124759980	124760174	1	124760082	124760083	90952	ESAM	+	124763126	-3146	lncRNA
chr11	124761519	124761700	1	124761566	124761567	90952	ESAM	+	124763126	-1607	lncRNA
chr11	124762215	124762533	5	124762319	124762320	90952	ESAM	+	124763126	-911	lncRNA
chr11	124762952	124763702	6	124763250	124763251	90952	ESAM	+	124763126	-174	lncRNA
chr2	238098440	238098915	3	238098611	238098612	339768	ESPNL	+	238100340	-1900	protein_coding
chr15	76217122	76217607	1	76217461	76217462	2108	ETFA	-	76215353	-1769	protein_coding
chr15	76221325	76221634	1	76221493	76221494	2108	ETFA	-	76215353	-5972	protein_coding
chr6	36357901	36358385	2	36358168	36358169	51513	ETV7	-	36354088	-3813	protein_coding
chr6	36358585	36358769	1	36358707	36358708	51513	ETV7	-	36354088	-4497	protein_coding
chr6	36360449	36360804	3	36360656	36360657	51513	ETV7	-	36354088	-6361	protein_coding
chr17	42704569	42705345	1	42705134	42705135	2145	EZH1	-	42700275	-4294	protein_coding
chr17	42709968	42710112	1	42710038	42710039	2145	EZH1	-	42700275	-9693	protein_coding
chr11	61800715	61800911	1	61800794	61800795	3992	FADS1	-	61799627	-1088	protein_coding
chr8	11422694	11422909	1	11422805	11422806	83648	FAM167A	-	11421465	-1229	protein_coding
chr8	11425677	11425783	1	11425714	11425715	83648	FAM167A	-	11421465	-4212	protein_coding
chr8	11429406	11429569	3	11429481	11429482	83648	FAM167A	-	11421465	-7941	protein_coding
chr17	68539626	68539822	1	68539701	68539702	54757	FAM20A	-	68530276	-9350	protein_coding
chr19	50473996	50474157	1	50474139	50474140	112703	FAM71E1	+	50476643	-2647	protein_coding
chr19	50475960	50477040	15	50476302	50476303	112703	FAM71E1	+	50476643	-683	protein_coding
chr6	35449520	35449773	3	35449601	35449602	2178	FANCE	+	35452338	-2818	protein_coding
chr6	35452022	35452629	9	35452283	35452284	2178	FANCE	+	35452338	-316	protein_coding
chr9	37511182	37511287	1	37511195	37511196	26267	FBXO10	-	37510892	-290	protein_coding
chr9	37515680	37516415	3	37516066	37516067	26267	FBXO10	-	37510892	-4788	protein_coding
chr1	11654243	11655040	9	11654666	11654667	26270	FBXO6	+	11664200	-9957	protein_coding
chr1	11663953	11664549	11	11664206	11664207	26270	FBXO6	+	11664200	-247	protein_coding
chr6	53049517	53049631	1	53049597	53049598	26268	FBXO9	+	53057807	-8290	protein_coding
chr6	53054554	53054913	2	53054803	53054804	26268	FBXO9	+	53057807	-3253	protein_coding
chr6	53056075	53056635	3	53056398	53056399	26268	FBXO9	+	53057807	-1732	protein_coding
chr19	7696676	7696848	4	7696740	7696741	2208	FCER2	-	7688757	-7919	protein_coding
chr1	157517136	157517312	1	157517216	157517217	83416	FCRL5	-	157513377	-3759	protein_coding
chr1	161702249	161702499	4	161702361	161702362	84824	FCRLA	+	161707022	-4773	protein_coding
chr1	161706592	161706739	1	161706668	161706669	84824	FCRLA	+	161707022	-430	protein_coding
chr1	161706858	161707312	1	161707078	161707079	84824	FCRLA	+	161707022	-164	protein_coding
chr10	91908147	91909199	12	91908903	91908904	143282	FGFBP3	-	91906584	-1563	protein_coding
chr10	91909487	91909601	1	91909559	91909560	143282	FGFBP3	-	91906584	-2903	protein_coding
chr7	77199013	77199494	2	77199250	77199251	10875	FGL2	-	77193369	-5644	protein_coding
chr7	77202573	77202800	1	77202741	77202742	10875	FGL2	-	77193369	-9204	protein_coding
chr14	75577494	75577982	3	75577863	75577864	55640	FLVCR2	-	75568620	-8874	lncRNA
chr14	75578062	75578183	1	75578100	75578101	55640	FLVCR2	-	75568620	-9442	lncRNA
chr14	75578191	75578894	9	75578566	75578567	55640	FLVCR2	-	75568620	-9571	lncRNA
chr6	143501673	143501908	1	143501739	143501740	2519	FUCA2	-	143494812	-6861	protein_coding
chr11	94536606	94536738	1	94536648	94536649	2526	FUT4	+	94543851	-7245	protein_coding
chr11	94543749	94544772	15	94544241	94544242	2526	FUT4	+	94543851	-102	protein_coding
chr19	2469258	2469851	5	2469654	2469655	4616	GADD45B	+	2476127	-6869	protein_coding
chr19	2474569	2475031	7	2474721	2474722	4616	GADD45B	+	2476127	-1558	protein_coding
chr19	2475862	2476433	10	2476067	2476068	4616	GADD45B	+	2476127	-265	protein_coding
chr9	89598234	89598343	1	89598292	89598293	10912	GADD45G	-	89595009	-3225	lncRNA
chr9	89599034	89599280	3	89599153	89599154	10912	GADD45G	-	89595009	-4025	lncRNA
chr9	89603080	89603248	3	89603160	89603161	10912	GADD45G	-	89595009	-8071	lncRNA
chr9	89603728	89604501	4	89603860	89603861	10912	GADD45G	-	89595009	-8719	lncRNA
chr9	89604637	89605199	8	89604919	89604920	10912	GADD45G	-	89595009	-9628	lncRNA
chr14	87935445	87935778	1	87935568	87935569	2581	GALC	-	87933014	-2431	protein_coding
chr14	87935886	87936110	1	87936076	87936077	2581	GALC	-	87933014	-2872	protein_coding
chr14	87940490	87940663	1	87940543	87940544	2581	GALC	-	87933014	-7476	protein_coding
chr13	113820865	113821359	1	113820937	113820938	2621	GAS6	-	113820549	-316	protein_coding
chr1	89008349	89008749	1	89008707	89008708	2635	GBP3	-	89006677	-1672	protein_coding
chr1	89190730	89190965	1	89190800	89190801	115361	GBP4	-	89181144	-9586	protein_coding
chr1	89261503	89262217	3	89261845	89261846	115362	GBP5	-	89258950	-2553	protein_coding
chr1	89356938	89357432	3	89357256	89357257	163351	GBP6	+	89363877	-6939	protein_coding
chr1	89358270	89358617	2	89358469	89358470	163351	GBP6	+	89363877	-5607	protein_coding
chr14	54844569	54844837	3	54844688	54844689	2643	GCH1	-	54842005	-2564	protein_coding
chr2	20661469	20661876	4	20661654	20661655	151449	GDF7	+	20667144	-5675	protein_coding
chr2	20666282	20666721	2	20666486	20666487	151449	GDF7	+	20667144	-862	protein_coding
chr2	20666796	20667143	3	20666906	20666907	151449	GDF7	+	20667144	-348	protein_coding
chr2	38777912	38779133	16	38778181	38778182	79833	GEMIN6	+	38778210	-298	protein_coding
chr16	23466632	23466797	2	23466702	23466703	23062	GGA2	-	23463542	-3090	protein_coding
chr7	100680882	100681066	1	100681019	100681020	64599	GIGYF1	-	100679506	-1376	protein_coding
chrX	30643385	30643831	3	30643708	30643709	2710	GK	+	30653348	-9963	protein_coding
chrX	30649892	30650281	4	30650113	30650114	2710	GK	+	30653348	-3456	protein_coding
chrX	30652587	30653533	15	30653141	30653142	2710	GK	+	30653348	-761	protein_coding
chr12	56476991	56477512	2	56477234	56477235	27165	GLS2	-	56470944	-6047	protein_coding
chr7	93914661	93914789	1	93914698	93914699	2791	GNG11	-	93911735	-2926	lncRNA
chr7	93914907	93915022	1	93914943	93914944	2791	GNG11	-	93911735	-3172	lncRNA
chr7	93921616	93921838	1	93921727	93921728	2791	GNG11	-	93911735	-9881	lncRNA
chr1	156600985	156601816	12	156601465	156601466	54865	GPATCH4	+	156604308	-3323	protein_coding
chr3	49357856	49357986	1	49357904	49357905	2876	GPX1	-	49357171	-685	protein_coding
chr3	49358147	49359066	11	49358485	49358486	2876	GPX1	-	49357171	-976	protein_coding
chr3	49361397	49361584	1	49361514	49361515	2876	GPX1	-	49357171	-4226	protein_coding
chr12	52004007	52004321	2	52004243	52004244	160622	GRASP	-	51996946	-7061	lncRNA
chr12	52005909	52006035	1	52005972	52005973	160622	GRASP	-	51996946	-8963	lncRNA
chr17	39730132	39730838	13	39730527	39730528	2886	GRB7	-	39727938	-2194	protein_coding
chr17	39736818	39736941	2	39736873	39736874	2886	GRB7	-	39727938	-8880	protein_coding
chr17	39737511	39738531	14	39738177	39738178	2886	GRB7	-	39727938	-9573	protein_coding
chr2	9951017	9952043	14	9951512	9951513	29841	GRHL1	+	9951693	-676	protein_coding
chr1	228130971	228131480	8	228131158	228131159	2987	GUK1	+	228140084	-9113	protein_coding
chr1	228138398	228138621	1	228138538	228138539	2987	GUK1	+	228140084	-1686	protein_coding
chr1	228139618	228140603	16	228140180	228140181	2987	GUK1	+	228140084	-466	protein_coding
chr2	126655847	126656055	1	126655893	126655894	2995	GYPC	+	126655935	-88	protein_coding
chr2	239049527	239049947	2	239049589	239049590	9759	HDAC4	-	239048168	-1359	protein_coding
chr2	239057018	239057308	1	239057096	239057097	9759	HDAC4	-	239048168	-8850	protein_coding
chr12	122830874	122831125	2	122830991	122830992	9026	HIP1R	+	122834498	-3624	protein_coding
chr12	122834337	122834525	2	122834425	122834426	9026	HIP1R	+	122834498	-161	protein_coding
chr6	33009420	33009883	6	33009687	33009688	3111	HLA-DOA	-	33004182	-5238	protein_coding
chr6	32815035	32815179	1	32815127	32815128	3112	HLA-DOB	-	32812763	-2272	protein_coding
chr6	32815290	32815427	1	32815354	32815355	3112	HLA-DOB	-	32812763	-2527	protein_coding
chr6	32816183	32816313	1	32816240	32816241	3112	HLA-DOB	-	32812763	-3420	protein_coding
chr6	32816847	32817251	8	32817119	32817120	3112	HLA-DOB	-	32812763	-4084	protein_coding
chr6	32819779	32819898	1	32819845	32819846	3112	HLA-DOB	-	32812763	-7016	protein_coding
chr6	29723025	29723604	8	29723339	29723340	3134	HLA-F	+	29723340	-315	protein_coding
chr15	82838197	82838312	1	82838280	82838281	9455	HOMER2	-	82836946	-1251	protein_coding
chr15	82844790	82844942	1	82844857	82844858	9455	HOMER2	-	82836946	-7844	protein_coding
chr11	113970953	113971570	2	113971253	113971254	3359	HTR3A	+	113975075	-4122	protein_coding
chr11	113974862	113975328	3	113975078	113975079	3359	HTR3A	+	113975075	-213	protein_coding
chr19	10261169	10261379	2	10261298	10261299	3383	ICAM1	+	10271120	-9951	protein_coding
chr19	10269513	10269832	5	10269617	10269618	3383	ICAM1	+	10271120	-1607	protein_coding
chr19	10270056	10270177	1	10270090	10270091	3383	ICAM1	+	10271120	-1064	protein_coding
chr19	10270247	10270590	2	10270420	10270421	3383	ICAM1	+	10271120	-873	protein_coding
chr19	10270791	10271256	6	10271054	10271055	3383	ICAM1	+	10271120	-329	protein_coding
chr1	23558101	23558675	7	23558308	23558309	3399	ID3	-	23557926	-175	protein_coding
chr1	23559341	23559865	12	23559583	23559584	3399	ID3	-	23557926	-1415	protein_coding
chr1	23562231	23562747	14	23562481	23562482	3399	ID3	-	23557926	-4305	protein_coding
chr1	23563980	23564266	2	23564133	23564134	3399	ID3	-	23557926	-6054	protein_coding
chr2	208240725	208241177	1	208241009	208241010	3417	IDH1	-	208236227	-4498	protein_coding
chr17	42998024	42999056	17	42998382	42998383	3430	IFI35	+	43006784	-8760	protein_coding
chr17	43003702	43003808	1	43003773	43003774	3430	IFI35	+	43006784	-3082	protein_coding
chr17	43006537	43007149	8	43006789	43006790	3430	IFI35	+	43006784	-247	protein_coding
chr10	89327956	89328422	5	89328248	89328249	3437	IFIT3	+	89327997	-41	protein_coding
chr11	305056	305160	1	305125	305126	8519	IFITM1	+	314040	-8984	protein_coding
chr11	306783	306981	1	306873	306874	8519	IFITM1	+	314040	-7257	protein_coding
chr11	313312	313625	1	313430	313431	8519	IFITM1	+	314040	-728	protein_coding
chr2	27446132	27446497	2	27446322	27446323	26160	IFT172	-	27444373	-1759	protein_coding
chr4	141636261	141636922	5	141636577	141636578	3600	IL15	+	141636583	-322	protein_coding
chr10	5949457	5949637	2	5949530	5949531	3601	IL15RA	-	5948897	-560	protein_coding
chr10	5950538	5950659	1	5950572	5950573	3601	IL15RA	-	5948897	-1641	protein_coding
chr1	206890313	206891117	3	206890669	206890670	11009	IL24	+	206897404	-7091	protein_coding
chr1	206895789	206896209	5	206896030	206896031	11009	IL24	+	206897404	-1615	protein_coding
chr1	206896889	206897130	1	206896960	206896961	11009	IL24	+	206897404	-515	protein_coding
chr16	28505123	28505370	1	28505319	28505320	246778	IL27	-	28499362	-5761	protein_coding
chr16	28505604	28505811	1	28505725	28505726	246778	IL27	-	28499362	-6242	protein_coding
chr16	28508016	28508423	4	28508246	28508247	246778	IL27	-	28499362	-8654	protein_coding
chr3	121995614	121995790	2	121995713	121995714	286676	ILDR1	+	121997323	-1709	lncRNA
chr11	6603345	6604016	12	6603642	6603643	3611	ILK	+	6603708	-363	protein_coding
chr3	49028893	49029703	15	49029455	49029456	3615	IMPDH2	-	49024325	-4568	protein_coding
chr5	132483023	132483280	1	132483140	132483141	3659	IRF1	-	132481609	-1414	protein_coding
chr5	132488608	132488913	1	132488787	132488788	3659	IRF1	-	132481609	-6999	protein_coding
chr5	132490060	132491272	19	132490645	132490646	3659	IRF1	-	132481609	-8451	protein_coding
chr17	44374395	44375123	2	44374711	44374712	3674	ITGA2B	-	44372181	-2214	protein_coding
chr17	44375985	44376369	2	44376233	44376234	3674	ITGA2B	-	44372181	-3804	protein_coding
chr17	47252199	47252337	1	47252269	47252270	3690	ITGB3	+	47253842	-1643	protein_coding
chr17	47252385	47252536	1	47252476	47252477	3690	ITGB3	+	47253842	-1457	protein_coding
chr17	47253719	47254166	9	47253934	47253935	3690	ITGB3	+	47253842	-123	protein_coding
chr3	124761959	124762183	1	124762072	124762073	3693	ITGB5	-	124761948	-11	protein_coding
chr3	124768917	124769217	3	124769048	124769049	3693	ITGB5	-	124761948	-6969	protein_coding
chr9	4979385	4979520	1	4979454	4979455	3717	JAK2	+	4985086	-5701	protein_coding
chr9	4983174	4983497	1	4983307	4983308	3717	JAK2	+	4985086	-1912	protein_coding
chr9	4984283	4985537	19	4985003	4985004	3717	JAK2	+	4985086	-803	protein_coding
chr17	70168041	70168300	3	70168183	70168184	3759	KCNJ2	-	70159532	-8509	lncRNA
chr17	70169123	70169697	6	70169400	70169401	3759	KCNJ2	-	70159532	-9591	lncRNA
chr19	34254290	34254657	9	34254538	34254539	9710	KIAA0355	+	34254554	-264	protein_coding
chr22	50539264	50539424	1	50539346	50539347	113730	KLHDC7B	-	50535899	-3365	lncRNA
chr22	50539633	50539952	5	50539783	50539784	113730	KLHDC7B	-	50535899	-3734	lncRNA
chr22	50540967	50541334	1	50541238	50541239	113730	KLHDC7B	-	50535899	-5068	lncRNA
chr22	50541768	50541878	1	50541814	50541815	113730	KLHDC7B	-	50535899	-5869	lncRNA
chr22	50542390	50542926	1	50542778	50542779	113730	KLHDC7B	-	50535899	-6491	lncRNA
chr22	50544133	50544524	4	50544397	50544398	113730	KLHDC7B	-	50535899	-8234	lncRNA
chr1	205343393	205343634	2	205343496	205343497	55220	KLHDC8A	-	205336061	-7332	protein_coding
chr1	205343802	205344889	6	205344339	205344340	55220	KLHDC8A	-	205336061	-7741	protein_coding
chr22	29071516	29071761	3	29071655	29071656	83999	KREMEN1	+	29073035	-1519	protein_coding
chr22	29072512	29073123	8	29072869	29072870	83999	KREMEN1	+	29073035	-523	protein_coding
chr15	63121548	63122686	14	63121947	63121948	114294	LACTB	-	63111806	-9742	lncRNA
chr20	62310035	62310157	1	62310065	62310066	3911	LAMA5	-	62309060	-975	protein_coding
chr4	17576885	17577805	16	17577112	17577113	51056	LAP3	+	17577304	-419	protein_coding
chr5	170246921	170247145	1	170247107	170247108	3937	LCP2	-	170246233	-688	protein_coding
chr5	170247503	170247743	1	170247631	170247632	3937	LCP2	-	170246233	-1270	protein_coding
chr5	170248731	170248979	1	170248817	170248818	3937	LCP2	-	170246233	-2498	protein_coding
chr5	170254203	170254312	1	170254243	170254244	3937	LCP2	-	170246233	-7970	protein_coding
chr19	11088731	11088853	1	11088773	11088774	3949	LDLR	-	11079432	-9299	lncRNA
chr19	11089074	11089696	14	11089425	11089426	3949	LDLR	-	11079432	-9642	lncRNA
chr19	54334047	54334204	1	54334129	54334130	23547	LILRA4	-	54333185	-862	protein_coding
chr7	74079191	74079535	3	74079357	74079358	3984	LIMK1	+	74083804	-4613	protein_coding
chr7	74083394	74083845	7	74083599	74083600	3984	LIMK1	+	74083804	-410	protein_coding
chr10	88793842	88794049	1	88793957	88793958	340654	LIPM	+	88802730	-8888	protein_coding
chr5	126769884	126770083	1	126769983	126769984	4001	LMNB1	+	126776623	-6739	protein_coding
chr5	126776461	126777494	15	126776841	126776842	4001	LMNB1	+	126776623	-162	protein_coding
chr9	110875496	110875616	1	110875562	110875563	1902	LPAR1	-	110873252	-2244	protein_coding
chr16	55502337	55502561	1	55502354	55502355	54947	LPCAT2	+	55509055	-6718	protein_coding
chr16	55502684	55503396	4	55503049	55503050	54947	LPCAT2	+	55509055	-6371	protein_coding
chr16	55506106	55506261	1	55506195	55506196	54947	LPCAT2	+	55509055	-2949	protein_coding
chr16	55508888	55509352	8	55509177	55509178	54947	LPCAT2	+	55509055	-167	protein_coding
chr8	144508119	144510053	25	144509027	144509028	9684	LRRC14	-	144507965	-154	protein_coding
chr8	144517482	144518499	16	144517965	144517966	9684	LRRC14	-	144507965	-9517	protein_coding
chr2	32894193	32894373	1	32894292	32894293	4052	LTBP1	+	32902129	-7936	protein_coding
chr2	32901342	32901529	1	32901440	32901441	4052	LTBP1	+	32902129	-787	protein_coding
chr14	74500838	74501007	1	74500889	74500890	4053	LTBP2	-	74498183	-2655	protein_coding
chr14	74501185	74501542	6	74501370	74501371	4053	LTBP2	-	74498183	-3002	protein_coding
chr6	31717491	31717842	2	31717638	31717639	79136	LY6G6E	-	31711976	-5515	protein_coding
chr19	43798616	43798947	5	43798794	43798795	284348	LYPD5	-	43795927	-2689	protein_coding
chr19	43799816	43799926	1	43799916	43799917	284348	LYPD5	-	43795927	-3889	protein_coding
chr16	20894519	20894682	1	20894581	20894582	57149	LYRM1	+	20899626	-5107	protein_coding
chr15	51726372	51726780	5	51726515	51726516	256586	LYSMD2	-	51723011	-3361	protein_coding
chr15	51731620	51731734	1	51731673	51731674	256586	LYSMD2	-	51723011	-8609	protein_coding
chr15	51731805	51732081	1	51731994	51731995	256586	LYSMD2	-	51723011	-8794	protein_coding
chr20	32811802	32811957	1	32811892	32811893	22919	MAPRE1	+	32819780	-7978	protein_coding
chr20	32819660	32820627	15	32819921	32819922	22919	MAPRE1	+	32819780	-120	protein_coding
chr16	89910304	89910628	8	89910464	89910465	4157	MC1R	+	89917879	-7575	protein_coding
chr16	89913922	89914025	1	89913961	89913962	4157	MC1R	+	89917879	-3957	protein_coding
chr16	89915438	89915921	1	89915794	89915795	4157	MC1R	+	89917879	-2441	protein_coding
chr16	89917807	89918279	10	89918038	89918039	4157	MC1R	+	89917879	-72	protein_coding
chr5	94707536	94707795	1	94707616	94707617	79772	MCTP1	-	94703690	-3846	protein_coding
chr3	151085329	151085825	8	151085581	151085582	116931	MED12L	+	151085665	-336	protein_coding
chr3	127690959	127691120	1	127691053	127691054	11343	MGLL	-	127689062	-1897	protein_coding
chr3	127694457	127694757	4	127694565	127694566	11343	MGLL	-	127689062	-5395	protein_coding
chr3	127697422	127697847	6	127697621	127697622	11343	MGLL	-	127689062	-8360	protein_coding
chr3	127698033	127698203	1	127698103	127698104	11343	MGLL	-	127689062	-8971	protein_coding
chr22	17795844	17796014	1	17795943	17795944	57553	MICAL3	-	17787649	-8195	protein_coding
chr6	31493878	31494043	2	31493966	31493967	4277	MICB	+	31494881	-1003	protein_coding
chr3	69739086	69739692	14	69739328	69739329	4286	MITF	+	69739464	-378	protein_coding
chr16	74680076	74680268	1	74680165	74680166	197259	MLKL	-	74671855	-8221	protein_coding
chr11	102794535	102794789	2	102794612	102794613	4312	MMP1	-	102789919	-4616	protein_coding
chr22	23762930	23763034	1	23762993	23762994	4320	MMP11	+	23772849	-9919	lncRNA
chr22	23767676	23768125	5	23767899	23767900	4320	MMP11	+	23772849	-5173	lncRNA
chr22	23768313	23768596	2	23768487	23768488	4320	MMP11	+	23772849	-4536	lncRNA
chr22	23768625	23768728	1	23768681	23768682	4320	MMP11	+	23772849	-4224	lncRNA
chr1	181033231	181034511	16	181033862	181033863	3140	MR1	+	181033392	-161	protein_coding
chr11	60446738	60446872	1	60446778	60446779	931	MS4A1	+	60455809	-9071	protein_coding
chr11	60455524	60455861	1	60455660	60455661	931	MS4A1	+	60455809	-285	protein_coding
chr2	74192449	74192611	2	74192544	74192545	10797	MTHFD2	+	74198563	-6114	protein_coding
chr2	74198184	74199399	21	74198734	74198735	10797	MTHFD2	+	74198563	-379	protein_coding
chr1	1353134	1353237	1	1353224	1353225	54587	MXRA8	-	1352689	-445	protein_coding
chr1	1353871	1354007	1	1353910	1353911	54587	MXRA8	-	1352689	-1182	protein_coding
chr1	1354301	1354594	1	1354472	1354473	54587	MXRA8	-	1352689	-1612	protein_coding
chr1	1354970	1355767	6	1355469	1355470	54587	MXRA8	-	1352689	-2281	protein_coding
chr1	1358201	1359050	9	1358520	1358521	54587	MXRA8	-	1352689	-5512	protein_coding
chr1	1360229	1360451	1	1360300	1360301	54587	MXRA8	-	1352689	-7540	protein_coding
chr1	1362067	1362331	3	1362145	1362146	54587	MXRA8	-	1352689	-9378	protein_coding
chr20	36541309	36541498	1	36541328	36541329	10398	MYL9	+	36541519	-210	protein_coding
chr17	32494651	32495071	4	32494894	32494895	4642	MYO1D	-	32492522	-2129	protein_coding
chr17	32496766	32496909	1	32496851	32496852	4642	MYO1D	-	32492522	-4244	protein_coding
chr10	93309125	93309244	1	93309128	93309129	26509	MYOF	-	93306429	-2696	protein_coding
chr5	178108009	178108159	1	178108109	178108110	23138	N4BP3	+	178113506	-5497	protein_coding
chr5	178113213	178114142	9	178113640	178113641	23138	N4BP3	+	178113506	-293	protein_coding
chr12	57086105	57086269	1	57086203	57086204	4665	NAB2	+	57089114	-3009	protein_coding
chr12	57086630	57086752	1	57086704	57086705	4665	NAB2	+	57089114	-2484	protein_coding
chr12	57087009	57087632	11	57087339	57087340	4665	NAB2	+	57089114	-2105	protein_coding
chr12	57087819	57088323	6	57088137	57088138	4665	NAB2	+	57089114	-1295	protein_coding
chr12	57088356	57089393	12	57088754	57088755	4665	NAB2	+	57089114	-758	protein_coding
chr19	50358516	50359380	14	50358983	50358984	9476	NAPSA	-	50358472	-44	protein_coding
chr19	50360414	50360796	1	50360597	50360598	9476	NAPSA	-	50358472	-1942	protein_coding
chr19	50361446	50361608	1	50361520	50361521	9476	NAPSA	-	50358472	-2974	protein_coding
chr19	50364626	50364758	1	50364665	50364666	9476	NAPSA	-	50358472	-6154	protein_coding
chr8	89939862	89939999	1	89939888	89939889	4683	NBN	-	89933336	-6526	protein_coding
chr2	182916169	182916289	1	182916202	182916203	10787	NCKAP1	-	182909115	-7054	protein_coding
chr2	182916558	182916744	1	182916652	182916653	10787	NCKAP1	-	182909115	-7443	protein_coding
chr16	56983557	56983776	1	56983611	56983612	84166	NLRC5	+	56989547	-5990	protein_coding
chr16	56989308	56990002	4	56989562	56989563	84166	NLRC5	+	56989547	-239	protein_coding
chr7	151336112	151336345	1	151336201	151336202	51667	NUB1	+	151341699	-5587	protein_coding
chr7	151340074	151340267	1	151340160	151340161	51667	NUB1	+	151341699	-1625	protein_coding
chr7	151341475	151342108	12	151341776	151341777	51667	NUB1	+	151341699	-224	protein_coding
chr19	48895916	48896093	1	48895998	48895999	4924	NUCB1	+	48900312	-4396	protein_coding
chr19	48896312	48896514	1	48896459	48896460	4924	NUCB1	+	48900312	-4000	protein_coding
chr19	48899847	48900536	14	48900116	48900117	4924	NUCB1	+	48900312	-465	protein_coding
chr12	57213286	57213683	5	57213451	57213452	11247	NXPH4	+	57216794	-3508	protein_coding
chr12	57214399	57214559	2	57214482	57214483	11247	NXPH4	+	57216794	-2395	protein_coding
chr12	57215788	57216033	4	57215876	57215877	11247	NXPH4	+	57216794	-1006	protein_coding
chr12	57216262	57216745	3	57216543	57216544	11247	NXPH4	+	57216794	-532	protein_coding
chr3	31668220	31668593	3	31668418	31668419	114884	OSBPL10	-	31660825	-7395	protein_coding
chr3	8756795	8756933	1	8756856	8756857	5021	OXTR	-	8750403	-6392	protein_coding
chr12	121124541	121124661	1	121124599	121124600	5027	P2RX7	+	121132819	-8278	protein_coding
chr12	121126339	121126637	3	121126475	121126476	5027	P2RX7	+	121132819	-6480	protein_coding
chr12	121129043	121129281	2	121129121	121129122	5027	P2RX7	+	121132819	-3776	protein_coding
chr12	121132156	121132293	1	121132217	121132218	5027	P2RX7	+	121132819	-663	protein_coding
chr12	121132547	121133600	7	121133014	121133015	5027	P2RX7	+	121132819	-272	protein_coding
chr1	39566786	39567071	2	39566937	39566938	8761	PABPC4	+	39570816	-4030	lncRNA
chr10	34116368	34116569	1	34116506	34116507	56288	PARD3	-	34109560	-6808	protein_coding
chr4	74930317	74930427	1	74930369	74930370	25849	PARM1	+	74933116	-2799	protein_coding
chr4	74932718	74933263	6	74932980	74932981	25849	PARM1	+	74933116	-398	protein_coding
chr3	122679075	122679501	4	122679234	122679235	54625	PARP14	+	122680726	-1651	protein_coding
chr3	122679658	122679799	1	122679711	122679712	54625	PARP14	+	122680726	-1068	protein_coding
chr3	122680525	122680803	2	122680656	122680657	54625	PARP14	+	122680726	-201	protein_coding
chr3	122533945	122534060	1	122533996	122533997	83666	PARP9	-	122527924	-6021	protein_coding
chr22	43993174	43993661	4	43993388	43993389	29780	PARVB	+	43999164	-5990	protein_coding
chr1	154944587	154945089	1	154944906	154944907	57326	PBXIP1	-	154944080	-507	protein_coding
chr11	66851837	66851991	1	66851912	66851913	5091	PC	+	66858420	-6583	protein_coding
chr11	66852232	66852356	1	66852285	66852286	5091	PC	+	66858420	-6188	protein_coding
chr11	66856018	66857239	14	66856521	66856522	5091	PC	+	66858420	-2402	protein_coding
chr13	66312630	66313230	4	66312870	66312871	5101	PCDH9	-	66302834	-9796	protein_coding
chr10	91153326	91153445	1	91153355	91153356	84333	PCGF5	+	91162402	-9076	protein_coding
chr9	5509548	5509819	1	5509713	5509714	80380	PDCD1LG2	+	5510438	-890	protein_coding
chr9	5510422	5510636	1	5510521	5510522	80380	PDCD1LG2	+	5510438	-16	protein_coding
chr12	20368469	20368591	1	20368528	20368529	5139	PDE3A	+	20369245	-776	protein_coding
chr12	20368694	20368920	1	20368811	20368812	5139	PDE3A	+	20369245	-551	protein_coding
chr1	156890096	156890454	4	156890271	156890272	375033	PEAR1	+	156893697	-3601	protein_coding
chr1	156892280	156892617	10	156892450	156892451	375033	PEAR1	+	156893697	-1417	protein_coding
chr4	73985405	73985508	1	73985428	73985429	5196	PF4	-	73980811	-4594	protein_coding
chrX	119235877	119236739	9	119236233	119236234	10857	PGRMC1	+	119236245	-368	protein_coding
chr10	96596606	96596971	4	96596798	96596799	118788	PIK3AP1	-	96593312	-3294	protein_coding
chr10	96600603	96600838	1	96600710	96600711	118788	PIK3AP1	-	96593312	-7291	protein_coding
chr1	204426095	204426216	1	204426161	204426162	5287	PIK3C2B	-	204422630	-3465	protein_coding
chr1	204426288	204426410	1	204426326	204426327	5287	PIK3C2B	-	204422630	-3658	protein_coding
chr1	204431278	204431678	4	204431493	204431494	5287	PIK3C2B	-	204422630	-8648	protein_coding
chr6	37160664	37161477	3	37161136	37161137	5292	PIM1	+	37170152	-9488	protein_coding
chr6	37169020	37169125	1	37169101	37169102	5292	PIM1	+	37170152	-1132	protein_coding
chr6	37169463	37170519	15	37169917	37169918	5292	PIM1	+	37170152	-689	protein_coding
chr2	68358045	68358205	2	68358138	68358139	5341	PLEK	-	68355282	-2763	lncRNA
chr2	68361998	68362393	11	68362189	68362190	5341	PLEK	-	68355282	-6716	lncRNA
chr2	68365193	68365388	1	68365260	68365261	5341	PLEK	-	68355282	-9911	lncRNA
chr6	150599227	150599439	1	150599386	150599387	57480	PLEKHG1	+	150599885	-658	protein_coding
chr6	150599718	150599964	2	150599887	150599888	57480	PLEKHG1	+	150599885	-167	protein_coding
chr1	6471566	6471696	1	6471635	6471636	57449	PLEKHG5	-	6466092	-5474	protein_coding
chr1	6472520	6472642	1	6472593	6472594	57449	PLEKHG5	-	6466092	-6428	protein_coding
chr1	6475471	6475868	8	6475638	6475639	57449	PLEKHG5	-	6466092	-9379	protein_coding
chr3	146518166	146518354	1	146518254	146518255	5359	PLSCR1	-	146515178	-2988	protein_coding
chrX	153763708	153763835	1	153763745	153763746	5365	PLXNB3	-	153754196	-9512	lncRNA
chrX	153763932	153764638	4	153764117	153764118	5365	PLXNB3	-	153754196	-9736	lncRNA
chr20	57654378	57654532	2	57654463	57654464	56937	PMEPA1	-	57648392	-5986	protein_coding
chr20	57657887	57657991	1	57657909	57657910	56937	PMEPA1	-	57648392	-9495	protein_coding
chr8	42337221	42338790	20	42338361	42338362	5423	POLB	+	42338452	-1231	protein_coding
chr12	106357541	106358877	17	106357998	106357999	55703	POLR3B	+	106357712	-171	protein_coding
chr11	111359781	111360677	2	111360379	111360380	5450	POU2AF1	-	111352251	-7530	protein_coding
chr8	127410481	127410585	1	127410519	127410520	5462	POU5F1B	+	127415825	-5344	protein_coding
chr5	149724559	149724664	1	149724614	149724615	133522	PPARGC1B	+	149730302	-5743	protein_coding
chr5	149729932	149730512	9	149730201	149730202	133522	PPARGC1B	+	149730302	-370	protein_coding
chr1	112715086	112715847	10	112715418	112715419	333926	PPM1J	+	112719994	-4908	protein_coding
chr1	112716257	112716536	3	112716432	112716433	333926	PPM1J	+	112719994	-3737	protein_coding
chr1	112718701	112718972	1	112718872	112718873	333926	PPM1J	+	112719994	-1293	protein_coding
chr12	107736974	107737218	1	107737107	107737108	11108	PRDM4	+	107742866	-5892	lncRNA
chr1	173475794	173476178	1	173475916	173475917	9588	PRDX6	+	173477335	-1541	protein_coding
chr1	173476752	173477742	21	173477251	173477252	9588	PRDX6	+	173477335	-583	protein_coding
chr7	107035481	107035657	1	107035560	107035561	5577	PRKAR2B	+	107044705	-9224	protein_coding
chr7	107036655	107036800	1	107036737	107036738	5577	PRKAR2B	+	107044705	-8050	protein_coding
chr7	107044197	107045113	9	107044648	107044649	5577	PRKAR2B	+	107044705	-508	protein_coding
chr5	35058527	35058768	1	35058645	35058646	5618	PRLR	-	35048756	-9771	protein_coding
chr2	127408753	127408930	1	127408838	127408839	5624	PROC	+	127418143	-9390	protein_coding
chr2	127410965	127411424	9	127411216	127411217	5624	PROC	+	127418143	-7178	protein_coding
chr2	127415091	127415208	1	127415187	127415188	5624	PROC	+	127418143	-3052	protein_coding
chr2	127415896	127416322	4	127416127	127416128	5624	PROC	+	127418143	-2247	protein_coding
chrX	12791279	12792133	8	12791630	12791631	5634	PRPS2	+	12791355	-76	protein_coding
chr17	59145818	59145937	1	59145854	59145855	55771	PRR11	+	59155355	-9537	protein_coding
chr17	59154795	59155871	18	59155351	59155352	55771	PRR11	+	59155355	-560	protein_coding
chr11	32821939	32822177	1	32822024	32822025	79056	PRRG4	+	32829756	-7817	protein_coding
chr11	32829131	32830125	6	32829719	32829720	79056	PRRG4	+	32829756	-625	protein_coding
chr10	24849679	24849926	2	24849799	24849800	56952	PRTFDC1	-	24848614	-1065	protein_coding
chr10	24851757	24852016	2	24851846	24851847	56952	PRTFDC1	-	24848614	-3143	protein_coding
chr6	32844236	32844970	9	32844737	32844738	5696	PSMB8	+	32850717	-6481	lncRNA
chr6	32844236	32844970	9	32844737	32844738	5698	PSMB9	-	32844192	-44	protein_coding
chr6	32853132	32853270	1	32853204	32853205	5698	PSMB9	-	32844192	-8940	protein_coding
chr6	32853596	32854303	10	32854016	32854017	5698	PSMB9	-	32844192	-9404	protein_coding
chr14	24146443	24147887	15	24147099	24147100	5721	PSME2	+	24153365	-6922	protein_coding
chr6	42911153	42911548	1	42911338	42911339	171558	PTCRA	+	42915597	-4444	protein_coding
chr6	42911701	42912024	3	42911813	42911814	171558	PTCRA	+	42915597	-3896	protein_coding
chr9	122366111	122366595	2	122366328	122366329	5742	PTGS1	+	122369906	-3795	protein_coding
chr8	140662933	140663052	1	140662946	140662947	5747	PTK2	-	140657900	-5033	protein_coding
chr13	110524778	110525002	1	110524904	110524905	55647	RAB20	-	110523066	-1712	protein_coding
chr13	110525878	110526006	1	110525939	110525940	55647	RAB20	-	110523066	-2812	protein_coding
chr13	110527410	110527527	1	110527442	110527443	55647	RAB20	-	110523066	-4344	protein_coding
chr18	54717746	54717873	1	54717839	54717840	5874	RAB27B	+	54717842	-96	protein_coding
chr1	229270574	229271358	12	229271030	229271031	5867	RAB4A	+	229271062	-488	protein_coding
chr3	133832791	133833017	1	133832883	133832884	51560	RAB6B	-	133824235	-8556	protein_coding
chr7	45154655	45155025	5	45154823	45154824	10268	RAMP3	+	45157778	-3123	protein_coding
chr17	17494881	17495443	5	17495151	17495152	51655	RASD1	-	17494437	-444	protein_coding
chr17	17496197	17497079	15	17496569	17496570	51655	RASD1	-	17494437	-1760	protein_coding
chr15	78963634	78964117	1	78963799	78963800	5923	RASGRF1	-	78959947	-3687	protein_coding
chr15	78968715	78969196	1	78969085	78969086	5923	RASGRF1	-	78959947	-8768	protein_coding
chr11	66670967	66671103	1	66670997	66670998	83759	RBM4B	-	66664998	-5969	protein_coding
chr11	32082556	32082828	1	32082766	32082767	5954	RCN1	+	32091074	-8518	protein_coding
chr11	32090502	32091142	6	32090908	32090909	5954	RCN1	+	32091074	-572	protein_coding
chr14	67680165	67680381	1	67680253	67680254	51109	RDH11	-	67676800	-3365	protein_coding
chr6	49606926	49607526	4	49607215	49607216	6005	RHAG	-	49605175	-1751	protein_coding
chr6	49614655	49614769	1	49614707	49614708	6005	RHAG	-	49605175	-9480	protein_coding
chr17	76473663	76473904	2	76473764	76473765	79651	RHBDF2	-	76470893	-2770	protein_coding
chr17	76475454	76475558	1	76475472	76475473	79651	RHBDF2	-	76470893	-4561	protein_coding
chr8	89757306	89758299	18	89757718	89757719	8767	RIPK2	+	89757783	-477	protein_coding
chr8	66421846	66421965	2	66421912	66421913	23212	RRS1	-	66419014	-2832	lncRNA
chr8	66428646	66429398	13	66428949	66428950	23212	RRS1	-	66419014	-9632	lncRNA
chr10	16597787	16597993	1	16597855	16597856	6251	RSU1	-	16590611	-7176	protein_coding
chr17	50111710	50112163	1	50111883	50111884	201191	SAMD14	-	50110040	-1670	protein_coding
chr17	50114985	50115164	3	50115068	50115069	201191	SAMD14	-	50110040	-4945	protein_coding
chr17	50117238	50117620	5	50117413	50117414	201191	SAMD14	-	50110040	-7198	protein_coding
chr10	100338551	100338716	2	100338632	100338633	6319	SCD	+	100347233	-8682	protein_coding
chr10	100340529	100340666	1	100340596	100340597	6319	SCD	+	100347233	-6704	protein_coding
chr10	100340941	100341521	1	100341314	100341315	6319	SCD	+	100347233	-6292	protein_coding
chr10	100342417	100342646	2	100342559	100342560	6319	SCD	+	100347233	-4816	protein_coding
chr10	100346392	100347282	15	100346840	100346841	6319	SCD	+	100347233	-841	protein_coding
chr8	96493341	96494140	8	96493591	96493592	6383	SDC2	+	96493601	-260	protein_coding
chr1	30872187	30872614	2	30872364	30872365	9672	SDC3	-	30869466	-2721	protein_coding
chr17	82321419	82321701	3	82321599	82321600	6398	SECTM1	-	82321024	-395	protein_coding
chr17	82323674	82323823	1	82323733	82323734	6398	SECTM1	-	82321024	-2650	protein_coding
chr17	82325463	82325829	2	82325610	82325611	6398	SECTM1	-	82321024	-4439	protein_coding
chr17	82328439	82328785	2	82328614	82328615	6398	SECTM1	-	82321024	-7415	protein_coding
chr17	82330432	82330700	2	82330576	82330577	6398	SECTM1	-	82321024	-9408	protein_coding
chr1	169594491	169594596	1	169594560	169594561	6403	SELP	-	169588849	-5642	protein_coding
chr1	169595861	169596165	3	169595970	169595971	6403	SELP	-	169588849	-7012	protein_coding
chr1	151133439	151133699	1	151133609	151133610	10500	SEMA6C	-	151131685	-1754	protein_coding
chr17	7558015	7558135	1	7558118	7558119	26168	SENP3	+	7561919	-3904	protein_coding
chr17	7561054	7561238	3	7561142	7561143	26168	SENP3	+	7561919	-865	protein_coding
chr17	7561308	7561423	1	7561363	7561364	26168	SENP3	+	7561919	-611	protein_coding
chr17	7561629	7562398	15	7561916	7561917	26168	SENP3	+	7561919	-290	protein_coding
chr7	101117470	101117763	3	101117619	101117620	5054	SERPINE1	+	101127104	-9634	protein_coding
chr7	101118353	101118693	2	101118581	101118582	5054	SERPINE1	+	101127104	-8751	protein_coding
chr7	101122042	101122289	3	101122169	101122170	5054	SERPINE1	+	101127104	-5062	protein_coding
chr7	101122567	101122723	2	101122667	101122668	5054	SERPINE1	+	101127104	-4537	protein_coding
chr7	101124851	101125048	2	101124951	101124952	5054	SERPINE1	+	101127104	-2253	protein_coding
chr7	101126229	101127270	8	101126826	101126827	5054	SERPINE1	+	101127104	-875	protein_coding
chr17	1752526	1752739	3	1752632	1752633	5176	SERPINF1	+	1761925	-9399	protein_coding
chr17	1761885	1762122	1	1761958	1761959	5176	SERPINF1	+	1761925	-40	protein_coding
chr2	179106696	179107213	7	179106928	179106929	91404	SESTD1	-	179101678	-5018	protein_coding
chr6	79630846	79631779	11	79631383	79631384	83699	SH3BGRL2	+	79631329	-483	protein_coding
chr4	169099827	169099971	1	169099893	169099894	57630	SH3RF1	-	169094259	-5568	protein_coding
chr4	169100269	169100374	1	169100296	169100297	57630	SH3RF1	-	169094259	-6010	protein_coding
chr4	169104073	169104475	3	169104277	169104278	57630	SH3RF1	-	169094259	-9814	protein_coding
chr19	16823167	16823333	3	16823227	16823228	23309	SIN3B	+	16829398	-6231	protein_coding
chr19	16828950	16829608	15	16829294	16829295	23309	SIN3B	+	16829398	-448	protein_coding
chr20	62952386	62952853	4	62952606	62952607	63910	SLC17A9	+	62952690	-304	protein_coding
chr2	112636658	112636773	1	112636723	112636724	6574	SLC20A1	-	112635938	-720	lncRNA
chr2	112644333	112644669	3	112644466	112644467	6574	SLC20A1	-	112635938	-8395	lncRNA
chr2	112645240	112646244	14	112645801	112645802	6574	SLC20A1	-	112635938	-9302	lncRNA
chr6	35952315	35952654	3	35952503	35952504	116369	SLC26A8	-	35943514	-8801	protein_coding
chr17	30203526	30203672	1	30203621	30203622	6532	SLC6A4	-	30194319	-9207	protein_coding
chr17	30203769	30204484	2	30204069	30204070	6532	SLC6A4	-	30194319	-9450	protein_coding
chr11	57527279	57527383	1	57527340	57527341	219537	SMTNL1	-	57526841	-438	protein_coding
chr11	57530518	57531451	16	57530940	57530941	219537	SMTNL1	-	57526841	-3677	protein_coding
chr8	120537236	120537645	1	120537429	120537430	6641	SNTB1	-	120535756	-1480	protein_coding
chr16	50667579	50667788	1	50667695	50667696	124460	SNX20	+	50676300	-8721	lncRNA
chr16	50668764	50669046	1	50668838	50668839	124460	SNX20	+	50676300	-7536	lncRNA
chr16	50671783	50671887	1	50671829	50671830	124460	SNX20	+	50676300	-4517	lncRNA
chr16	50675695	50675942	1	50675800	50675801	124460	SNX20	+	50676300	-605	lncRNA
chr15	64144886	64145025	1	64144967	64144968	79856	SNX22	+	64151698	-6812	protein_coding
chr15	64146897	64147495	3	64147141	64147142	79856	SNX22	+	64151698	-4801	protein_coding
chr15	64151320	64151864	5	64151565	64151566	79856	SNX22	+	64151698	-378	protein_coding
chr16	11254852	11255105	1	11255009	11255010	8651	SOCS1	-	11254417	-435	protein_coding
chr16	11255537	11256579	17	11256116	11256117	8651	SOCS1	-	11254417	-1120	protein_coding
chr16	11257238	11257713	4	11257449	11257450	8651	SOCS1	-	11254417	-2821	protein_coding
chr16	11263843	11264067	1	11264000	11264001	8651	SOCS1	-	11254417	-9426	protein_coding
chr1	109314960	109315195	1	109315174	109315175	6272	SORT1	-	109309565	-5395	protein_coding
chr5	151663652	151663964	1	151663788	151663789	6678	SPARC	-	151661096	-2556	protein_coding
chr16	89502417	89502690	1	89502520	89502521	6687	SPG7	+	89508379	-5962	protein_coding
chr16	89505416	89505820	11	89505615	89505616	6687	SPG7	+	89508379	-2963	protein_coding
chr16	89505938	89506209	1	89506149	89506150	6687	SPG7	+	89508379	-2441	protein_coding
chr16	89507346	89507465	1	89507404	89507405	6687	SPG7	+	89508379	-1033	protein_coding
chr16	89507670	89508656	13	89508288	89508289	6687	SPG7	+	89508379	-709	protein_coding
chr3	141051140	141051381	1	141051288	141051289	92369	SPSB4	+	141051347	-207	protein_coding
chr2	45388683	45388827	1	45388722	45388723	55133	SRBD1	-	45388680	-3	protein_coding
chr20	37335857	37335976	1	37335875	37335876	6714	SRC	-	37334685	-1172	lncRNA
chr20	37336054	37336261	1	37336151	37336152	6714	SRC	-	37334685	-1369	lncRNA
chr20	37336649	37337017	1	37336912	37336913	6714	SRC	-	37334685	-1964	lncRNA
chr20	37337608	37337804	1	37337662	37337663	6714	SRC	-	37334685	-2923	lncRNA
chr20	37340202	37340753	2	37340532	37340533	6714	SRC	-	37334685	-5517	lncRNA
chr20	37344448	37344818	1	37344518	37344519	6714	SRC	-	37334685	-9763	lncRNA
chr9	121340764	121340964	1	121340860	121340861	2040	STOM	-	121338987	-1777	protein_coding
chr14	81269381	81269725	8	81269543	81269544	85439	STON2	-	81260650	-8731	protein_coding
chr3	151863955	151864237	1	151864054	151864055	56670	SUCNR1	+	151873643	-9688	protein_coding
chr3	151871788	151871971	2	151871836	151871837	56670	SUCNR1	+	151873643	-1855	protein_coding
chr10	69179493	69181846	18	69180118	69180119	6832	SUPV3L1	+	69180234	-741	protein_coding
chr9	133335961	133336628	13	133336242	133336243	6838	SURF6	-	133328776	-7185	protein_coding
chr9	112041700	112042133	3	112041915	112041916	64420	SUSD1	-	112040783	-917	protein_coding
chr9	112050561	112050734	1	112050638	112050639	64420	SUSD1	-	112040783	-9778	protein_coding
chr22	32512567	32512928	2	32512789	32512790	8224	SYN3	-	32507820	-4747	protein_coding
chr5	150582268	150582746	1	150582592	150582593	11346	SYNPO	+	150586026	-3758	protein_coding
chr6	32853132	32853270	1	32853204	32853205	6890	TAP1	+	32855209	-2077	protein_coding
chr6	32853596	32854303	10	32854016	32854017	6890	TAP1	+	32855209	-1613	protein_coding
chr16	30091620	30092294	13	30091964	30091965	6911	TBX6	-	30085793	-5827	protein_coding
chr16	30092356	30092900	6	30092710	30092711	6911	TBX6	-	30085793	-6563	protein_coding
chr22	30605571	30605822	3	30605692	30605693	6948	TCN2	+	30607083	-1512	protein_coding
chr22	30606737	30606994	2	30606810	30606811	6948	TCN2	+	30607083	-346	protein_coding
chr22	30607048	30607292	1	30607219	30607220	6948	TCN2	+	30607083	-35	protein_coding
chr19	49347789	49348231	6	49348017	49348018	8463	TEAD2	-	49340595	-7194	protein_coding
chr2	187468227	187468591	3	187468407	187468408	7035	TFPI	-	187464230	-3997	protein_coding
chr18	3402144	3402564	1	3402322	3402323	7050	TGIF1	+	3411927	-9783	protein_coding
chr18	3409215	3409385	1	3409311	3409312	7050	TGIF1	+	3411927	-2712	protein_coding
chr18	3411560	3412197	1	3411648	3411649	7050	TGIF1	+	3411927	-367	protein_coding
chr4	112277162	112277525	1	112277361	112277362	92610	TIFA	-	112274537	-2625	protein_coding
chr4	112279119	112279330	1	112279200	112279201	92610	TIFA	-	112274537	-4582	protein_coding
chr4	112279455	112279688	1	112279617	112279618	92610	TIFA	-	112274537	-4918	protein_coding
chr4	112283386	112283513	1	112283453	112283454	92610	TIFA	-	112274537	-8849	protein_coding
chr9	69120432	69121657	13	69120984	69120985	9414	TJP2	+	69121006	-574	protein_coding
chr3	45224886	45225010	1	45224915	45224916	25907	TMEM158	-	45224466	-420	protein_coding
chr3	45225099	45225481	5	45225316	45225317	25907	TMEM158	-	45224466	-633	protein_coding
chr3	45225615	45225741	1	45225650	45225651	25907	TMEM158	-	45224466	-1149	protein_coding
chr3	45226089	45226648	6	45226386	45226387	25907	TMEM158	-	45224466	-1623	protein_coding
chr1	15145427	15145769	3	15145587	15145588	55092	TMEM51	+	15152418	-6991	protein_coding
chr1	15151425	15151794	3	15151660	15151661	55092	TMEM51	+	15152418	-993	protein_coding
chr1	15152354	15152759	11	15152520	15152521	55092	TMEM51	+	15152418	-64	protein_coding
chr2	151357457	151357614	1	151357520	151357521	7130	TNFAIP6	+	151357592	-135	protein_coding
chr1	173190450	173190947	5	173190732	173190733	7292	TNFSF4	-	173183729	-6721	protein_coding
chr1	175319470	175320024	10	175319800	175319801	7143	TNR	+	175325194	-5724	lncRNA
chr15	63042152	63042929	5	63042538	63042539	7168	TPM1	+	63042698	-546	protein_coding
chr19	16062685	16063082	3	16062890	16062891	7171	TPM4	+	16067507	-4822	protein_coding
chr19	16066656	16066862	2	16066747	16066748	7171	TPM4	+	16067507	-851	protein_coding
chr19	16067200	16067545	2	16067368	16067369	7171	TPM4	+	16067507	-307	protein_coding
chr12	112116475	112116920	1	112116682	112116683	10906	TRAFD1	+	112125545	-9070	protein_coding
chr12	112117146	112117258	1	112117204	112117205	10906	TRAFD1	+	112125545	-8399	protein_coding
chr12	112121981	112122120	1	112122045	112122046	10906	TRAFD1	+	112125545	-3564	protein_coding
chr12	112122968	112123171	1	112123111	112123112	10906	TRAFD1	+	112125545	-2577	protein_coding
chr12	112125129	112125981	12	112125479	112125480	10906	TRAFD1	+	112125545	-416	protein_coding
chr6	41155240	41155435	1	41155340	41155341	340205	TREML1	+	41159097	-3857	lncRNA
chr11	4393098	4393388	2	4393286	4393287	6737	TRIM21	-	4384897	-8201	protein_coding
chr11	4393452	4394069	5	4393713	4393714	6737	TRIM21	-	4384897	-8555	protein_coding
chr11	5684505	5685384	15	5685094	5685095	10346	TRIM22	+	5689790	-5285	protein_coding
chr13	44435096	44435608	13	44435358	44435359	8848	TSC22D1	-	44432143	-2953	protein_coding
chr13	44435831	44436074	1	44435920	44435921	8848	TSC22D1	-	44432143	-3688	protein_coding
chr13	44436743	44437205	8	44436968	44436969	8848	TSC22D1	-	44432143	-4600	protein_coding
chr12	3069746	3070327	2	3070133	3070134	10867	TSPAN9	+	3077355	-7609	protein_coding
chr12	3073417	3073729	3	3073575	3073576	10867	TSPAN9	+	3077355	-3938	protein_coding
chr12	3073991	3074170	1	3074067	3074068	10867	TSPAN9	+	3077355	-3364	protein_coding
chr12	3076739	3077637	9	3077146	3077147	10867	TSPAN9	+	3077355	-616	protein_coding
chr14	70641158	70641411	1	70641310	70641311	23508	TTC9	+	70641916	-758	protein_coding
chr14	70641465	70642141	3	70641742	70641743	23508	TTC9	+	70641916	-451	protein_coding
chr1	83872562	83872832	1	83872636	83872637	79739	TTLL7	-	83865021	-7541	protein_coding
chr12	49220889	49221010	1	49220923	49220924	84790	TUBA1C	+	49227926	-7037	protein_coding
chr12	49224400	49224519	1	49224443	49224444	84790	TUBA1C	+	49227926	-3526	protein_coding
chr20	59006878	59007559	4	59007206	59007207	81027	TUBB1	+	59016026	-9148	protein_coding
chr20	59007830	59008031	1	59007908	59007909	81027	TUBB1	+	59016026	-8196	protein_coding
chr20	59008159	59008312	1	59008261	59008262	81027	TUBB1	+	59016026	-7867	protein_coding
chr20	59012502	59012809	2	59012662	59012663	81027	TUBB1	+	59016026	-3524	protein_coding
chr11	57552491	57552783	2	57552690	57552691	9246	UBE2L6	-	57551655	-836	protein_coding
chr11	57556679	57556873	1	57556806	57556807	9246	UBE2L6	-	57551655	-5024	protein_coding
chr11	57560298	57560436	1	57560389	57560390	9246	UBE2L6	-	57551655	-8643	protein_coding
chr17	44210313	44210872	5	44210519	44210520	7343	UBTF	-	44205036	-5277	protein_coding
chr17	8162703	8163240	12	8162973	8162974	6844	VAMP2	-	8159147	-3556	protein_coding
chr17	8163502	8163863	3	8163791	8163792	6844	VAMP2	-	8159147	-4355	protein_coding
chr17	8164222	8164525	2	8164350	8164351	6844	VAMP2	-	8159147	-5075	protein_coding
chr2	85576352	85576471	1	85576400	85576401	10791	VAMP5	+	85584431	-8079	protein_coding
chr2	85577311	85578537	9	85577731	85577732	10791	VAMP5	+	85584431	-7120	protein_coding
chr2	85583730	85583867	1	85583793	85583794	10791	VAMP5	+	85584431	-701	protein_coding
chr2	85583933	85584230	1	85584158	85584159	10791	VAMP5	+	85584431	-498	protein_coding
chr2	85584399	85585468	6	85585021	85585022	10791	VAMP5	+	85584431	-32	protein_coding
chr10	73992103	73992214	1	73992185	73992186	7414	VCL	+	73998114	-6011	protein_coding
chr10	73993274	73993468	1	73993398	73993399	7414	VCL	+	73998114	-4840	protein_coding
chr10	73997337	73998466	19	73997878	73997879	7414	VCL	+	73998114	-777	protein_coding
chr8	66628757	66628874	2	66628822	66628823	80124	VCPIP1	-	66628487	-270	protein_coding
chr2	218418939	218419392	2	218419110	218419111	7429	VIL1	+	218419123	-184	protein_coding
chr2	57906263	57906422	1	57906328	57906329	7444	VRK2	+	57907651	-1388	protein_coding
chr13	26529475	26529812	1	26529626	26529627	10810	WASF3	+	26539139	-9664	protein_coding
chr2	223884444	223884815	1	223884657	223884658	57590	WDFY1	-	223875348	-9096	protein_coding
chr4	6250444	6250939	2	6250680	6250681	7466	WFS1	+	6260368	-9924	protein_coding
chr17	46765113	46765260	1	46765185	46765186	7473	WNT3	-	46762506	-2607	protein_coding
chr17	46770958	46771077	1	46771006	46771007	7473	WNT3	-	46762506	-8452	protein_coding
chr17	46771136	46771406	1	46771266	46771267	7473	WNT3	-	46762506	-8630	protein_coding
chr17	46771969	46772829	3	46772303	46772304	7473	WNT3	-	46762506	-9463	protein_coding
chr12	118034969	118035082	1	118035023	118035024	55884	WSB2	-	118032687	-2282	protein_coding
chr12	118035177	118035615	2	118035412	118035413	55884	WSB2	-	118032687	-2490	protein_coding
chr12	118035633	118035802	1	118035724	118035725	55884	WSB2	-	118032687	-2946	protein_coding
chr3	46022870	46023269	4	46023117	46023118	2829	XCR1	-	46016990	-5880	protein_coding
chrX	37677325	37677560	1	37677453	37677454	7504	XK	+	37685686	-8361	protein_coding
chrX	37685463	37685668	2	37685552	37685553	7504	XK	+	37685686	-223	protein_coding
chr10	109866486	109866804	5	109866666	109866667	7511	XPNPEP1	-	109864766	-1720	protein_coding
chr3	142315961	142316157	2	142316069	142316070	54464	XRN1	-	142306610	-9351	protein_coding
chr7	139029454	139029718	1	139029644	139029645	92092	ZC3HAV1L	-	139021498	-7956	protein_coding
chr7	139029927	139030095	1	139029997	139029998	92092	ZC3HAV1L	-	139021498	-8429	protein_coding
chr19	57632886	57633508	12	57633125	57633126	10520	ZNF211	+	57633167	-281	protein_coding
chr7	100065540	100065853	2	100065730	100065731	7551	ZNF3	-	100063837	-1703	protein_coding
chr7	100067075	100067178	1	100067130	100067131	7551	ZNF3	-	100063837	-3238	protein_coding
chr19	58451239	58452010	13	58451580	58451581	388569	ZNF324B	+	58451611	-372	protein_coding
chr8	28351490	28351666	1	28351600	28351601	55893	ZNF395	-	28345590	-5900	protein_coding
chr8	28351759	28351863	1	28351835	28351836	55893	ZNF395	-	28345590	-6169	protein_coding
chr22	20393757	20394423	13	20394047	20394048	7625	ZNF74	+	20394115	-358	protein_coding
chr3	31972424	31972566	1	31972505	31972506	344787	ZNF860	+	31981750	-9326	protein_coding
chr3	31974556	31974756	2	31974657	31974658	344787	ZNF860	+	31981750	-7194	protein_coding
chr3	31978571	31978860	2	31978718	31978719	344787	ZNF860	+	31981750	-3179	protein_coding
chr3	31980614	31981864	14	31981142	31981143	344787	ZNF860	+	31981750	-1136	protein_coding
chr15	84594722	84594859	1	84594778	84594779	54993	ZSCAN2	+	84601009	-6287	protein_coding
chr15	84599148	84599291	2	84599202	84599203	54993	ZSCAN2	+	84601009	-1861	protein_coding
chr15	84600231	84601375	17	84600768	84600769	54993	ZSCAN2	+	84601009	-778	protein_coding

## Sheet: FOS
Table S12: List of target genes and their TFBS for FOS
Chrom	TFStart	TFEnd	Track	Mid1	Mid2	Entrez Gene	HGNC Symbol	Strand	GeneTSS	Distance	Class
chr5	149134245	149135092	9	149134692	149134693	22885	ABLIM3	+	149141447	-7202	protein_coding
chr5	149135239	149135914	6	149135607	149135608	22885	ABLIM3	+	149141447	-6208	protein_coding
chr5	149140510	149140658	2	149140583	149140584	22885	ABLIM3	+	149141447	-937	protein_coding
chr5	149141361	149141577	2	149141457	149141458	22885	ABLIM3	+	149141447	-86	protein_coding
chr11	76856231	76856371	2	76856302	76856303	55331	ACER3	+	76860888	-4657	protein_coding
chr11	76858021	76858408	1	76858229	76858230	55331	ACER3	+	76860888	-2867	protein_coding
chr4	86924832	86925202	1	86925040	86925041	4299	AFF1	-	86924606	-226	lncRNA
chr4	86926689	86926872	1	86926791	86926792	4299	AFF1	-	86924606	-2083	lncRNA
chr4	86927033	86927586	7	86927263	86927264	4299	AFF1	-	86924606	-2427	lncRNA
chr4	86927821	86928365	5	86928067	86928068	4299	AFF1	-	86924606	-3215	lncRNA
chr2	99547575	99547785	3	99547665	99547666	3899	AFF3	-	99545419	-2156	protein_coding
chr21	43857531	43857861	2	43857615	43857616	56894	AGPAT3	+	43865160	-7629	protein_coding
chr1	159068220	159068571	4	159068394	159068395	9447	AIM2	-	159059226	-8994	protein_coding
chr1	159069000	159069298	5	159069126	159069127	9447	AIM2	-	159059226	-9774	protein_coding
chr7	134443831	134443961	2	134443900	134443901	231	AKR1B1	-	134442350	-1481	protein_coding
chr7	134448668	134449015	7	134448865	134448866	231	AKR1B1	-	134442350	-6318	protein_coding
chr10	88821099	88821471	4	88821222	88821223	118932	ANKRD22	-	88819896	-1203	protein_coding
chr10	88828359	88828566	3	88828498	88828499	118932	ANKRD22	-	88819896	-8463	protein_coding
chr2	219229481	219229944	6	219229731	219229732	55139	ANKZF1	+	219229806	-325	protein_coding
chr12	5568392	5568599	1	5568486	5568487	57101	ANO2	-	5560241	-8151	protein_coding
chr12	45209113	45209298	4	45209218	45209219	196527	ANO6	+	45216033	-6920	protein_coding
chr12	45215848	45216118	1	45215933	45215934	196527	ANO6	+	45216033	-185	protein_coding
chr17	42845930	42846086	1	42845984	42845985	8639	AOC3	+	42851182	-5252	protein_coding
chr17	42846683	42846889	1	42846765	42846766	8639	AOC3	+	42851182	-4499	protein_coding
chr14	67619570	67620001	5	67619745	67619746	384	ARG2	+	67619920	-350	protein_coding
chr1	16206609	16206782	2	16206684	16206685	128272	ARHGEF19	-	16197854	-8755	protein_coding
chr1	16206903	16207060	1	16206983	16206984	128272	ARHGEF19	-	16197854	-9049	protein_coding
chr1	16207646	16207771	1	16207694	16207695	128272	ARHGEF19	-	16197854	-9792	protein_coding
chr5	78778622	78778876	4	78778732	78778733	411	ARSB	-	78777209	-1413	protein_coding
chr5	78779699	78780136	6	78779981	78779982	411	ARSB	-	78777209	-2490	protein_coding
chr5	78783820	78784008	1	78783938	78783939	411	ARSB	-	78777209	-6611	protein_coding
chr5	78785009	78785159	1	78785100	78785101	411	ARSB	-	78777209	-7800	protein_coding
chr2	9201614	9201978	4	9201799	9201800	8853	ASAP2	-	9196765	-4849	lncRNA
chr6	30617075	30617581	3	30617376	30617377	79969	ATAT1	+	30626874	-9799	protein_coding
chr6	30617851	30617978	1	30617902	30617903	79969	ATAT1	+	30626874	-9023	protein_coding
chr6	30626545	30626670	1	30626645	30626646	79969	ATAT1	+	30626874	-329	protein_coding
chr6	30626727	30627170	1	30626832	30626833	79969	ATAT1	+	30626874	-147	protein_coding
chr1	212558292	212558412	1	212558325	212558326	467	ATF3	+	212565334	-7042	protein_coding
chr1	212558698	212559238	11	212559033	212559034	467	ATF3	+	212565334	-6636	protein_coding
chr1	212561488	212561679	5	212561575	212561576	467	ATF3	+	212565334	-3846	protein_coding
chr1	212561771	212561908	1	212561842	212561843	467	ATF3	+	212565334	-3563	protein_coding
chr16	2511509	2511668	2	2511616	2511617	527	ATP6V0C	+	2513726	-2217	protein_coding
chr16	2513487	2513697	1	2513603	2513604	527	ATP6V0C	+	2513726	-239	protein_coding
chr17	81034810	81035017	3	81034902	81034903	10458	BAIAP2	-	81025131	-9679	lncRNA
chr17	81035105	81035309	1	81035215	81035216	10458	BAIAP2	-	81025131	-9974	lncRNA
chr11	64995356	64995491	1	64995413	64995414	116071	BATF2	-	64987945	-7411	protein_coding
chr11	64996943	64997159	1	64997052	64997053	116071	BATF2	-	64987945	-8998	protein_coding
chr12	122013138	122013358	1	122013271	122013272	605	BCL7A	+	122021884	-8746	protein_coding
chr12	26125967	26126472	7	26126189	26126190	79365	BHLHE41	+	26130030	-4063	protein_coding
chr12	26128280	26128437	2	26128371	26128372	79365	BHLHE41	+	26130030	-1750	protein_coding
chr8	11486331	11486444	1	11486418	11486419	640	BLK	+	11493991	-7660	protein_coding
chr3	49553484	49553615	1	49553556	49553557	8927	BSN	-	49544477	-9007	lncRNA
chr6	26394226	26394492	6	26394373	26394374	11119	BTN3A1	+	26402269	-8043	protein_coding
chr6	26402155	26402314	1	26402228	26402229	11119	BTN3A1	+	26402269	-114	protein_coding
chr11	66740044	66740365	3	66740186	66740187	79703	C11orf80	+	66744736	-4692	protein_coding
chr11	66743238	66743694	5	66743477	66743478	79703	C11orf80	+	66744736	-1498	protein_coding
chr15	40763206	40764139	2	40764009	40764010	643338	C15orf62	-	40759980	-3226	protein_coding
chr15	40767016	40767216	3	40767122	40767123	643338	C15orf62	-	40759980	-7036	protein_coding
chr15	40768606	40768735	1	40768656	40768657	643338	C15orf62	-	40759980	-8626	protein_coding
chr15	40769435	40770018	8	40769733	40769734	643338	C15orf62	-	40759980	-9455	protein_coding
chr16	85708796	85708935	1	85708825	85708826	404550	C16orf74	-	85707517	-1279	protein_coding
chr1	220681238	220681628	7	220681398	220681399	79762	C1orf115	+	220690363	-9125	protein_coding
chr1	220690189	220690372	1	220690266	220690267	79762	C1orf115	+	220690363	-174	protein_coding
chr22	37186306	37186581	4	37186430	37186431	114904	C1QTNF6	-	37180166	-6140	protein_coding
chr22	37187057	37187248	1	37187154	37187155	114904	C1QTNF6	-	37180166	-6891	protein_coding
chr22	37188553	37188666	1	37188613	37188614	114904	C1QTNF6	-	37180166	-8387	protein_coding
chr22	37189121	37189412	1	37189299	37189300	114904	C1QTNF6	-	37180166	-8955	protein_coding
chr22	37189764	37190053	4	37189930	37189931	114904	C1QTNF6	-	37180166	-9598	protein_coding
chr6	31897644	31897850	1	31897754	31897755	717	C2	+	31897783	-139	protein_coding
chr2	189874928	189875212	1	189875094	189875095	84281	C2orf88	+	189879479	-4551	protein_coding
chr19	48639956	48640118	1	48640060	48640061	770	CA11	+	48647946	-7990	transcribed_pseudogene
chr17	48825899	48826074	1	48826008	48826009	10241	CALCOCO2	+	48831035	-5136	protein_coding
chr17	48828826	48829164	5	48829007	48829008	10241	CALCOCO2	+	48831035	-2209	protein_coding
chr17	48830912	48831146	1	48831031	48831032	10241	CALCOCO2	+	48831035	-123	protein_coding
chr7	134778351	134778553	4	134778454	134778455	800	CALD1	+	134779629	-1278	protein_coding
chr7	134779267	134779654	6	134779455	134779456	800	CALD1	+	134779629	-362	protein_coding
chr1	20486030	20486240	1	20486202	20486203	55450	CAMK2N1	-	20482391	-3639	protein_coding
chr1	20486694	20486861	1	20486786	20486787	55450	CAMK2N1	-	20482391	-4303	protein_coding
chr6	44156497	44156889	1	44156632	44156633	11131	CAPN11	-	44148811	-7686	lncRNA
chr19	10862883	10862996	1	10862975	10862976	10498	CARM1	+	10871553	-8670	protein_coding
chr19	10863503	10863720	2	10863616	10863617	10498	CARM1	+	10871553	-8050	protein_coding
chr11	105035097	105035266	3	105035175	105035176	834	CASP1	-	105025443	-9654	protein_coding
chr11	104946992	104947170	3	104947077	104947078	837	CASP4	-	104942866	-4126	protein_coding
chr1	10644456	10644796	6	10644664	10644665	54897	CASZ1	-	10636604	-7852	protein_coding
chr1	10646373	10646647	5	10646511	10646512	54897	CASZ1	-	10636604	-9769	protein_coding
chr7	116495779	116496074	3	116495952	116495953	858	CAV2	+	116499738	-3959	protein_coding
chr7	77122472	77122645	1	77122556	77122557	57639	CCDC146	+	77122615	-143	protein_coding
chr3	46400280	46400527	2	46400397	46400398	9034	CCRL2	+	46407166	-6886	protein_coding
chr3	46405381	46405616	1	46405495	46405496	9034	CCRL2	+	46407166	-1785	protein_coding
chr3	46406477	46406834	2	46406662	46406663	9034	CCRL2	+	46407166	-689	protein_coding
chr3	46406936	46407694	3	46407400	46407401	9034	CCRL2	+	46407166	-230	protein_coding
chr16	28925556	28926009	3	28925833	28925834	930	CD19	+	28931735	-6179	protein_coding
chr19	35324128	35324342	4	35324246	35324247	933	CD22	+	35329169	-5041	protein_coding
chr9	5441069	5441581	7	5441304	5441305	29126	CD274	+	5450503	-9434	protein_coding
chr9	5441853	5442175	2	5442010	5442011	29126	CD274	+	5450503	-8650	protein_coding
chr9	5446564	5447234	1	5447026	5447027	29126	CD274	+	5450503	-3939	protein_coding
chr9	5449703	5449825	1	5449739	5449740	29126	CD274	+	5450503	-800	protein_coding
chr9	5450412	5450582	1	5450473	5450474	29126	CD274	+	5450503	-91	protein_coding
chr12	6195799	6196189	6	6195996	6195997	928	CD9	+	6199946	-4147	protein_coding
chr6	36667047	36667406	5	36667231	36667232	1026	CDKN1A	-	36666250	-797	lncRNA
chr6	36675054	36675221	4	36675127	36675128	1026	CDKN1A	-	36666250	-8804	lncRNA
chr20	35451345	35451492	3	35451448	35451449	11190	CEP250	+	35455137	-3792	protein_coding
chr20	35454834	35455432	2	35455026	35455027	11190	CEP250	+	35455137	-303	protein_coding
chr16	56953140	56953263	1	56953214	56953215	1071	CETP	+	56961950	-8810	protein_coding
chr17	50472853	50472980	1	50472938	50472939	1101	CHAD	-	50464492	-8361	protein_coding
chr19	1259459	1259872	1	1259696	1259697	1153	CIRBP	-	1259268	-191	lncRNA
chr19	1260834	1261144	5	1260975	1260976	1153	CIRBP	-	1259268	-1566	lncRNA
chr19	1265286	1265714	10	1265558	1265559	1153	CIRBP	-	1259268	-6018	lncRNA
chr19	1265791	1266101	5	1265911	1265912	1153	CIRBP	-	1259268	-6523	lncRNA
chr19	1269135	1269482	2	1269253	1269254	1153	CIRBP	-	1259268	-9867	lncRNA
chr19	14572086	14572244	1	14572154	14572155	388512	CLEC17A	+	14580777	-8691	protein_coding
chr19	14574348	14574628	3	14574443	14574444	388512	CLEC17A	+	14580777	-6429	protein_coding
chr7	139521223	139521371	1	139521322	139521323	154790	CLEC2L	+	139523685	-2462	protein_coding
chr7	51019463	51019784	4	51019547	51019548	23242	COBL	-	51016212	-3251	protein_coding
chr2	164660570	164660750	2	164660667	164660668	22837	COBLL1	-	164657931	-2639	protein_coding
chr2	164661446	164661727	4	164661576	164661577	22837	COBLL1	-	164657931	-3515	protein_coding
chr10	69798024	69798251	4	69798121	69798122	1305	COL13A1	+	69801835	-3811	protein_coding
chr10	69801821	69802066	2	69801915	69801916	1305	COL13A1	+	69801835	-14	protein_coding
chr2	226977885	226978131	5	226978012	226978013	1286	COL4A4	-	226970293	-7592	protein_coding
chr3	48566144	48566347	3	48566254	48566255	1294	COL7A1	-	48564073	-2071	protein_coding
chr12	56261891	56262137	5	56262015	56262016	93058	COQ10A	+	56266942	-5051	protein_coding
chr12	56266888	56267075	1	56266949	56266950	93058	COQ10A	+	56266942	-54	protein_coding
chr1	153962117	153962300	2	153962171	153962172	148327	CREB3L4	-	153957487	-4630	protein_coding
chr1	153962741	153963022	7	153962869	153962870	148327	CREB3L4	-	153957487	-5254	protein_coding
chr1	153963310	153963508	1	153963398	153963399	148327	CREB3L4	-	153957487	-5823	protein_coding
chr1	153963562	153963841	3	153963648	153963649	148327	CREB3L4	-	153957487	-6075	protein_coding
chr1	153967217	153967515	2	153967384	153967385	148327	CREB3L4	-	153957487	-9730	protein_coding
chr1	167541708	167541906	3	167541814	167541815	8804	CREG1	-	167541013	-695	protein_coding
chr1	167544679	167544862	3	167544774	167544775	8804	CREG1	-	167541013	-3666	protein_coding
chr1	167548118	167548353	3	167548224	167548225	8804	CREG1	-	167541013	-7105	protein_coding
chr1	167548386	167548696	4	167548549	167548550	8804	CREG1	-	167541013	-7373	protein_coding
chr1	16904766	16904929	1	16904861	16904862	9696	CROCC	+	16914082	-9316	protein_coding
chr1	16905085	16905454	3	16905380	16905381	9696	CROCC	+	16914082	-8997	protein_coding
chr1	16913724	16913869	1	16913837	16913838	9696	CROCC	+	16914082	-358	protein_coding
chr11	45847020	45847540	2	45847315	45847316	1408	CRY2	+	45847118	-98	protein_coding
chr22	38298608	38298960	5	38298786	38298787	1454	CSNK1E	-	38290691	-7917	protein_coding
chr22	38299397	38299529	1	38299457	38299458	1454	CSNK1E	-	38290691	-8706	protein_coding
chr3	37852155	37852422	5	37852288	37852289	10217	CTDSPL	+	37861880	-9725	protein_coding
chr3	37853820	37854028	1	37853915	37853916	10217	CTDSPL	+	37861880	-8060	protein_coding
chr3	37860371	37860765	1	37860506	37860507	10217	CTDSPL	+	37861880	-1509	protein_coding
chr20	45880955	45881333	4	45881144	45881145	5476	CTSA	-	45880144	-811	protein_coding
chr20	45884950	45885354	8	45885144	45885145	5476	CTSA	-	45880144	-4806	protein_coding
chr20	45888852	45888977	1	45888894	45888895	5476	CTSA	-	45880144	-8708	protein_coding
chr7	117715916	117716061	1	117715992	117715993	83992	CTTNBP2	+	117720648	-4732	lncRNA
chr4	76023531	76023692	1	76023597	76023598	3627	CXCL10	-	76021118	-2413	protein_coding
chr4	74005562	74005846	2	74005717	74005718	6374	CXCL5	-	73995642	-9920	protein_coding
chr11	118883862	118883989	2	118883916	118883917	643	CXCR5	+	118883892	-30	protein_coding
chr5	139637484	139637758	2	139637595	139637596	51523	CXXC5	+	139647299	-9815	protein_coding
chr5	139643072	139643313	1	139643107	139643108	51523	CXXC5	+	139647299	-4227	protein_coding
chr6	39792358	39792545	1	39792381	39792382	23500	DAAM2	+	39792366	-8	protein_coding
chr4	99808369	99808518	1	99808441	99808442	27071	DAPP1	+	99816827	-8458	protein_coding
chr4	99815538	99816030	4	99815685	99815686	27071	DAPP1	+	99816827	-1289	protein_coding
chr4	99816657	99816795	3	99816747	99816748	27071	DAPP1	+	99816827	-170	protein_coding
chr14	72924485	72924757	1	72924576	72924577	26094	DCAF4	+	72926337	-1852	protein_coding
chr14	72925950	72926150	1	72926054	72926055	26094	DCAF4	+	72926337	-387	protein_coding
chr14	72926249	72926597	4	72926392	72926393	26094	DCAF4	+	72926337	-88	protein_coding
chr1	167926598	167926758	1	167926717	167926718	55827	DCAF6	+	167936239	-9641	protein_coding
chr1	167936001	167936316	3	167936165	167936166	55827	DCAF6	+	167936239	-238	protein_coding
chr12	132144280	132144544	3	132144395	132144396	317781	DDX51	+	132146594	-2314	protein_coding
chr12	123595868	123596005	1	123595961	123595962	57696	DDX55	+	123602089	-6221	protein_coding
chr12	123601924	123602270	1	123602093	123602094	57696	DDX55	+	123602089	-165	protein_coding
chr4	168218699	168219018	3	168218858	168218859	55601	DDX60	-	168216293	-2406	protein_coding
chr4	168219301	168219527	1	168219375	168219376	55601	DDX60	-	168216293	-3008	protein_coding
chr4	168220875	168221599	7	168221318	168221319	55601	DDX60	-	168216293	-4582	protein_coding
chr1	10459124	10459480	9	10459275	10459276	1676	DFFA	-	10456522	-2602	protein_coding
chr15	51450025	51450301	4	51450186	51450187	23312	DMXL2	-	51447722	-2303	protein_coding
chr1	37554232	37554429	1	37554351	37554352	7802	DNALI1	+	37556940	-2708	protein_coding
chr3	58193446	58193596	1	58193519	58193520	1776	DNASE1L3	-	58192257	-1189	protein_coding
chr3	58198436	58198687	1	58198560	58198561	1776	DNASE1L3	-	58192257	-6179	protein_coding
chr3	58200211	58200346	2	58200291	58200292	1776	DNASE1L3	-	58192257	-7954	protein_coding
chr7	111735647	111736032	7	111735845	111735846	9732	DOCK4	-	111726110	-9537	protein_coding
chr12	101875635	101875960	1	101875788	101875789	55332	DRAM1	+	101877327	-1692	protein_coding
chr12	101877125	101877660	3	101877472	101877473	55332	DRAM1	+	101877327	-202	protein_coding
chr18	31064206	31064427	4	31064299	31064300	1824	DSC2	-	31058840	-5366	protein_coding
chr7	95766201	95766375	4	95766265	95766266	1780	DYNC1I1	+	95772506	-6305	protein_coding
chr7	95772488	95772806	1	95772656	95772657	1780	DYNC1I1	+	95772506	-18	protein_coding
chr5	158701492	158701752	4	158701626	158701627	1879	EBF1	-	158695918	-5574	protein_coding
chr5	158702267	158702418	1	158702338	158702339	1879	EBF1	-	158695918	-6349	protein_coding
chr1	244963453	244963791	5	244963649	244963650	84288	EFCAB2	-	244959739	-3714	lncRNA
chr1	244964478	244964667	1	244964607	244964608	84288	EFCAB2	-	244959739	-4739	lncRNA
chr1	244969521	244969825	5	244969599	244969600	84288	EFCAB2	-	244959739	-9782	lncRNA
chr4	109912795	109912946	1	109912880	109912881	1950	EGF	+	109912883	-88	protein_coding
chr3	71680656	71680935	5	71680789	71680790	317649	EIF4E3	-	71675414	-5242	protein_coding
chr3	71684777	71685214	7	71684989	71684990	317649	EIF4E3	-	71675414	-9363	protein_coding
chr11	95084557	95084832	4	95084689	95084690	23052	ENDOD1	+	95089846	-5289	protein_coding
chr2	221422635	221423603	1	221423313	221423314	2043	EPHA4	-	221418027	-4608	protein_coding
chr7	142847396	142847711	1	142847567	142847568	2051	EPHB6	+	142854639	-7243	protein_coding
chr13	42892861	42893112	4	42892988	42892989	94240	EPSTI1	-	42886388	-6473	protein_coding
chr13	42893483	42893705	4	42893595	42893596	94240	EPSTI1	-	42886388	-7095	protein_coding
chr13	42894743	42895164	3	42894862	42894863	94240	EPSTI1	-	42886388	-8355	protein_coding
chr10	100153512	100153793	4	100153635	100153636	10613	ERLIN1	-	100150094	-3418	protein_coding
chr10	100157256	100157428	3	100157325	100157326	10613	ERLIN1	-	100150094	-7162	protein_coding
chr11	124754350	124754643	1	124754462	124754463	90952	ESAM	+	124763126	-8776	lncRNA
chr11	124759391	124759555	1	124759471	124759472	90952	ESAM	+	124763126	-3735	lncRNA
chr11	124759565	124760059	1	124759776	124759777	90952	ESAM	+	124763126	-3561	lncRNA
chr15	76217167	76217303	1	76217237	76217238	2108	ETFA	-	76215353	-1814	protein_coding
chr11	61800678	61800937	2	61800835	61800836	3992	FADS1	-	61799627	-1051	protein_coding
chr11	61883349	61883563	1	61883496	61883497	3995	FADS3	-	61873526	-9823	protein_coding
chr8	11421787	11421910	1	11421879	11421880	83648	FAM167A	-	11421465	-322	protein_coding
chr8	11429928	11430206	4	11430072	11430073	83648	FAM167A	-	11421465	-8463	protein_coding
chr19	50476208	50476473	1	50476330	50476331	112703	FAM71E1	+	50476643	-435	protein_coding
chr6	35443536	35443694	2	35443593	35443594	2178	FANCE	+	35452338	-8802	protein_coding
chr1	11654572	11654741	1	11654634	11654635	26270	FBXO6	+	11664200	-9628	protein_coding
chr6	53048372	53048816	8	53048571	53048572	26268	FBXO9	+	53057807	-9435	protein_coding
chr1	157678831	157679039	4	157678939	157678940	115352	FCRL3	-	157676481	-2350	protein_coding
chr1	161706516	161707126	7	161706698	161706699	84824	FCRLA	+	161707022	-506	protein_coding
chr10	91908745	91909127	2	91908920	91908921	143282	FGFBP3	-	91906584	-2161	protein_coding
chr10	91912732	91913120	7	91912942	91912943	143282	FGFBP3	-	91906584	-6148	protein_coding
chr11	94537369	94537507	1	94537440	94537441	2526	FUT4	+	94543851	-6482	protein_coding
chr19	2469127	2469250	1	2469173	2469174	4616	GADD45B	+	2476127	-7000	protein_coding
chr19	2469453	2469824	8	2469590	2469591	4616	GADD45B	+	2476127	-6674	protein_coding
chr19	2474583	2475102	5	2474850	2474851	4616	GADD45B	+	2476127	-1544	protein_coding
chr19	2475911	2476757	4	2476332	2476333	4616	GADD45B	+	2476127	-216	protein_coding
chr9	89604799	89604931	1	89604873	89604874	10912	GADD45G	-	89595009	-9790	lncRNA
chr13	113821138	113821460	5	113821309	113821310	2621	GAS6	-	113820549	-589	protein_coding
chr1	89261994	89262212	1	89262155	89262156	115362	GBP5	-	89258950	-3044	protein_coding
chr1	89262604	89262954	5	89262767	89262768	115362	GBP5	-	89258950	-3654	protein_coding
chr2	20666854	20667027	1	20666953	20666954	151449	GDF7	+	20667144	-290	protein_coding
chr2	38771717	38771986	2	38771874	38771875	79833	GEMIN6	+	38778210	-6493	protein_coding
chr2	38775186	38775323	1	38775255	38775256	79833	GEMIN6	+	38778210	-3024	protein_coding
chr2	38776554	38776678	1	38776611	38776612	79833	GEMIN6	+	38778210	-1656	protein_coding
chr16	23466485	23466804	5	23466602	23466603	23062	GGA2	-	23463542	-2943	protein_coding
chr16	23469841	23470121	4	23469980	23469981	23062	GGA2	-	23463542	-6299	protein_coding
chr7	100682289	100682652	7	100682482	100682483	64599	GIGYF1	-	100679506	-2783	protein_coding
chrX	30649900	30650008	1	30649985	30649986	2710	GK	+	30653348	-3448	protein_coding
chrX	30650071	30650301	4	30650172	30650173	2710	GK	+	30653348	-3277	protein_coding
chrX	30652626	30652755	1	30652648	30652649	2710	GK	+	30653348	-722	protein_coding
chrX	30652915	30653303	2	30653216	30653217	2710	GK	+	30653348	-433	protein_coding
chr7	93911747	93911934	1	93911860	93911861	2791	GNG11	-	93911735	-12	lncRNA
chr7	93913235	93913568	1	93913415	93913416	2791	GNG11	-	93911735	-1500	lncRNA
chr7	93914541	93915147	7	93914906	93914907	2791	GNG11	-	93911735	-2806	lncRNA
chr7	93921570	93922086	1	93921748	93921749	2791	GNG11	-	93911735	-9835	lncRNA
chr1	156601365	156601485	1	156601464	156601465	54865	GPATCH4	+	156604308	-2943	protein_coding
chr2	156431093	156431390	6	156431218	156431219	2820	GPD2	+	156435290	-4197	protein_coding
chr3	49357719	49357978	6	49357838	49357839	2876	GPX1	-	49357171	-548	protein_coding
chr3	49358298	49358579	3	49358418	49358419	2876	GPX1	-	49357171	-1127	protein_coding
chr3	49358778	49358967	1	49358827	49358828	2876	GPX1	-	49357171	-1607	protein_coding
chr3	49359639	49359944	5	49359824	49359825	2876	GPX1	-	49357171	-2468	protein_coding
chr17	39730351	39730780	4	39730522	39730523	2886	GRB7	-	39727938	-2413	protein_coding
chr17	39736359	39736628	3	39736472	39736473	2886	GRB7	-	39727938	-8421	protein_coding
chr2	9951496	9951804	2	9951623	9951624	29841	GRHL1	+	9951693	-197	protein_coding
chr1	228131049	228131356	5	228131161	228131162	2987	GUK1	+	228140084	-9035	protein_coding
chr1	228139994	228140429	4	228140180	228140181	2987	GUK1	+	228140084	-90	protein_coding
chr2	126652627	126652822	2	126652723	126652724	2995	GYPC	+	126655935	-3308	protein_coding
chr2	239056101	239056300	1	239056198	239056199	9759	HDAC4	-	239048168	-7933	protein_coding
chr12	122830619	122830846	1	122830787	122830788	9026	HIP1R	+	122834498	-3879	protein_coding
chr12	122830852	122831212	11	122831064	122831065	9026	HIP1R	+	122834498	-3646	protein_coding
chr6	32819736	32820040	5	32819911	32819912	3112	HLA-DOB	-	32812763	-6973	protein_coding
chr6	29723245	29723451	1	29723347	29723348	3134	HLA-F	+	29723340	-95	protein_coding
chr4	11397215	11397513	6	11397375	11397376	9957	HS3ST1	-	11393150	-4065	protein_coding
chr11	113974671	113974966	2	113974807	113974808	3359	HTR3A	+	113975075	-404	protein_coding
chr19	10270607	10270762	1	10270672	10270673	3383	ICAM1	+	10271120	-513	protein_coding
chr19	10270764	10271210	3	10270995	10270996	3383	ICAM1	+	10271120	-356	protein_coding
chr1	23558401	23558588	1	23558517	23558518	3399	ID3	-	23557926	-475	protein_coding
chr1	23562269	23562624	3	23562534	23562535	3399	ID3	-	23557926	-4343	protein_coding
chr1	23564035	23564208	1	23564084	23564085	3399	ID3	-	23557926	-6109	protein_coding
chr1	23567219	23567527	1	23567354	23567355	3399	ID3	-	23557926	-9293	protein_coding
chr8	39912561	39912824	1	39912664	39912665	3620	IDO1	+	39913891	-1330	protein_coding
chr17	42998136	42998491	6	42998284	42998285	3430	IFI35	+	43006784	-8648	protein_coding
chr17	43002077	43002321	4	43002213	43002214	3430	IFI35	+	43006784	-4707	protein_coding
chr17	43003447	43003766	1	43003578	43003579	3430	IFI35	+	43006784	-3337	protein_coding
chr17	43003969	43004143	2	43004073	43004074	3430	IFI35	+	43006784	-2815	protein_coding
chr17	43006711	43006913	1	43006776	43006777	3430	IFI35	+	43006784	-73	protein_coding
chr10	89327575	89328680	2	89328340	89328341	3437	IFIT3	+	89327997	-422	protein_coding
chr11	313896	314037	1	313958	313959	8519	IFITM1	+	314040	-144	protein_coding
chr2	27446205	27446455	4	27446306	27446307	26160	IFT172	-	27444373	-1832	protein_coding
chr7	23315495	23315686	2	23315593	23315594	10643	IGF2BP3	-	23310209	-5286	protein_coding
chr4	141634295	141634410	1	141634375	141634376	3600	IL15	+	141636583	-2288	protein_coding
chr10	5951211	5951527	4	5951301	5951302	3601	IL15RA	-	5948897	-2314	protein_coding
chr10	5958219	5958332	1	5958270	5958271	3601	IL15RA	-	5948897	-9322	protein_coding
chr10	5958673	5958936	4	5958792	5958793	3601	IL15RA	-	5948897	-9776	protein_coding
chr1	206887744	206887986	4	206887860	206887861	11009	IL24	+	206897404	-9660	protein_coding
chr1	206890055	206890724	4	206890338	206890339	11009	IL24	+	206897404	-7349	protein_coding
chr1	206890754	206891141	5	206890951	206890952	11009	IL24	+	206897404	-6650	protein_coding
chr1	206891499	206891637	1	206891590	206891591	11009	IL24	+	206897404	-5905	protein_coding
chr1	206892546	206893099	4	206892776	206892777	11009	IL24	+	206897404	-4858	protein_coding
chr1	206895330	206895692	4	206895483	206895484	11009	IL24	+	206897404	-2074	protein_coding
chr1	206895876	206896655	7	206896205	206896206	11009	IL24	+	206897404	-1528	protein_coding
chr1	206897229	206897520	3	206897337	206897338	11009	IL24	+	206897404	-175	protein_coding
chr16	28503621	28503741	1	28503668	28503669	246778	IL27	-	28499362	-4259	protein_coding
chr16	28508167	28508367	1	28508174	28508175	246778	IL27	-	28499362	-8805	protein_coding
chr3	121994608	121994895	1	121994738	121994739	286676	ILDR1	+	121997323	-2715	lncRNA
chr3	121995368	121995723	2	121995547	121995548	286676	ILDR1	+	121997323	-1955	lncRNA
chr11	6603587	6604000	1	6603809	6603810	3611	ILK	+	6603708	-121	protein_coding
chr3	49029244	49029672	2	49029416	49029417	3615	IMPDH2	-	49024325	-4919	protein_coding
chr3	49032754	49032924	3	49032845	49032846	3615	IMPDH2	-	49024325	-8429	protein_coding
chr5	132485311	132485425	1	132485391	132485392	3659	IRF1	-	132481609	-3702	protein_coding
chr5	132490800	132491082	4	132490912	132490913	3659	IRF1	-	132481609	-9191	protein_coding
chr17	44379669	44379827	1	44379716	44379717	3674	ITGA2B	-	44372181	-7488	protein_coding
chr17	47252316	47252463	1	47252413	47252414	3690	ITGB3	+	47253842	-1526	protein_coding
chr9	4980068	4980452	7	4980233	4980234	3717	JAK2	+	4985086	-5018	protein_coding
chr9	4983837	4983978	1	4983917	4983918	3717	JAK2	+	4985086	-1249	protein_coding
chr9	4984516	4985303	10	4984754	4984755	3717	JAK2	+	4985086	-570	protein_coding
chr17	70159574	70159896	1	70159740	70159741	3759	KCNJ2	-	70159532	-42	lncRNA
chr17	70159934	70160421	3	70160166	70160167	3759	KCNJ2	-	70159532	-402	lncRNA
chr17	70166560	70166909	1	70166704	70166705	3759	KCNJ2	-	70159532	-7028	lncRNA
chr19	34254338	34254577	1	34254442	34254443	9710	KIAA0355	+	34254554	-216	protein_coding
chr7	138831786	138832030	1	138831835	138831836	57670	KIAA1549	-	138831377	-409	protein_coding
chr22	50538266	50538564	4	50538402	50538403	113730	KLHDC7B	-	50535899	-2367	lncRNA
chr22	50539580	50539958	6	50539793	50539794	113730	KLHDC7B	-	50535899	-3681	lncRNA
chr22	50540987	50541104	1	50541064	50541065	113730	KLHDC7B	-	50535899	-5088	lncRNA
chr22	50541613	50541964	5	50541809	50541810	113730	KLHDC7B	-	50535899	-5714	lncRNA
chr22	50542328	50542598	4	50542484	50542485	113730	KLHDC7B	-	50535899	-6429	lncRNA
chr22	50544754	50544862	1	50544861	50544862	113730	KLHDC7B	-	50535899	-8855	lncRNA
chr1	205339854	205339966	1	205339904	205339905	55220	KLHDC8A	-	205336061	-3793	protein_coding
chr1	205340815	205340985	4	205340881	205340882	55220	KLHDC8A	-	205336061	-4754	protein_coding
chr1	205341327	205341558	4	205341463	205341464	55220	KLHDC8A	-	205336061	-5266	protein_coding
chr4	17577092	17577626	2	17577335	17577336	51056	LAP3	+	17577304	-212	protein_coding
chr5	170248383	170248592	4	170248469	170248470	3937	LCP2	-	170246233	-2150	protein_coding
chr5	170248737	170248912	2	170248823	170248824	3937	LCP2	-	170246233	-2504	protein_coding
chr5	170251539	170251810	3	170251666	170251667	3937	LCP2	-	170246233	-5306	protein_coding
chr5	170253833	170254436	4	170254263	170254264	3937	LCP2	-	170246233	-7600	protein_coding
chr19	11085017	11085162	1	11085087	11085088	3949	LDLR	-	11079432	-5585	lncRNA
chr19	11085423	11085815	5	11085550	11085551	3949	LDLR	-	11079432	-5991	lncRNA
chr19	11089325	11089551	3	11089431	11089432	3949	LDLR	-	11079432	-9893	lncRNA
chr5	78491197	78491414	1	78491267	78491268	10184	LHFPL2	-	78485224	-5973	protein_coding
chr7	74079248	74079648	6	74079497	74079498	3984	LIMK1	+	74083804	-4556	protein_coding
chr2	108532951	108533134	1	108533045	108533046	3987	LIMS1	+	108533671	-720	protein_coding
chr10	88792786	88792966	3	88792880	88792881	340654	LIPM	+	88802730	-9944	protein_coding
chr10	88793826	88794211	6	88793961	88793962	340654	LIPM	+	88802730	-8904	protein_coding
chr5	126776404	126777103	5	126776943	126776944	4001	LMNB1	+	126776623	-219	protein_coding
chr16	55499935	55500342	3	55500132	55500133	54947	LPCAT2	+	55509055	-9120	protein_coding
chr16	55503037	55503157	1	55503088	55503089	54947	LPCAT2	+	55509055	-6018	protein_coding
chr8	144508221	144508341	1	144508264	144508265	9684	LRRC14	-	144507965	-256	protein_coding
chr8	144508398	144508792	1	144508712	144508713	9684	LRRC14	-	144507965	-433	protein_coding
chr8	144508999	144509131	1	144509094	144509095	9684	LRRC14	-	144507965	-1034	protein_coding
chr8	144509774	144510009	1	144509820	144509821	9684	LRRC14	-	144507965	-1809	protein_coding
chr8	144515166	144515369	3	144515280	144515281	9684	LRRC14	-	144507965	-7201	protein_coding
chr8	144517754	144518038	3	144517919	144517920	9684	LRRC14	-	144507965	-9789	protein_coding
chr6	31712661	31712794	1	31712727	31712728	79136	LY6G6E	-	31711976	-685	protein_coding
chr19	43798720	43798963	5	43798813	43798814	284348	LYPD5	-	43795927	-2793	protein_coding
chr19	43799976	43800292	2	43800093	43800094	284348	LYPD5	-	43795927	-4049	protein_coding
chr16	20890094	20890340	2	20890211	20890212	57149	LYRM1	+	20899626	-9532	protein_coding
chr16	20897401	20897615	5	20897505	20897506	57149	LYRM1	+	20899626	-2225	protein_coding
chr15	51726322	51726657	8	51726487	51726488	256586	LYSMD2	-	51723011	-3311	protein_coding
chr15	51727652	51727814	1	51727749	51727750	256586	LYSMD2	-	51723011	-4641	protein_coding
chrX	136214569	136214986	1	136214713	136214714	79649	MAP7D3	-	136213220	-1349	protein_coding
chrX	136219988	136220281	1	136220125	136220126	79649	MAP7D3	-	136213220	-6768	protein_coding
chrX	136220548	136220966	4	136220749	136220750	79649	MAP7D3	-	136213220	-7328	protein_coding
chr20	32819506	32819914	5	32819767	32819768	22919	MAPRE1	+	32819780	-274	protein_coding
chr14	65006470	65006766	5	65006618	65006619	4149	MAX	-	65006101	-369	protein_coding
chr16	89910456	89910595	1	89910495	89910496	4157	MC1R	+	89917879	-7423	protein_coding
chr16	89915538	89915677	1	89915601	89915602	4157	MC1R	+	89917879	-2341	protein_coding
chr16	89915715	89915857	1	89915761	89915762	4157	MC1R	+	89917879	-2164	protein_coding
chr3	127697469	127697746	2	127697639	127697640	11343	MGLL	-	127689062	-8407	protein_coding
chr6	31485208	31485344	1	31485280	31485281	4277	MICB	+	31494881	-9673	protein_coding
chr11	102791778	102792020	5	102791889	102791890	4312	MMP1	-	102789919	-1859	protein_coding
chr11	102797986	102798423	5	102798267	102798268	4312	MMP1	-	102789919	-8067	protein_coding
chr11	102799534	102800296	1	102799778	102799779	4312	MMP1	-	102789919	-9615	protein_coding
chr22	23765320	23765744	1	23765373	23765374	4320	MMP11	+	23772849	-7529	lncRNA
chr22	23768465	23768585	1	23768523	23768524	4320	MMP11	+	23772849	-4384	lncRNA
chr4	89876263	89876604	1	89876444	89876445	22915	MMRN1	+	89879511	-3248	protein_coding
chr1	181028196	181028488	1	181028338	181028339	3140	MR1	+	181033392	-5196	protein_coding
chr2	74198308	74198685	3	74198507	74198508	10797	MTHFD2	+	74198563	-255	protein_coding
chr1	1358719	1358851	1	1358795	1358796	54587	MXRA8	-	1352689	-6030	protein_coding
chr1	1360609	1360855	1	1360772	1360773	54587	MXRA8	-	1352689	-7920	protein_coding
chr20	36540941	36541110	1	36541010	36541011	10398	MYL9	+	36541519	-578	protein_coding
chr17	32496763	32496975	4	32496863	32496864	4642	MYO1D	-	32492522	-4241	protein_coding
chr10	93309204	93309337	1	93309240	93309241	26509	MYOF	-	93306429	-2775	protein_coding
chr5	178106976	178107084	1	178107011	178107012	23138	N4BP3	+	178113506	-6530	protein_coding
chr5	178112018	178112215	1	178112064	178112065	23138	N4BP3	+	178113506	-1488	protein_coding
chr5	178112638	178112774	1	178112682	178112683	23138	N4BP3	+	178113506	-868	protein_coding
chr5	178113350	178113728	4	178113531	178113532	23138	N4BP3	+	178113506	-156	protein_coding
chr12	57087929	57088275	5	57088057	57088058	4665	NAB2	+	57089114	-1185	protein_coding
chr12	57088488	57088755	1	57088599	57088600	4665	NAB2	+	57089114	-626	protein_coding
chr19	50358916	50359124	1	50358991	50358992	9476	NAPSA	-	50358472	-444	protein_coding
chr19	50363082	50363294	3	50363174	50363175	9476	NAPSA	-	50358472	-4610	protein_coding
chr19	50363792	50364058	2	50363898	50363899	9476	NAPSA	-	50358472	-5320	protein_coding
chr2	182915591	182915935	6	182915750	182915751	10787	NCKAP1	-	182909115	-6476	protein_coding
chr18	72742611	72742810	2	72742707	72742708	81832	NETO1	-	72742314	-297	protein_coding
chr17	35130060	35130289	5	35130164	35130165	54475	NLE1	-	35128730	-1330	protein_coding
chr17	35138320	35138442	1	35138373	35138374	54475	NLE1	-	35128730	-9590	protein_coding
chr16	56985631	56985918	6	56985742	56985743	84166	NLRC5	+	56989547	-3916	protein_coding
chr16	56989346	56989529	1	56989452	56989453	84166	NLRC5	+	56989547	-201	protein_coding
chr17	5509710	5509918	2	5509810	5509811	22861	NLRP1	-	5501396	-8314	protein_coding
chr14	74488778	74489324	8	74489002	74489003	10577	NPC2	-	74479935	-8843	protein_coding
chr16	15043519	15043753	4	15043614	15043615	123803	NTAN1	-	15037853	-5666	protein_coding
chr19	48890598	48890782	1	48890755	48890756	4924	NUCB1	+	48900312	-9714	protein_coding
chr19	48892021	48892151	1	48892116	48892117	4924	NUCB1	+	48900312	-8291	protein_coding
chr19	48899919	48900054	1	48899971	48899972	4924	NUCB1	+	48900312	-393	protein_coding
chr19	48900084	48900364	2	48900266	48900267	4924	NUCB1	+	48900312	-228	protein_coding
chr3	31668259	31668524	4	31668395	31668396	114884	OSBPL10	-	31660825	-7434	protein_coding
chr3	31670254	31670545	1	31670402	31670403	114884	OSBPL10	-	31660825	-9429	protein_coding
chr3	8758222	8758502	4	8758376	8758377	5021	OXTR	-	8750403	-7819	protein_coding
chr12	121124389	121124754	9	121124602	121124603	5027	P2RX7	+	121132819	-8430	protein_coding
chr12	121129031	121129226	3	121129123	121129124	5027	P2RX7	+	121132819	-3788	protein_coding
chr3	151345989	151346124	1	151346060	151346061	64805	P2RY12	-	151336843	-9146	protein_coding
chr3	151219045	151219473	6	151219341	151219342	9934	P2RY14	-	151212115	-6930	protein_coding
chr10	34110353	34110713	4	34110533	34110534	56288	PARD3	-	34109560	-793	protein_coding
chr4	74932913	74933127	1	74933056	74933057	25849	PARM1	+	74933116	-203	protein_coding
chr3	122680696	122680880	1	122680776	122680777	54625	PARP14	+	122680726	-30	protein_coding
chr3	122533864	122534354	8	122534034	122534035	83666	PARP9	-	122527924	-5940	protein_coding
chr22	43992515	43992759	1	43992665	43992666	29780	PARVB	+	43999164	-6649	protein_coding
chr9	36842611	36843055	2	36842764	36842765	5079	PAX5	-	36833269	-9342	protein_coding
chr13	66312795	66312927	1	66312821	66312822	5101	PCDH9	-	66302834	-9961	protein_coding
chr10	91162162	91162295	1	91162222	91162223	84333	PCGF5	+	91162402	-240	protein_coding
chr9	5500629	5501004	1	5500786	5500787	80380	PDCD1LG2	+	5510438	-9809	protein_coding
chr9	5509470	5510043	6	5509825	5509826	80380	PDCD1LG2	+	5510438	-968	protein_coding
chr9	5510376	5510575	4	5510508	5510509	80380	PDCD1LG2	+	5510438	-62	protein_coding
chr1	156892234	156892398	2	156892297	156892298	375033	PEAR1	+	156893697	-1463	protein_coding
chr4	73984874	73985010	1	73984921	73984922	5196	PF4	-	73980811	-4063	protein_coding
chr4	73843438	73843687	4	73843564	73843565	5197	PF4V1	+	73853296	-9858	protein_coding
chr4	73844267	73844747	6	73844503	73844504	5197	PF4V1	+	73853296	-9029	protein_coding
chrX	119228479	119228849	5	119228696	119228697	10857	PGRMC1	+	119236245	-7766	protein_coding
chr1	204422784	204423117	5	204422973	204422974	5287	PIK3C2B	-	204422630	-154	protein_coding
chr1	204425903	204426647	11	204426169	204426170	5287	PIK3C2B	-	204422630	-3273	protein_coding
chr6	37166505	37166738	1	37166706	37166707	5292	PIM1	+	37170152	-3647	protein_coding
chr6	37169090	37169873	5	37169403	37169404	5292	PIM1	+	37170152	-1062	protein_coding
chr1	20112350	20112516	1	20112453	20112454	26279	PLA2G2D	-	20111939	-411	protein_coding
chr1	6472127	6472321	3	6472223	6472224	57449	PLEKHG5	-	6466092	-6035	protein_coding
chr3	146077281	146077584	1	146077397	146077398	5352	PLOD2	-	146069437	-7844	protein_coding
chr3	146078141	146078295	3	146078217	146078218	5352	PLOD2	-	146069437	-8704	protein_coding
chr3	146195095	146195350	1	146195199	146195200	57088	PLSCR4	-	146192335	-2760	protein_coding
chrX	153763685	153763856	1	153763769	153763770	5365	PLXNB3	-	153754196	-9489	lncRNA
chr20	57657641	57657809	3	57657698	57657699	56937	PMEPA1	-	57648392	-9249	protein_coding
chr20	57657874	57658012	1	57657921	57657922	56937	PMEPA1	-	57648392	-9482	protein_coding
chr12	106357606	106357869	3	106357696	106357697	55703	POLR3B	+	106357712	-106	protein_coding
chr11	111360058	111360716	1	111360298	111360299	5450	POU2AF1	-	111352251	-7807	protein_coding
chr11	111361106	111361378	3	111361229	111361230	5450	POU2AF1	-	111352251	-8855	protein_coding
chr11	111361868	111362263	4	111362014	111362015	5450	POU2AF1	-	111352251	-9617	protein_coding
chr8	127406473	127406660	4	127406566	127406567	5462	POU5F1B	+	127415825	-9352	protein_coding
chr6	106037152	106037403	4	106037274	106037275	639	PRDM1	+	106046729	-9577	protein_coding
chr1	173473497	173473905	8	173473691	173473692	9588	PRDX6	+	173477335	-3838	protein_coding
chr1	173475754	173476071	4	173475901	173475902	9588	PRDX6	+	173477335	-1581	protein_coding
chr1	173476809	173477176	7	173477036	173477037	9588	PRDX6	+	173477335	-526	protein_coding
chr7	107035414	107035815	7	107035601	107035602	5577	PRKAR2B	+	107044705	-9291	protein_coding
chr2	127410822	127411097	2	127410934	127410935	5624	PROC	+	127418143	-7321	protein_coding
chr2	127412053	127412413	5	127412209	127412210	5624	PROC	+	127418143	-6090	protein_coding
chr2	127413819	127414186	5	127414007	127414008	5624	PROC	+	127418143	-4324	protein_coding
chr3	93878407	93878610	4	93878504	93878505	5627	PROS1	-	93873037	-5370	protein_coding
chr17	59149090	59149382	2	59149236	59149237	55771	PRR11	+	59155355	-6265	protein_coding
chr17	59154857	59155842	9	59155301	59155302	55771	PRR11	+	59155355	-498	protein_coding
chr11	32820609	32820868	3	32820721	32820722	79056	PRRG4	+	32829756	-9147	protein_coding
chr11	32821521	32821872	5	32821669	32821670	79056	PRRG4	+	32829756	-8235	protein_coding
chr10	24849175	24849375	2	24849312	24849313	56952	PRTFDC1	-	24848614	-561	protein_coding
chr10	24849428	24850031	11	24849720	24849721	56952	PRTFDC1	-	24848614	-814	protein_coding
chr10	24851751	24851903	1	24851799	24851800	56952	PRTFDC1	-	24848614	-3137	protein_coding
chr10	24857935	24858620	5	24858445	24858446	56952	PRTFDC1	-	24848614	-9321	protein_coding
chr6	32844693	32844838	1	32844778	32844779	5696	PSMB8	+	32850717	-6024	lncRNA
chr6	32844693	32844838	1	32844778	32844779	5698	PSMB9	-	32844192	-501	protein_coding
chr6	32853804	32854223	2	32854037	32854038	5698	PSMB9	-	32844192	-9612	protein_coding
chr14	24146683	24146912	1	24146781	24146782	5721	PSME2	+	24153365	-6682	protein_coding
chr14	24147139	24147562	2	24147360	24147361	5721	PSME2	+	24153365	-6226	protein_coding
chr18	45993412	45993840	6	45993636	45993637	9050	PSTPIP2	-	45983536	-9876	protein_coding
chr9	122359946	122360114	4	122360030	122360031	5742	PTGS1	+	122369906	-9960	protein_coding
chr9	122367890	122368097	4	122367980	122367981	5742	PTGS1	+	122369906	-2016	protein_coding
chr8	140659501	140659722	4	140659607	140659608	5747	PTK2	-	140657900	-1601	protein_coding
chr18	54712213	54712670	6	54712427	54712428	5874	RAB27B	+	54717842	-5629	protein_coding
chr1	229266448	229266785	1	229266576	229266577	5867	RAB4A	+	229271062	-4614	protein_coding
chr1	229266837	229267057	1	229266905	229266906	5867	RAB4A	+	229271062	-4225	protein_coding
chr1	229268496	229268698	3	229268595	229268596	5867	RAB4A	+	229271062	-2566	protein_coding
chr1	229269780	229270248	6	229269978	229269979	5867	RAB4A	+	229271062	-1282	protein_coding
chr1	229270648	229270787	1	229270681	229270682	5867	RAB4A	+	229271062	-414	protein_coding
chr1	229270941	229271122	1	229271026	229271027	5867	RAB4A	+	229271062	-121	protein_coding
chr3	133828652	133828904	1	133828768	133828769	51560	RAB6B	-	133824235	-4417	protein_coding
chr3	133832786	133833036	1	133832880	133832881	51560	RAB6B	-	133824235	-8551	protein_coding
chr17	17496408	17496627	2	17496506	17496507	51655	RASD1	-	17494437	-1971	protein_coding
chr11	32081129	32081385	1	32081261	32081262	5954	RCN1	+	32091074	-9945	protein_coding
chr11	32082039	32082195	2	32082135	32082136	5954	RCN1	+	32091074	-9035	protein_coding
chr11	32088003	32088552	9	32088264	32088265	5954	RCN1	+	32091074	-3071	protein_coding
chr14	67679969	67680496	4	67680317	67680318	51109	RDH11	-	67676800	-3169	protein_coding
chr10	60877580	60877715	2	60877651	60877652	9886	RHOBTB1	-	60869438	-8142	protein_coding
chr10	60878278	60878559	3	60878477	60878478	9886	RHOBTB1	-	60869438	-8840	protein_coding
chr7	5626155	5626381	2	5626222	5626223	54476	RNF216	-	5620047	-6108	protein_coding
chr7	5629976	5630316	5	5630154	5630155	54476	RNF216	-	5620047	-9929	protein_coding
chr8	66421170	66421666	4	66421415	66421416	23212	RRS1	-	66419014	-2156	lncRNA
chr8	66428882	66429236	1	66428987	66428988	23212	RRS1	-	66419014	-9868	lncRNA
chr10	16597725	16598204	4	16597898	16597899	6251	RSU1	-	16590611	-7114	protein_coding
chr17	50111770	50111955	1	50111840	50111841	201191	SAMD14	-	50110040	-1730	protein_coding
chr7	93133037	93133427	1	93133255	93133256	219285	SAMD9L	-	93130056	-2981	protein_coding
chr10	100346371	100346614	1	100346577	100346578	6319	SCD	+	100347233	-862	protein_coding
chr10	100346854	100347120	3	100347027	100347028	6319	SCD	+	100347233	-379	protein_coding
chr8	96493471	96493787	1	96493562	96493563	6383	SDC2	+	96493601	-130	protein_coding
chr1	30872011	30872579	2	30872345	30872346	9672	SDC3	-	30869466	-2545	protein_coding
chr1	30879113	30879468	5	30879339	30879340	9672	SDC3	-	30869466	-9647	protein_coding
chr8	56303471	56303686	4	56303593	56303594	195814	SDR16C5	-	56299648	-3823	protein_coding
chr17	82321526	82321646	1	82321623	82321624	6398	SECTM1	-	82321024	-502	protein_coding
chr17	82325486	82325636	1	82325523	82325524	6398	SECTM1	-	82321024	-4462	protein_coding
chr17	82325708	82325907	1	82325801	82325802	6398	SECTM1	-	82321024	-4684	protein_coding
chr17	82328271	82328865	1	82328596	82328597	6398	SECTM1	-	82321024	-7247	protein_coding
chr17	82330525	82330658	1	82330610	82330611	6398	SECTM1	-	82321024	-9501	protein_coding
chr1	169589131	169589356	3	169589224	169589225	6403	SELP	-	169588849	-282	protein_coding
chr1	169590948	169591217	4	169591116	169591117	6403	SELP	-	169588849	-2099	protein_coding
chr17	7558256	7558482	2	7558380	7558381	26168	SENP3	+	7561919	-3663	protein_coding
chr17	7561088	7561215	1	7561184	7561185	26168	SENP3	+	7561919	-831	protein_coding
chr17	7561768	7561888	1	7561817	7561818	26168	SENP3	+	7561919	-151	protein_coding
chr7	101117244	101117791	4	101117573	101117574	5054	SERPINE1	+	101127104	-9860	protein_coding
chr7	101118411	101118611	2	101118548	101118549	5054	SERPINE1	+	101127104	-8693	protein_coding
chr7	101121900	101122384	6	101122117	101122118	5054	SERPINE1	+	101127104	-5204	protein_coding
chr7	101122455	101122807	3	101122590	101122591	5054	SERPINE1	+	101127104	-4649	protein_coding
chr7	101124708	101125125	2	101124940	101124941	5054	SERPINE1	+	101127104	-2396	protein_coding
chr7	101126287	101126629	1	101126504	101126505	5054	SERPINE1	+	101127104	-817	protein_coding
chr7	101126794	101127329	4	101126976	101126977	5054	SERPINE1	+	101127104	-310	protein_coding
chr17	1752743	1752987	1	1752870	1752871	5176	SERPINF1	+	1761925	-9182	protein_coding
chr17	1759625	1759878	4	1759731	1759732	5176	SERPINF1	+	1761925	-2300	protein_coding
chr2	179104911	179105165	4	179104998	179104999	91404	SESTD1	-	179101678	-3233	protein_coding
chr2	179106460	179107197	12	179106794	179106795	91404	SESTD1	-	179101678	-4782	protein_coding
chr2	179107787	179108056	1	179107928	179107929	91404	SESTD1	-	179101678	-6109	protein_coding
chr10	79939399	79939675	1	79939525	79939526	6441	SFTPD	-	79937740	-1659	protein_coding
chr4	169098515	169099139	3	169098728	169098729	57630	SH3RF1	-	169094259	-4256	protein_coding
chr19	16823053	16823412	7	16823234	16823235	23309	SIN3B	+	16829398	-6345	protein_coding
chr19	16825333	16825494	1	16825403	16825404	23309	SIN3B	+	16829398	-4065	protein_coding
chr20	62952537	62952858	1	62952693	62952694	63910	SLC17A9	+	62952690	-153	protein_coding
chr5	36600129	36600335	3	36600217	36600218	6507	SLC1A3	+	36606355	-6226	protein_coding
chr5	36600510	36600732	3	36600626	36600627	6507	SLC1A3	+	36606355	-5845	protein_coding
chr2	112640087	112640246	3	112640179	112640180	6574	SLC20A1	-	112635938	-4149	lncRNA
chr2	112640788	112641225	8	112640975	112640976	6574	SLC20A1	-	112635938	-4850	lncRNA
chr2	112644326	112644766	7	112644594	112644595	6574	SLC20A1	-	112635938	-8388	lncRNA
chr2	112645036	112645173	1	112645122	112645123	6574	SLC20A1	-	112635938	-9098	lncRNA
chr2	112645222	112645344	1	112645259	112645260	6574	SLC20A1	-	112635938	-9284	lncRNA
chr2	112645439	112646162	4	112645794	112645795	6574	SLC20A1	-	112635938	-9501	lncRNA
chr6	35952425	35952718	4	35952588	35952589	116369	SLC26A8	-	35943514	-8911	protein_coding
chr11	57530786	57530981	1	57530886	57530887	219537	SMTNL1	-	57526841	-3945	protein_coding
chr8	120544914	120545116	4	120544985	120544986	6641	SNTB1	-	120535756	-9158	protein_coding
chr16	11255587	11256244	1	11256006	11256007	8651	SOCS1	-	11254417	-1170	protein_coding
chr16	11257311	11257503	1	11257423	11257424	8651	SOCS1	-	11254417	-2894	protein_coding
chr16	11257670	11257793	1	11257747	11257748	8651	SOCS1	-	11254417	-3253	protein_coding
chr5	151665238	151665510	3	151665346	151665347	6678	SPARC	-	151661096	-4142	protein_coding
chr16	89502590	89502846	3	89502711	89502712	6687	SPG7	+	89508379	-5789	protein_coding
chr16	89505287	89505831	9	89505601	89505602	6687	SPG7	+	89508379	-3092	protein_coding
chr16	89507798	89508586	3	89508048	89508049	6687	SPG7	+	89508379	-581	protein_coding
chr3	141047255	141047474	4	141047360	141047361	92369	SPSB4	+	141051347	-4092	protein_coding
chr20	37335891	37336009	1	37335982	37335983	6714	SRC	-	37334685	-1206	lncRNA
chr20	37336038	37336449	2	37336239	37336240	6714	SRC	-	37334685	-1353	lncRNA
chr20	37340441	37340732	1	37340523	37340524	6714	SRC	-	37334685	-5756	lncRNA
chr2	190970862	190971404	1	190971096	190971097	6772	STAT1	-	190968989	-1873	protein_coding
chr2	190978398	190978750	1	190978576	190978577	6772	STAT1	-	190968989	-9409	protein_coding
chr14	81268286	81268433	2	81268356	81268357	85439	STON2	-	81260650	-7636	protein_coding
chr14	81269559	81269677	1	81269603	81269604	85439	STON2	-	81260650	-8909	protein_coding
chr3	151864668	151865174	7	151864913	151864914	56670	SUCNR1	+	151873643	-8975	protein_coding
chr3	151871684	151871984	1	151871829	151871830	56670	SUCNR1	+	151873643	-1959	protein_coding
chr10	69179804	69180331	5	69179948	69179949	6832	SUPV3L1	+	69180234	-430	protein_coding
chr9	133336266	133336598	1	133336275	133336276	6838	SURF6	-	133328776	-7490	protein_coding
chr9	112041628	112042370	6	112041821	112041822	64420	SUSD1	-	112040783	-845	protein_coding
chr9	112046132	112046558	6	112046357	112046358	64420	SUSD1	-	112040783	-5349	protein_coding
chr9	112047529	112047858	3	112047730	112047731	64420	SUSD1	-	112040783	-6746	protein_coding
chr9	112049248	112049361	1	112049302	112049303	64420	SUSD1	-	112040783	-8465	protein_coding
chr9	112050736	112050885	3	112050841	112050842	64420	SUSD1	-	112040783	-9953	protein_coding
chr5	150582553	150582721	1	150582658	150582659	11346	SYNPO	+	150586026	-3473	protein_coding
chrX	100673540	100673873	3	100673722	100673723	94121	SYTL4	-	100671964	-1576	protein_coding
chr6	32853804	32854223	2	32854037	32854038	6890	TAP1	+	32855209	-1405	protein_coding
chr6	32826065	32826295	3	32826184	32826185	6891	TAP2	-	32821833	-4232	protein_coding
chr16	30088842	30088994	1	30088925	30088926	6911	TBX6	-	30085793	-3049	protein_coding
chr16	30089232	30089364	1	30089310	30089311	6911	TBX6	-	30085793	-3439	protein_coding
chr16	30089877	30090230	4	30090079	30090080	6911	TBX6	-	30085793	-4084	protein_coding
chr16	30091710	30092172	1	30092010	30092011	6911	TBX6	-	30085793	-5917	protein_coding
chr16	30092579	30092731	1	30092652	30092653	6911	TBX6	-	30085793	-6786	protein_coding
chr16	30094704	30095030	1	30094789	30094790	6911	TBX6	-	30085793	-8911	protein_coding
chr16	30095540	30095731	1	30095620	30095621	6911	TBX6	-	30085793	-9747	protein_coding
chr22	30606756	30606869	1	30606801	30606802	6948	TCN2	+	30607083	-327	protein_coding
chr19	49347899	49348059	1	49347969	49347970	8463	TEAD2	-	49340595	-7304	protein_coding
chr19	49348910	49349032	1	49348984	49348985	8463	TEAD2	-	49340595	-8315	protein_coding
chr2	187470766	187470997	2	187470854	187470855	7035	TFPI	-	187464230	-6536	protein_coding
chr18	3409145	3409466	8	3409306	3409307	7050	TGIF1	+	3411927	-2782	protein_coding
chr20	38131406	38131612	1	38131494	38131495	7052	TGM2	-	38127385	-4021	protein_coding
chr20	38134581	38135004	2	38134744	38134745	7052	TGM2	-	38127385	-7196	protein_coding
chr4	112277366	112277477	1	112277436	112277437	92610	TIFA	-	112274537	-2829	protein_coding
chr4	112277829	112277959	2	112277876	112277877	92610	TIFA	-	112274537	-3292	protein_coding
chr9	69115589	69115925	5	69115708	69115709	9414	TJP2	+	69121006	-5417	protein_coding
chr9	69120530	69120932	4	69120757	69120758	9414	TJP2	+	69121006	-476	protein_coding
chr3	12737467	12737581	1	12737530	12737531	55287	TMEM40	-	12733528	-3939	protein_coding
chr3	12738334	12738504	1	12738394	12738395	55287	TMEM40	-	12733528	-4806	protein_coding
chr1	15145447	15145569	1	15145548	15145549	55092	TMEM51	+	15152418	-6971	protein_coding
chr1	15148569	15148775	3	15148697	15148698	55092	TMEM51	+	15152418	-3849	protein_coding
chr2	151350577	151351116	4	151350942	151350943	7130	TNFAIP6	+	151357592	-7015	protein_coding
chr2	151354094	151354294	2	151354214	151354215	7130	TNFAIP6	+	151357592	-3498	protein_coding
chr2	151357317	151357639	5	151357487	151357488	7130	TNFAIP6	+	151357592	-275	protein_coding
chr3	172512499	172512694	1	172512604	172512605	8743	TNFSF10	-	172505508	-6991	protein_coding
chr1	173190194	173190456	3	173190298	173190299	7292	TNFSF4	-	173183729	-6465	protein_coding
chr1	173190567	173190908	4	173190770	173190771	7292	TNFSF4	-	173183729	-6838	protein_coding
chr1	173191102	173191346	1	173191257	173191258	7292	TNFSF4	-	173183729	-7373	protein_coding
chr19	16062874	16062994	1	16062891	16062892	7171	TPM4	+	16067507	-4633	protein_coding
chr19	16063886	16064297	9	16064067	16064068	7171	TPM4	+	16067507	-3621	protein_coding
chr19	16064647	16064879	2	16064708	16064709	7171	TPM4	+	16067507	-2860	protein_coding
chr19	16065333	16065548	2	16065435	16065436	7171	TPM4	+	16067507	-2174	protein_coding
chr19	16066778	16067035	1	16066929	16066930	7171	TPM4	+	16067507	-729	protein_coding
chr12	112117124	112117417	8	112117252	112117253	10906	TRAFD1	+	112125545	-8421	protein_coding
chr12	112117766	112117894	1	112117846	112117847	10906	TRAFD1	+	112125545	-7779	protein_coding
chr12	112121828	112122284	4	112122075	112122076	10906	TRAFD1	+	112125545	-3717	protein_coding
chr12	112122953	112123292	4	112123131	112123132	10906	TRAFD1	+	112125545	-2592	protein_coding
chr12	112125072	112125259	2	112125194	112125195	10906	TRAFD1	+	112125545	-473	protein_coding
chr12	112125282	112125658	5	112125468	112125469	10906	TRAFD1	+	112125545	-263	protein_coding
chr11	5684891	5685380	8	5685133	5685134	10346	TRIM22	+	5689790	-4899	protein_coding
chr13	44435297	44435525	4	44435384	44435385	8848	TSC22D1	-	44432143	-3154	protein_coding
chr12	3076752	3076872	1	3076822	3076823	10867	TSPAN9	+	3077355	-603	protein_coding
chr14	70636307	70636494	3	70636373	70636374	23508	TTC9	+	70641916	-5609	protein_coding
chr12	49222654	49222879	1	49222782	49222783	84790	TUBA1C	+	49227926	-5272	protein_coding
chr20	59007913	59008287	1	59008022	59008023	81027	TUBB1	+	59016026	-8113	protein_coding
chr20	59010656	59010782	1	59010691	59010692	81027	TUBB1	+	59016026	-5370	protein_coding
chr20	59014332	59014513	4	59014437	59014438	81027	TUBB1	+	59016026	-1694	protein_coding
chr17	44208423	44208711	6	44208553	44208554	7343	UBTF	-	44205036	-3387	protein_coding
chr17	44209865	44209980	1	44209914	44209915	7343	UBTF	-	44205036	-4829	protein_coding
chr17	8163404	8163524	1	8163481	8163482	6844	VAMP2	-	8159147	-4257	protein_coding
chr17	8164338	8164479	1	8164425	8164426	6844	VAMP2	-	8159147	-5191	protein_coding
chr2	85577430	85577608	1	85577527	85577528	10791	VAMP5	+	85584431	-7001	protein_coding
chr2	85584114	85584344	1	85584254	85584255	10791	VAMP5	+	85584431	-317	protein_coding
chr10	73993250	73993520	3	73993386	73993387	7414	VCL	+	73998114	-4864	protein_coding
chr10	73997870	73998161	3	73998047	73998048	7414	VCL	+	73998114	-244	protein_coding
chr2	218418989	218419302	1	218419101	218419102	7429	VIL1	+	218419123	-134	protein_coding
chr2	57906248	57906403	1	57906312	57906313	7444	VRK2	+	57907651	-1403	protein_coding
chr12	118063675	118063863	1	118063760	118063761	54621	VSIG10	-	118063593	-82	protein_coding
chr12	118064028	118064156	1	118064093	118064094	54621	VSIG10	-	118063593	-435	protein_coding
chr13	26538981	26539146	3	26539082	26539083	10810	WASF3	+	26539139	-158	protein_coding
chr2	223884451	223884657	1	223884491	223884492	57590	WDFY1	-	223875348	-9103	protein_coding
chr4	6257121	6257576	3	6257335	6257336	7466	WFS1	+	6260368	-3247	protein_coding
chr17	46764642	46765140	3	46764840	46764841	7473	WNT3	-	46762506	-2136	protein_coding
chr17	46770755	46770997	1	46770852	46770853	7473	WNT3	-	46762506	-8249	protein_coding
chr17	46771140	46771340	1	46771245	46771246	7473	WNT3	-	46762506	-8634	protein_coding
chr17	46772172	46772389	1	46772250	46772251	7473	WNT3	-	46762506	-9666	protein_coding
chr12	118033309	118033701	1	118033533	118033534	55884	WSB2	-	118032687	-622	protein_coding
chr3	142315262	142315457	4	142315367	142315368	54464	XRN1	-	142306610	-8652	protein_coding
chr19	57632958	57633258	2	57633131	57633132	10520	ZNF211	+	57633167	-209	protein_coding
chr19	58451386	58451653	2	58451559	58451560	388569	ZNF324B	+	58451611	-225	protein_coding
chr8	28348016	28348475	7	28348219	28348220	55893	ZNF395	-	28345590	-2426	protein_coding
chr8	28351274	28351620	5	28351454	28351455	55893	ZNF395	-	28345590	-5684	protein_coding
chr8	28351987	28352232	5	28352090	28352091	55893	ZNF395	-	28345590	-6397	protein_coding
chr22	20386500	20386608	1	20386546	20386547	7625	ZNF74	+	20394115	-7615	protein_coding
chr3	31978622	31978841	4	31978755	31978756	344787	ZNF860	+	31981750	-3128	protein_coding
chr3	31979024	31979380	2	31979172	31979173	344787	ZNF860	+	31981750	-2726	protein_coding
chr3	31981074	31981556	5	31981341	31981342	344787	ZNF860	+	31981750	-676	protein_coding
chr15	84600392	84600562	1	84600450	84600451	54993	ZSCAN2	+	84601009	-617	protein_coding
chr15	84600848	84601143	2	84600964	84600965	54993	ZSCAN2	+	84601009	-161	protein_coding

## Sheet: JUN
Table S12: List of target genes and their TFBS for JUN
Chrom	TFStart	TFEnd	Track	Mid1	Mid2	Entrez Gene	HGNC Symbol	Strand	GeneTSS	Distance	Class
chr5	149134168	149135011	10	149134674	149134675	22885	ABLIM3	+	149141447	-7279	protein_coding
chr5	149135465	149136042	3	149135678	149135679	22885	ABLIM3	+	149141447	-5982	protein_coding
chr5	149140390	149140925	1	149140625	149140626	22885	ABLIM3	+	149141447	-1057	protein_coding
chr5	149141285	149141707	2	149141444	149141445	22885	ABLIM3	+	149141447	-162	protein_coding
chr11	76860458	76861432	2	76860978	76860979	55331	ACER3	+	76860888	-430	protein_coding
chr4	86924856	86925212	2	86925036	86925037	4299	AFF1	-	86924606	-250	lncRNA
chr4	86926544	86926811	1	86926800	86926801	4299	AFF1	-	86924606	-1938	lncRNA
chr4	86927101	86927617	2	86927394	86927395	4299	AFF1	-	86924606	-2495	lncRNA
chr4	86927789	86928371	7	86928093	86928094	4299	AFF1	-	86924606	-3183	lncRNA
chr21	43857562	43857864	2	43857696	43857697	56894	AGPAT3	+	43865160	-7598	protein_coding
chr21	43859476	43859608	1	43859551	43859552	56894	AGPAT3	+	43865160	-5684	protein_coding
chr21	43860887	43861066	1	43860957	43860958	56894	AGPAT3	+	43865160	-4273	protein_coding
chr21	43864280	43864757	1	43864313	43864314	56894	AGPAT3	+	43865160	-880	protein_coding
chr6	143054397	143054592	1	143054484	143054485	51390	AIG1	+	143059363	-4966	protein_coding
chr1	65147162	65147654	2	65147461	65147462	205	AK4	+	65147342	-180	protein_coding
chr7	134448666	134449074	4	134448851	134448852	231	AKR1B1	-	134442350	-6316	protein_coding
chr7	134450336	134450601	1	134450512	134450513	231	AKR1B1	-	134442350	-7986	protein_coding
chr10	88828434	88828582	1	88828545	88828546	118932	ANKRD22	-	88819896	-8538	protein_coding
chr2	219229263	219230458	2	219229756	219229757	55139	ANKZF1	+	219229806	-543	protein_coding
chr12	5568362	5568634	3	5568503	5568504	57101	ANO2	-	5560241	-8121	protein_coding
chr12	45209078	45209391	3	45209206	45209207	196527	ANO6	+	45216033	-6955	protein_coding
chr12	45215476	45217086	3	45216238	45216239	196527	ANO6	+	45216033	-557	protein_coding
chr17	42843495	42843618	1	42843558	42843559	8639	AOC3	+	42851182	-7687	protein_coding
chr17	42845476	42846246	1	42846015	42846016	8639	AOC3	+	42851182	-5706	protein_coding
chr22	35646783	35647153	1	35646967	35646968	80830	APOL6	+	35648316	-1533	protein_coding
chr14	67610502	67610696	1	67610578	67610579	384	ARG2	+	67619920	-9418	protein_coding
chr14	67619456	67620201	10	67619751	67619752	384	ARG2	+	67619920	-464	protein_coding
chr6	129577849	129577999	1	129577916	129577917	93663	ARHGAP18	-	129576132	-1717	protein_coding
chr1	16205091	16205305	1	16205201	16205202	128272	ARHGEF19	-	16197854	-7237	protein_coding
chr1	16206651	16206913	1	16206769	16206770	128272	ARHGEF19	-	16197854	-8797	protein_coding
chr1	16206952	16207150	1	16207113	16207114	128272	ARHGEF19	-	16197854	-9098	protein_coding
chr5	78779858	78780318	4	78780019	78780020	411	ARSB	-	78777209	-2649	protein_coding
chr2	9201284	9201499	1	9201363	9201364	8853	ASAP2	-	9196765	-4519	lncRNA
chr2	9201602	9201987	2	9201800	9201801	8853	ASAP2	-	9196765	-4837	lncRNA
chr2	9206228	9206602	2	9206369	9206370	8853	ASAP2	-	9196765	-9463	lncRNA
chr22	26428444	26428681	1	26428510	26428511	57168	ASPHD2	+	26429260	-816	protein_coding
chr22	26428843	26429207	1	26429099	26429100	57168	ASPHD2	+	26429260	-417	protein_coding
chr6	30617611	30618058	1	30617981	30617982	79969	ATAT1	+	30626874	-9263	protein_coding
chr1	212557980	212558155	1	212558119	212558120	467	ATF3	+	212565334	-7354	protein_coding
chr1	212558183	212559324	14	212559018	212559019	467	ATF3	+	212565334	-7151	protein_coding
chr1	212561406	212562021	2	212561697	212561698	467	ATF3	+	212565334	-3928	protein_coding
chr1	212565139	212565361	2	212565252	212565253	467	ATF3	+	212565334	-195	protein_coding
chr16	2511465	2511760	4	2511604	2511605	527	ATP6V0C	+	2513726	-2261	protein_coding
chr16	2513137	2513295	1	2513223	2513224	527	ATP6V0C	+	2513726	-589	protein_coding
chr16	2513473	2514031	5	2513816	2513817	527	ATP6V0C	+	2513726	-253	protein_coding
chr11	64990271	64990433	1	64990369	64990370	116071	BATF2	-	64987945	-2326	protein_coding
chr11	64996832	64997487	2	64996997	64996998	116071	BATF2	-	64987945	-8887	protein_coding
chr1	44786205	44786548	2	44786331	44786332	266675	BEST4	-	44782145	-4060	protein_coding
chr12	26125725	26126639	1	26126194	26126195	79365	BHLHE41	+	26130030	-4305	protein_coding
chr12	26128251	26128605	1	26128375	26128376	79365	BHLHE41	+	26130030	-1779	protein_coding
chr8	11493540	11493739	1	11493630	11493631	640	BLK	+	11493991	-451	protein_coding
chr4	81030645	81030913	1	81030791	81030792	651	BMP3	+	81030708	-63	protein_coding
chr3	49553466	49553673	2	49553575	49553576	8927	BSN	-	49544477	-8989	lncRNA
chr3	49554231	49554530	1	49554405	49554406	8927	BSN	-	49544477	-9754	lncRNA
chr6	26394203	26394588	1	26394396	26394397	11119	BTN3A1	+	26402269	-8066	protein_coding
chr11	66740055	66740334	1	66740210	66740211	79703	C11orf80	+	66744736	-4681	protein_coding
chr11	66742913	66743089	1	66743007	66743008	79703	C11orf80	+	66744736	-1823	protein_coding
chr11	66744438	66745275	2	66744833	66744834	79703	C11orf80	+	66744736	-298	protein_coding
chr15	40763240	40763680	1	40763256	40763257	643338	C15orf62	-	40759980	-3260	protein_coding
chr15	40763877	40764228	3	40764062	40764063	643338	C15orf62	-	40759980	-3897	protein_coding
chr15	40766922	40767272	1	40767117	40767118	643338	C15orf62	-	40759980	-6942	protein_coding
chr15	40769415	40770060	3	40769603	40769604	643338	C15orf62	-	40759980	-9435	protein_coding
chr1	220681072	220681518	4	220681323	220681324	79762	C1orf115	+	220690363	-9291	protein_coding
chr1	230842870	230843091	1	230842925	230842926	84886	C1orf198	-	230837119	-5751	protein_coding
chr22	37182874	37183090	1	37183015	37183016	114904	C1QTNF6	-	37180166	-2708	protein_coding
chr22	37187614	37188005	1	37187803	37187804	114904	C1QTNF6	-	37180166	-7448	protein_coding
chr22	37188350	37188700	1	37188519	37188520	114904	C1QTNF6	-	37180166	-8184	protein_coding
chr22	37189077	37189410	1	37189258	37189259	114904	C1QTNF6	-	37180166	-8911	protein_coding
chr22	37189823	37190086	1	37189932	37189933	114904	C1QTNF6	-	37180166	-9657	protein_coding
chr6	31897469	31897948	1	31897736	31897737	717	C2	+	31897783	-314	protein_coding
chr19	48638230	48638394	1	48638347	48638348	770	CA11	+	48647946	-9716	transcribed_pseudogene
chr19	48638795	48639217	3	48639057	48639058	770	CA11	+	48647946	-9151	transcribed_pseudogene
chr19	48639835	48640349	3	48640030	48640031	770	CA11	+	48647946	-8111	transcribed_pseudogene
chr19	48644877	48645224	1	48645027	48645028	770	CA11	+	48647946	-3069	transcribed_pseudogene
chr19	48646179	48646789	3	48646517	48646518	770	CA11	+	48647946	-1767	transcribed_pseudogene
chr17	48828823	48829177	5	48829011	48829012	10241	CALCOCO2	+	48831035	-2212	protein_coding
chr17	48830810	48831573	4	48831231	48831232	10241	CALCOCO2	+	48831035	-225	protein_coding
chr7	134779228	134779758	5	134779446	134779447	800	CALD1	+	134779629	-401	protein_coding
chr1	20482485	20482619	1	20482594	20482595	55450	CAMK2N1	-	20482391	-94	protein_coding
chr1	20486282	20486554	1	20486364	20486365	55450	CAMK2N1	-	20482391	-3891	protein_coding
chr6	44151805	44152133	2	44152013	44152014	11131	CAPN11	-	44148811	-2994	lncRNA
chr6	44158245	44158454	1	44158348	44158349	11131	CAPN11	-	44148811	-9434	lncRNA
chr19	10863053	10863814	4	10863505	10863506	10498	CARM1	+	10871553	-8500	protein_coding
chr19	10864471	10864728	2	10864572	10864573	10498	CARM1	+	10871553	-7082	protein_coding
chr19	10870552	10871512	5	10871076	10871077	10498	CARM1	+	10871553	-1001	protein_coding
chr11	104943696	104943882	1	104943799	104943800	837	CASP4	-	104942866	-830	protein_coding
chr11	105004138	105004291	1	105004252	105004253	838	CASP5	-	104994235	-9903	protein_coding
chr10	113679104	113679326	1	113679280	113679281	840	CASP7	+	113679162	-58	protein_coding
chr1	10644362	10644946	4	10644699	10644700	54897	CASZ1	-	10636604	-7758	protein_coding
chr1	10646278	10646678	5	10646512	10646513	54897	CASZ1	-	10636604	-9674	protein_coding
chr7	116499220	116499724	1	116499390	116499391	858	CAV2	+	116499738	-518	protein_coding
chr7	77122273	77122493	1	77122383	77122384	57639	CCDC146	+	77122615	-342	protein_coding
chr3	46399570	46399921	7	46399772	46399773	9034	CCRL2	+	46407166	-7596	protein_coding
chr3	46400192	46400669	6	46400399	46400400	9034	CCRL2	+	46407166	-6974	protein_coding
chr3	46401436	46401568	1	46401501	46401502	9034	CCRL2	+	46407166	-5730	protein_coding
chr3	46406464	46407764	11	46407175	46407176	9034	CCRL2	+	46407166	-702	protein_coding
chr16	28924251	28924501	1	28924366	28924367	930	CD19	+	28931735	-7484	protein_coding
chr16	28925010	28926081	5	28925578	28925579	930	CD19	+	28931735	-6725	protein_coding
chr9	5441105	5441406	4	5441269	5441270	29126	CD274	+	5450503	-9398	protein_coding
chr9	5446884	5447237	2	5447047	5447048	29126	CD274	+	5450503	-3619	protein_coding
chr9	5447996	5448270	1	5448142	5448143	29126	CD274	+	5450503	-2507	protein_coding
chr9	5450378	5450501	1	5450444	5450445	29126	CD274	+	5450503	-125	protein_coding
chr19	41871981	41872200	1	41872021	41872022	973	CD79A	+	41877279	-5298	protein_coding
chr19	41873093	41873516	2	41873375	41873376	973	CD79A	+	41877279	-4186	protein_coding
chr12	6193958	6194172	3	6194058	6194059	928	CD9	+	6199946	-5988	protein_coding
chr12	6195697	6196172	4	6195930	6195931	928	CD9	+	6199946	-4249	protein_coding
chr6	36667065	36667434	5	36667241	36667242	1026	CDKN1A	-	36666250	-815	lncRNA
chr6	36668483	36668736	1	36668619	36668620	1026	CDKN1A	-	36666250	-2233	lncRNA
chr11	117315365	117315920	1	117315621	117315622	22897	CEP164	+	117316346	-981	protein_coding
chr11	117316269	117316665	1	117316451	117316452	22897	CEP164	+	117316346	-77	protein_coding
chr20	35448892	35449116	1	35449057	35449058	11190	CEP250	+	35455137	-6245	protein_coding
chr20	35454607	35455840	4	35455032	35455033	11190	CEP250	+	35455137	-530	protein_coding
chr17	50472855	50472978	1	50472918	50472919	1101	CHAD	-	50464492	-8363	protein_coding
chr19	1260724	1261180	6	1260915	1260916	1153	CIRBP	-	1259268	-1456	lncRNA
chr19	1265250	1266100	14	1265608	1265609	1153	CIRBP	-	1259268	-5982	lncRNA
chr19	1266435	1266747	2	1266531	1266532	1153	CIRBP	-	1259268	-7167	lncRNA
chr19	1267029	1267181	2	1267114	1267115	1153	CIRBP	-	1259268	-7761	lncRNA
chr19	14571637	14572320	3	14572135	14572136	388512	CLEC17A	+	14580777	-9140	protein_coding
chr19	14574265	14574672	3	14574419	14574420	388512	CLEC17A	+	14580777	-6512	protein_coding
chr19	14578090	14578433	1	14578235	14578236	388512	CLEC17A	+	14580777	-2687	protein_coding
chr19	14580681	14580980	1	14580856	14580857	388512	CLEC17A	+	14580777	-96	protein_coding
chr8	27600516	27600671	1	27600599	27600600	1191	CLU	-	27596917	-3599	protein_coding
chr8	27602130	27602280	1	27602217	27602218	1191	CLU	-	27596917	-5213	protein_coding
chr14	23370323	23370499	2	23370417	23370418	116173	CMTM5	+	23376432	-6109	protein_coding
chr7	51019218	51019732	1	51019549	51019550	23242	COBL	-	51016212	-3006	protein_coding
chr2	164661453	164661637	1	164661534	164661535	22837	COBLL1	-	164657931	-3522	protein_coding
chr14	30874422	30874618	1	30874486	30874487	1690	COCH	+	30874496	-74	protein_coding
chr6	33164825	33164966	1	33164916	33164917	1302	COL11A2	-	33162692	-2133	protein_coding
chr10	69801223	69801437	1	69801310	69801311	1305	COL13A1	+	69801835	-612	protein_coding
chr10	69801593	69802204	1	69801918	69801919	1305	COL13A1	+	69801835	-242	protein_coding
chr3	48566070	48566457	2	48566270	48566271	1294	COL7A1	-	48564073	-1997	protein_coding
chr12	56258334	56258486	1	56258418	56258419	93058	COQ10A	+	56266942	-8608	protein_coding
chr12	56261811	56262228	2	56262003	56262004	93058	COQ10A	+	56266942	-5131	protein_coding
chr12	56266651	56267479	2	56266852	56266853	93058	COQ10A	+	56266942	-291	protein_coding
chr1	153958308	153958431	1	153958337	153958338	148327	CREB3L4	-	153957487	-821	protein_coding
chr1	153958527	153958947	3	153958706	153958707	148327	CREB3L4	-	153957487	-1040	protein_coding
chr1	153962640	153963436	8	153962959	153962960	148327	CREB3L4	-	153957487	-5153	protein_coding
chr1	153963506	153963895	3	153963666	153963667	148327	CREB3L4	-	153957487	-6019	protein_coding
chr1	153967179	153967559	3	153967373	153967374	148327	CREB3L4	-	153957487	-9692	protein_coding
chr1	167548446	167548627	2	167548540	167548541	8804	CREG1	-	167541013	-7433	protein_coding
chr1	16904672	16905135	3	16904866	16904867	9696	CROCC	+	16914082	-9410	protein_coding
chr1	16905140	16905527	4	16905328	16905329	9696	CROCC	+	16914082	-8942	protein_coding
chr11	45843190	45843481	2	45843334	45843335	1408	CRY2	+	45847118	-3928	protein_coding
chr11	45847016	45847798	3	45847240	45847241	1408	CRY2	+	45847118	-102	protein_coding
chr22	38298419	38299155	2	38298791	38298792	1454	CSNK1E	-	38290691	-7728	protein_coding
chr3	37852209	37852344	2	37852306	37852307	10217	CTDSPL	+	37861880	-9671	protein_coding
chr3	37860347	37860514	1	37860427	37860428	10217	CTDSPL	+	37861880	-1533	protein_coding
chr3	37860667	37860892	1	37860817	37860818	10217	CTDSPL	+	37861880	-1213	protein_coding
chr20	45881029	45881402	2	45881132	45881133	5476	CTSA	-	45880144	-885	protein_coding
chr20	45884936	45885409	9	45885136	45885137	5476	CTSA	-	45880144	-4792	protein_coding
chr20	45887777	45887912	1	45887872	45887873	5476	CTSA	-	45880144	-7633	protein_coding
chr5	139637481	139638022	3	139637657	139637658	51523	CXXC5	+	139647299	-9818	protein_coding
chr5	139639900	139640143	1	139639983	139639984	51523	CXXC5	+	139647299	-7399	protein_coding
chr6	39792086	39792305	1	39792185	39792186	23500	DAAM2	+	39792366	-280	protein_coding
chr4	99815532	99815802	1	99815673	99815674	27071	DAPP1	+	99816827	-1295	protein_coding
chr14	72924384	72924769	3	72924559	72924560	26094	DCAF4	+	72926337	-1953	protein_coding
chr14	72925364	72925487	1	72925423	72925424	26094	DCAF4	+	72926337	-973	protein_coding
chr14	72925916	72926751	2	72926348	72926349	26094	DCAF4	+	72926337	-421	protein_coding
chr1	167926562	167926842	2	167926729	167926730	55827	DCAF6	+	167936239	-9677	protein_coding
chr1	167935216	167936905	3	167936223	167936224	55827	DCAF6	+	167936239	-1023	protein_coding
chr12	132144153	132144661	7	132144407	132144408	317781	DDX51	+	132146594	-2441	protein_coding
chr12	123595933	123596164	1	123596046	123596047	57696	DDX55	+	123602089	-6156	protein_coding
chr12	123601609	123602382	3	123602106	123602107	57696	DDX55	+	123602089	-480	protein_coding
chr4	168218538	168219043	3	168218853	168218854	55601	DDX60	-	168216293	-2245	protein_coding
chr4	168220946	168221625	6	168221291	168221292	55601	DDX60	-	168216293	-4653	protein_coding
chr1	10459084	10459526	9	10459274	10459275	1676	DFFA	-	10456522	-2562	protein_coding
chr1	10463316	10463570	1	10463503	10463504	1676	DFFA	-	10456522	-6794	protein_coding
chr15	51449921	51450401	1	51450188	51450189	23312	DMXL2	-	51447722	-2199	protein_coding
chr1	37553879	37554459	4	37554322	37554323	7802	DNALI1	+	37556940	-3061	protein_coding
chr1	171840879	171841841	1	171841065	171841066	26052	DNM3	+	171841495	-616	protein_coding
chr7	111729924	111730184	1	111730125	111730126	9732	DOCK4	-	111726110	-3814	protein_coding
chr7	111735681	111736018	5	111735858	111735859	9732	DOCK4	-	111726110	-9571	protein_coding
chr12	101875653	101875921	1	101875785	101875786	55332	DRAM1	+	101877327	-1674	protein_coding
chr12	101877014	101878008	4	101877474	101877475	55332	DRAM1	+	101877327	-313	protein_coding
chr18	31065520	31065737	1	31065613	31065614	1824	DSC2	-	31058840	-6680	protein_coding
chr3	122555297	122556003	2	122555676	122555677	151636	DTX3L	+	122564338	-9041	protein_coding
chr3	122560739	122561007	5	122560849	122560850	151636	DTX3L	+	122564338	-3599	protein_coding
chr3	122564144	122564955	2	122564280	122564281	151636	DTX3L	+	122564338	-194	protein_coding
chr17	43766342	43766698	1	43766425	43766426	1845	DUSP3	-	43766125	-217	protein_coding
chr7	95772322	95772722	2	95772531	95772532	1780	DYNC1I1	+	95772506	-184	protein_coding
chr5	158701307	158701944	3	158701634	158701635	1879	EBF1	-	158695918	-5389	protein_coding
chr5	158702102	158702815	1	158702631	158702632	1879	EBF1	-	158695918	-6184	protein_coding
chr1	244963435	244963848	8	244963639	244963640	84288	EFCAB2	-	244959739	-3696	lncRNA
chr1	244964194	244964776	2	244964619	244964620	84288	EFCAB2	-	244959739	-4455	lncRNA
chr1	244969662	244970245	2	244969967	244969968	84288	EFCAB2	-	244959739	-9923	lncRNA
chr4	109912696	109913329	2	109912850	109912851	1950	EGF	+	109912883	-187	protein_coding
chr3	71684694	71685195	6	71684992	71684993	317649	EIF4E3	-	71675414	-9280	protein_coding
chr11	95081792	95082006	1	95082003	95082004	23052	ENDOD1	+	95089846	-8054	protein_coding
chr11	95084624	95084774	2	95084693	95084694	23052	ENDOD1	+	95089846	-5222	protein_coding
chr11	95086260	95086437	2	95086347	95086348	23052	ENDOD1	+	95089846	-3586	protein_coding
chr11	95089751	95090232	2	95089972	95089973	23052	ENDOD1	+	95089846	-95	protein_coding
chr2	221423169	221423500	1	221423367	221423368	2043	EPHA4	-	221418027	-5142	protein_coding
chr13	42893255	42893701	2	42893540	42893541	94240	EPSTI1	-	42886388	-6867	protein_coding
chr13	42894707	42895594	2	42894979	42894980	94240	EPSTI1	-	42886388	-8319	protein_coding
chr10	100152026	100152221	2	100152126	100152127	10613	ERLIN1	-	100150094	-1932	protein_coding
chr11	124754206	124755021	1	124754526	124754527	90952	ESAM	+	124763126	-8920	lncRNA
chr11	124761412	124761887	1	124761572	124761573	90952	ESAM	+	124763126	-1714	lncRNA
chr11	124762395	124762533	1	124762465	124762466	90952	ESAM	+	124763126	-731	lncRNA
chr11	124762685	124763077	1	124762831	124762832	90952	ESAM	+	124763126	-441	lncRNA
chr15	76224798	76224933	1	76224844	76224845	2108	ETFA	-	76215353	-9445	protein_coding
chr6	36358258	36358682	1	36358469	36358470	51513	ETV7	-	36354088	-4170	protein_coding
chr6	36360489	36361078	2	36360642	36360643	51513	ETV7	-	36354088	-6401	protein_coding
chr6	36362682	36362923	1	36362791	36362792	51513	ETV7	-	36354088	-8594	protein_coding
chr11	61800695	61800985	5	61800840	61800841	3992	FADS1	-	61799627	-1068	protein_coding
chr8	11421689	11422044	1	11421839	11421840	83648	FAM167A	-	11421465	-224	protein_coding
chr19	50476147	50476651	7	50476334	50476335	112703	FAM71E1	+	50476643	-496	protein_coding
chr6	35442977	35443219	1	35443097	35443098	2178	FANCE	+	35452338	-9361	protein_coding
chr6	35443273	35443822	1	35443594	35443595	2178	FANCE	+	35452338	-9065	protein_coding
chr6	35449558	35449759	1	35449664	35449665	2178	FANCE	+	35452338	-2780	protein_coding
chr6	35452220	35452898	3	35452383	35452384	2178	FANCE	+	35452338	-118	protein_coding
chr1	11664008	11664284	1	11664186	11664187	26270	FBXO6	+	11664200	-192	protein_coding
chr6	53048343	53049127	4	53048579	53048580	26268	FBXO9	+	53057807	-9464	protein_coding
chr6	53055956	53056085	2	53056050	53056051	26268	FBXO9	+	53057807	-1851	protein_coding
chr19	7691655	7691819	1	7691752	7691753	2208	FCER2	-	7688757	-2898	protein_coding
chr1	161706449	161706875	8	161706663	161706664	84824	FCRLA	+	161707022	-573	protein_coding
chr10	91908337	91909320	2	91908964	91908965	143282	FGFBP3	-	91906584	-1753	protein_coding
chr10	91912828	91913126	5	91912966	91912967	143282	FGFBP3	-	91906584	-6244	protein_coding
chr14	75577888	75578529	1	75578307	75578308	55640	FLVCR2	-	75568620	-9268	lncRNA
chr11	94543696	94544575	2	94544074	94544075	2526	FUT4	+	94543851	-155	protein_coding
chr19	2469004	2469888	6	2469616	2469617	4616	GADD45B	+	2476127	-7123	protein_coding
chr19	2474576	2475318	8	2474867	2474868	4616	GADD45B	+	2476127	-1551	protein_coding
chr19	2476008	2476262	1	2476095	2476096	4616	GADD45B	+	2476127	-119	protein_coding
chr9	89598172	89598393	1	89598213	89598214	10912	GADD45G	-	89595009	-3163	lncRNA
chr9	89604848	89604938	1	89604868	89604869	10912	GADD45G	-	89595009	-9839	lncRNA
chr13	113820736	113821698	2	113821315	113821316	2621	GAS6	-	113820549	-187	protein_coding
chr1	89262665	89262978	2	89262777	89262778	115362	GBP5	-	89258950	-3715	protein_coding
chr1	89356724	89356982	1	89356803	89356804	163351	GBP6	+	89363877	-7153	protein_coding
chr2	38771689	38772069	3	38771866	38771867	79833	GEMIN6	+	38778210	-6521	protein_coding
chr2	38775080	38775328	3	38775198	38775199	79833	GEMIN6	+	38778210	-3130	protein_coding
chr2	38777991	38778701	2	38778235	38778236	79833	GEMIN6	+	38778210	-219	protein_coding
chr16	23466371	23466929	1	23466607	23466608	23062	GGA2	-	23463542	-2829	protein_coding
chr16	23469787	23470327	3	23469986	23469987	23062	GGA2	-	23463542	-6245	protein_coding
chr7	100682199	100682805	4	100682497	100682498	64599	GIGYF1	-	100679506	-2693	protein_coding
chrX	30643507	30643825	1	30643713	30643714	2710	GK	+	30653348	-9841	protein_coding
chrX	30649900	30650269	1	30650109	30650110	2710	GK	+	30653348	-3448	protein_coding
chrX	30653128	30653255	1	30653152	30653153	2710	GK	+	30653348	-220	protein_coding
chr12	56476959	56477093	1	56477006	56477007	27165	GLS2	-	56470944	-6015	protein_coding
chr7	93913275	93913447	1	93913387	93913388	2791	GNG11	-	93911735	-1540	lncRNA
chr7	93914499	93915118	4	93914936	93914937	2791	GNG11	-	93911735	-2764	lncRNA
chr7	93915995	93916146	1	93916016	93916017	2791	GNG11	-	93911735	-4260	lncRNA
chr7	93921570	93922348	1	93921748	93921749	2791	GNG11	-	93911735	-9835	lncRNA
chr1	156601047	156601798	2	156601431	156601432	54865	GPATCH4	+	156604308	-3261	protein_coding
chr2	156430934	156431413	5	156431220	156431221	2820	GPD2	+	156435290	-4356	protein_coding
chr2	206176991	206177157	1	206177059	206177060	2825	GPR1	-	206175316	-1675	protein_coding
chr3	49357655	49358038	3	49357828	49357829	2876	GPX1	-	49357171	-484	protein_coding
chr3	49358288	49358929	1	49358435	49358436	2876	GPX1	-	49357171	-1117	protein_coding
chr3	49359703	49360055	2	49359839	49359840	2876	GPX1	-	49357171	-2532	protein_coding
chr17	39730097	39730817	6	39730539	39730540	2886	GRB7	-	39727938	-2159	protein_coding
chr17	39736378	39736605	3	39736455	39736456	2886	GRB7	-	39727938	-8440	protein_coding
chr2	9944345	9944544	1	9944485	9944486	29841	GRHL1	+	9951693	-7348	protein_coding
chr2	9951553	9951850	1	9951638	9951639	29841	GRHL1	+	9951693	-140	protein_coding
chr1	228131036	228131368	4	228131189	228131190	2987	GUK1	+	228140084	-9048	protein_coding
chr1	228139671	228140625	6	228140152	228140153	2987	GUK1	+	228140084	-413	protein_coding
chr2	126655044	126655167	1	126655102	126655103	2995	GYPC	+	126655935	-891	protein_coding
chr2	239055942	239056499	2	239056216	239056217	9759	HDAC4	-	239048168	-7774	protein_coding
chr2	239056773	239057187	1	239056998	239056999	9759	HDAC4	-	239048168	-8605	protein_coding
chr12	122830680	122831274	8	122831036	122831037	9026	HIP1R	+	122834498	-3818	protein_coding
chr6	33005021	33005155	1	33005087	33005088	3111	HLA-DOA	-	33004182	-839	protein_coding
chr4	11396914	11397624	1	11397364	11397365	9957	HS3ST1	-	11393150	-3764	protein_coding
chr11	113974769	113975228	3	113975018	113975019	3359	HTR3A	+	113975075	-306	protein_coding
chr19	10265400	10265560	1	10265508	10265509	3383	ICAM1	+	10271120	-5720	protein_coding
chr19	10269530	10271435	5	10270272	10270273	3383	ICAM1	+	10271120	-1590	protein_coding
chr1	23558212	23558683	1	23558550	23558551	3399	ID3	-	23557926	-286	protein_coding
chr1	23559376	23559758	2	23559594	23559595	3399	ID3	-	23557926	-1450	protein_coding
chr1	23561775	23561981	1	23561850	23561851	3399	ID3	-	23557926	-3849	protein_coding
chr1	23562123	23562673	7	23562414	23562415	3399	ID3	-	23557926	-4197	protein_coding
chr1	23567248	23567373	1	23567265	23567266	3399	ID3	-	23557926	-9322	protein_coding
chr8	39912389	39912582	1	39912459	39912460	3620	IDO1	+	39913891	-1502	protein_coding
chr17	42998024	42998709	8	42998332	42998333	3430	IFI35	+	43006784	-8760	protein_coding
chr17	43002099	43002398	1	43002223	43002224	3430	IFI35	+	43006784	-4685	protein_coding
chr17	43003765	43004249	1	43004043	43004044	3430	IFI35	+	43006784	-3019	protein_coding
chr17	43006774	43006901	1	43006859	43006860	3430	IFI35	+	43006784	-10	protein_coding
chr10	89322641	89322890	1	89322759	89322760	3437	IFIT3	+	89327997	-5356	protein_coding
chr10	89326794	89327181	1	89326926	89326927	3437	IFIT3	+	89327997	-1203	protein_coding
chr10	89327576	89327782	1	89327695	89327696	3437	IFIT3	+	89327997	-421	protein_coding
chr10	89327904	89328465	4	89328258	89328259	3437	IFIT3	+	89327997	-93	protein_coding
chr11	313412	314159	2	313793	313794	8519	IFITM1	+	314040	-628	protein_coding
chr4	141636094	141637206	1	141636487	141636488	3600	IL15	+	141636583	-489	protein_coding
chr10	5949473	5949631	1	5949547	5949548	3601	IL15RA	-	5948897	-576	protein_coding
chr10	5951240	5951554	2	5951353	5951354	3601	IL15RA	-	5948897	-2343	protein_coding
chr10	5958675	5958988	1	5958812	5958813	3601	IL15RA	-	5948897	-9778	protein_coding
chr1	206890049	206891094	4	206890564	206890565	11009	IL24	+	206897404	-7355	protein_coding
chr1	206892662	206892889	1	206892775	206892776	11009	IL24	+	206897404	-4742	protein_coding
chr16	28499986	28500120	1	28500085	28500086	246778	IL27	-	28499362	-624	protein_coding
chr16	28504083	28504308	1	28504152	28504153	246778	IL27	-	28499362	-4721	protein_coding
chr16	28508031	28508338	1	28508252	28508253	246778	IL27	-	28499362	-8669	protein_coding
chr3	121995222	121995841	2	121995545	121995546	286676	ILDR1	+	121997323	-2101	lncRNA
chr11	6603224	6604005	3	6603618	6603619	3611	ILK	+	6603708	-484	protein_coding
chr3	49029261	49029623	5	49029443	49029444	3615	IMPDH2	-	49024325	-4936	protein_coding
chr3	49032618	49032991	1	49032797	49032798	3615	IMPDH2	-	49024325	-8293	protein_coding
chr5	132489942	132490284	2	132490159	132490160	3659	IRF1	-	132481609	-8333	protein_coding
chr5	132490577	132491075	4	132490819	132490820	3659	IRF1	-	132481609	-8968	protein_coding
chr16	47160511	47160720	1	47160626	47160627	81533	ITFG1	-	47154387	-6124	protein_coding
chr17	44381935	44382119	1	44382003	44382004	3674	ITGA2B	-	44372181	-9754	protein_coding
chr17	47253838	47254103	3	47253954	47253955	3690	ITGB3	+	47253842	-4	protein_coding
chr3	124768769	124769000	1	124768891	124768892	3693	ITGB5	-	124761948	-6821	protein_coding
chr9	4980111	4980323	1	4980196	4980197	3717	JAK2	+	4985086	-4975	protein_coding
chr9	4984455	4985107	8	4984765	4984766	3717	JAK2	+	4985086	-631	protein_coding
chr17	70159941	70160333	2	70160158	70160159	3759	KCNJ2	-	70159532	-409	lncRNA
chr17	70166592	70166960	1	70166770	70166771	3759	KCNJ2	-	70159532	-7060	lncRNA
chr19	34254345	34254646	1	34254562	34254563	9710	KIAA0355	+	34254554	-209	protein_coding
chr22	50539609	50539923	6	50539796	50539797	113730	KLHDC7B	-	50535899	-3710	lncRNA
chr22	50541695	50541940	2	50541817	50541818	113730	KLHDC7B	-	50535899	-5796	lncRNA
chr22	50545609	50545928	2	50545751	50545752	113730	KLHDC7B	-	50535899	-9710	lncRNA
chr1	205340756	205341102	2	205340912	205340913	55220	KLHDC8A	-	205336061	-4695	protein_coding
chr22	29071584	29072080	1	29071998	29071999	83999	KREMEN1	+	29073035	-1451	protein_coding
chr15	63113019	63113218	2	63113122	63113123	114294	LACTB	-	63111806	-1213	lncRNA
chr15	63114081	63114312	1	63114226	63114227	114294	LACTB	-	63111806	-2275	lncRNA
chr15	63121550	63122589	2	63121741	63121742	114294	LACTB	-	63111806	-9744	lncRNA
chr4	17576913	17577774	7	17577129	17577130	51056	LAP3	+	17577304	-391	protein_coding
chr5	170248701	170248944	5	170248834	170248835	3937	LCP2	-	170246233	-2468	protein_coding
chr5	170254235	170254449	1	170254283	170254284	3937	LCP2	-	170246233	-8002	protein_coding
chr19	11084036	11084250	1	11084146	11084147	3949	LDLR	-	11079432	-4604	lncRNA
chr19	11085316	11085833	3	11085600	11085601	3949	LDLR	-	11079432	-5884	lncRNA
chr19	11089227	11089586	3	11089430	11089431	3949	LDLR	-	11079432	-9795	lncRNA
chr5	78491129	78491417	1	78491318	78491319	10184	LHFPL2	-	78485224	-5905	protein_coding
chr7	74079159	74079760	7	74079494	74079495	3984	LIMK1	+	74083804	-4645	protein_coding
chr7	74083490	74083627	1	74083504	74083505	3984	LIMK1	+	74083804	-314	protein_coding
chr10	88793725	88794289	4	88793954	88793955	340654	LIPM	+	88802730	-9005	protein_coding
chr10	88794731	88795129	2	88794908	88794909	340654	LIPM	+	88802730	-7999	protein_coding
chr10	88800862	88801076	1	88800985	88800986	340654	LIPM	+	88802730	-1868	protein_coding
chr5	126776482	126777913	6	126777146	126777147	4001	LMNB1	+	126776623	-141	protein_coding
chr16	55499891	55500443	3	55500167	55500168	54947	LPCAT2	+	55509055	-9164	protein_coding
chr16	55508977	55509231	1	55509053	55509054	54947	LPCAT2	+	55509055	-78	protein_coding
chr8	104491139	104491376	1	104491292	104491293	29967	LRP12	-	104489231	-1908	protein_coding
chr8	104497067	104497322	1	104497186	104497187	29967	LRP12	-	104489231	-7836	protein_coding
chr8	144508122	144509294	6	144508609	144508610	9684	LRRC14	-	144507965	-157	protein_coding
chr8	144509767	144509950	2	144509847	144509848	9684	LRRC14	-	144507965	-1802	protein_coding
chr8	144517644	144518076	2	144517932	144517933	9684	LRRC14	-	144507965	-9679	protein_coding
chr6	31717567	31717764	1	31717648	31717649	79136	LY6G6E	-	31711976	-5591	protein_coding
chr19	43798728	43798865	1	43798815	43798816	284348	LYPD5	-	43795927	-2801	protein_coding
chr16	20897328	20897598	4	20897496	20897497	57149	LYRM1	+	20899626	-2298	protein_coding
chr15	51726226	51726777	9	51726481	51726482	256586	LYSMD2	-	51723011	-3215	protein_coding
chr15	51727558	51727801	1	51727672	51727673	256586	LYSMD2	-	51723011	-4547	protein_coding
chrX	136214430	136215130	4	136214736	136214737	79649	MAP7D3	-	136213220	-1210	protein_coding
chrX	136219966	136220214	2	136220104	136220105	79649	MAP7D3	-	136213220	-6746	protein_coding
chrX	136220542	136220968	3	136220759	136220760	79649	MAP7D3	-	136213220	-7322	protein_coding
chr20	32811104	32811339	1	32811226	32811227	22919	MAPRE1	+	32819780	-8676	protein_coding
chr20	32819593	32820518	4	32819919	32819920	22919	MAPRE1	+	32819780	-187	protein_coding
chr14	65006314	65006906	5	65006622	65006623	4149	MAX	-	65006101	-213	protein_coding
chr16	89910247	89910594	2	89910438	89910439	4157	MC1R	+	89917879	-7632	protein_coding
chr16	89917849	89918200	2	89918042	89918043	4157	MC1R	+	89917879	-30	protein_coding
chr5	94705599	94705785	1	94705669	94705670	79772	MCTP1	-	94703690	-1909	protein_coding
chr3	151085227	151085654	1	151085428	151085429	116931	MED12L	+	151085665	-438	protein_coding
chr3	127690032	127690550	1	127690342	127690343	11343	MGLL	-	127689062	-970	protein_coding
chr6	31494321	31494448	1	31494442	31494443	4277	MICB	+	31494881	-560	protein_coding
chr3	69738938	69739497	2	69739296	69739297	4286	MITF	+	69739464	-526	protein_coding
chr11	102791878	102792184	1	102792057	102792058	4312	MMP1	-	102789919	-1959	protein_coding
chr11	102798091	102798354	2	102798187	102798188	4312	MMP1	-	102789919	-8172	protein_coding
chr22	23762892	23763258	1	23763066	23763067	4320	MMP11	+	23772849	-9957	lncRNA
chr22	23767792	23767938	1	23767856	23767857	4320	MMP11	+	23772849	-5057	lncRNA
chr22	23768318	23768540	1	23768424	23768425	4320	MMP11	+	23772849	-4531	lncRNA
chr1	181033152	181033446	2	181033346	181033347	3140	MR1	+	181033392	-240	protein_coding
chr2	74198300	74199436	5	74198968	74198969	10797	MTHFD2	+	74198563	-263	protein_coding
chr1	1358502	1358973	3	1358586	1358587	54587	MXRA8	-	1352689	-5813	protein_coding
chr1	1360517	1361035	1	1360761	1360762	54587	MXRA8	-	1352689	-7828	protein_coding
chr20	36541181	36541964	1	36541589	36541590	10398	MYL9	+	36541519	-338	protein_coding
chr17	32496288	32497186	1	32496865	32496866	4642	MYO1D	-	32492522	-3766	protein_coding
chr10	93309107	93309349	1	93309225	93309226	26509	MYOF	-	93306429	-2678	protein_coding
chr10	93310366	93310580	1	93310465	93310466	26509	MYOF	-	93306429	-3937	protein_coding
chr5	178106883	178107206	1	178106937	178106938	23138	N4BP3	+	178113506	-6623	protein_coding
chr5	178112609	178112844	1	178112800	178112801	23138	N4BP3	+	178113506	-897	protein_coding
chr5	178113200	178113720	4	178113556	178113557	23138	N4BP3	+	178113506	-306	protein_coding
chr12	57085991	57086241	1	57086128	57086129	4665	NAB2	+	57089114	-3123	protein_coding
chr12	57087208	57087456	1	57087391	57087392	4665	NAB2	+	57089114	-1906	protein_coding
chr12	57087917	57088762	3	57088259	57088260	4665	NAB2	+	57089114	-1197	protein_coding
chr19	50358828	50359200	8	50358978	50358979	9476	NAPSA	-	50358472	-356	protein_coding
chr19	50361460	50361598	1	50361535	50361536	9476	NAPSA	-	50358472	-2988	protein_coding
chr19	50363030	50363326	3	50363186	50363187	9476	NAPSA	-	50358472	-4558	protein_coding
chr19	50363800	50364080	3	50363904	50363905	9476	NAPSA	-	50358472	-5328	protein_coding
chr2	182915427	182915967	4	182915759	182915760	10787	NCKAP1	-	182909115	-6312	protein_coding
chr17	35129576	35129874	1	35129736	35129737	54475	NLE1	-	35128730	-846	protein_coding
chr17	35129969	35130304	1	35130138	35130139	54475	NLE1	-	35128730	-1239	protein_coding
chr16	56985554	56985949	1	56985760	56985761	84166	NLRC5	+	56989547	-3993	protein_coding
chr16	56989466	56989878	1	56989678	56989679	84166	NLRC5	+	56989547	-81	protein_coding
chr17	5509349	5510064	1	5509806	5509807	22861	NLRP1	-	5501396	-7953	protein_coding
chr14	74486697	74486969	1	74486849	74486850	10577	NPC2	-	74479935	-6762	protein_coding
chr14	74487196	74487427	1	74487247	74487248	10577	NPC2	-	74479935	-7261	protein_coding
chr14	74488792	74489238	4	74488989	74488990	10577	NPC2	-	74479935	-8857	protein_coding
chr16	15041784	15041944	1	15041840	15041841	123803	NTAN1	-	15037853	-3931	protein_coding
chr7	151336303	151336591	3	151336485	151336486	51667	NUB1	+	151341699	-5396	protein_coding
chr7	151341530	151341973	2	151341800	151341801	51667	NUB1	+	151341699	-169	protein_coding
chr19	48892002	48892148	1	48892111	48892112	4924	NUCB1	+	48900312	-8310	protein_coding
chr19	48897285	48897410	1	48897363	48897364	4924	NUCB1	+	48900312	-3027	protein_coding
chr19	48899812	48900681	4	48900168	48900169	4924	NUCB1	+	48900312	-500	protein_coding
chr12	57207743	57207864	1	57207799	57207800	11247	NXPH4	+	57216794	-9051	protein_coding
chr12	57213383	57213561	2	57213463	57213464	11247	NXPH4	+	57216794	-3411	protein_coding
chr3	31668357	31668491	1	31668409	31668410	114884	OSBPL10	-	31660825	-7532	protein_coding
chr3	8758215	8758497	1	8758328	8758329	5021	OXTR	-	8750403	-7812	protein_coding
chr12	121124315	121124812	6	121124607	121124608	5027	P2RX7	+	121132819	-8504	protein_coding
chr12	121126423	121126580	1	121126470	121126471	5027	P2RX7	+	121132819	-6396	protein_coding
chr12	121132623	121132895	3	121132754	121132755	5027	P2RX7	+	121132819	-196	protein_coding
chr3	151219132	151219501	2	151219319	151219320	9934	P2RY14	-	151212115	-7017	protein_coding
chr10	34110374	34110687	1	34110535	34110536	56288	PARD3	-	34109560	-814	protein_coding
chr4	74932816	74933654	1	74932976	74932977	25849	PARM1	+	74933116	-300	protein_coding
chr3	122679936	122681019	1	122680647	122680648	54625	PARP14	+	122680726	-790	protein_coding
chr3	122533626	122534490	10	122534041	122534042	83666	PARP9	-	122527924	-5702	protein_coding
chr11	66848866	66849008	1	66848927	66848928	5091	PC	+	66858420	-9554	protein_coding
chr11	66855964	66856658	3	66856316	66856317	5091	PC	+	66858420	-2456	protein_coding
chr13	66312582	66313089	3	66312852	66312853	5101	PCDH9	-	66302834	-9748	protein_coding
chr10	91162059	91162611	2	91162234	91162235	84333	PCGF5	+	91162402	-343	protein_coding
chr9	5509277	5510015	6	5509806	5509807	80380	PDCD1LG2	+	5510438	-1161	protein_coding
chr12	20368292	20368992	1	20368492	20368493	5139	PDE3A	+	20369245	-953	protein_coding
chr12	20369063	20369612	1	20369418	20369419	5139	PDE3A	+	20369245	-182	protein_coding
chr1	156892377	156892570	3	156892447	156892448	375033	PEAR1	+	156893697	-1320	protein_coding
chr4	73844323	73844663	3	73844514	73844515	5197	PF4V1	+	73853296	-8973	protein_coding
chrX	119228459	119228833	1	119228603	119228604	10857	PGRMC1	+	119236245	-7786	protein_coding
chr1	204422878	204423055	2	204422983	204422984	5287	PIK3C2B	-	204422630	-248	protein_coding
chr1	204425886	204426458	6	204426134	204426135	5287	PIK3C2B	-	204422630	-3256	protein_coding
chr1	204431427	204431522	1	204431493	204431494	5287	PIK3C2B	-	204422630	-8797	protein_coding
chr6	37161124	37161329	2	37161235	37161236	5292	PIM1	+	37170152	-9028	protein_coding
chr6	37168994	37169953	4	37169379	37169380	5292	PIM1	+	37170152	-1158	protein_coding
chr6	37170137	37170445	1	37170307	37170308	5292	PIM1	+	37170152	-15	protein_coding
chr2	68356403	68356701	1	68356538	68356539	5341	PLEK	-	68355282	-1121	lncRNA
chr2	68358036	68358199	1	68358130	68358131	5341	PLEK	-	68355282	-2754	lncRNA
chr2	68362054	68362333	2	68362192	68362193	5341	PLEK	-	68355282	-6772	lncRNA
chr1	6475505	6475873	1	6475608	6475609	57449	PLEKHG5	-	6466092	-9413	protein_coding
chr3	146072191	146072342	1	146072310	146072311	5352	PLOD2	-	146069437	-2754	protein_coding
chr3	146195062	146195408	1	146195228	146195229	57088	PLSCR4	-	146192335	-2727	protein_coding
chrX	153764060	153764303	1	153764139	153764140	5365	PLXNB3	-	153754196	-9864	lncRNA
chr8	42337866	42339211	2	42338361	42338362	5423	POLB	+	42338452	-586	protein_coding
chr12	106357552	106358729	6	106358164	106358165	55703	POLR3B	+	106357712	-160	protein_coding
chr11	111360515	111360681	1	111360583	111360584	5450	POU2AF1	-	111352251	-8264	protein_coding
chr11	111361917	111362140	1	111361987	111361988	5450	POU2AF1	-	111352251	-9666	protein_coding
chr5	149723433	149723588	1	149723542	149723543	133522	PPARGC1B	+	149730302	-6869	protein_coding
chr5	149729948	149730038	1	149730004	149730005	133522	PPARGC1B	+	149730302	-354	protein_coding
chr5	149730147	149731135	3	149730729	149730730	133522	PPARGC1B	+	149730302	-155	protein_coding
chr4	73991488	73991590	1	73991522	73991523	5473	PPBP	-	73986439	-5049	protein_coding
chr1	112715448	112715588	1	112715490	112715491	333926	PPM1J	+	112719994	-4546	protein_coding
chr1	112716365	112716583	2	112716439	112716440	333926	PPM1J	+	112719994	-3629	protein_coding
chr1	112718800	112718948	1	112718860	112718861	333926	PPM1J	+	112719994	-1194	protein_coding
chr6	106037176	106037382	1	106037254	106037255	639	PRDM1	+	106046729	-9553	protein_coding
chr1	173473485	173474020	3	173473695	173473696	9588	PRDX6	+	173477335	-3850	protein_coding
chr1	173475743	173476283	2	173475952	173475953	9588	PRDX6	+	173477335	-1592	protein_coding
chr1	173476553	173476723	1	173476581	173476582	9588	PRDX6	+	173477335	-782	protein_coding
chr1	173476725	173477159	2	173476940	173476941	9588	PRDX6	+	173477335	-610	protein_coding
chr1	173477308	173477476	1	173477390	173477391	9588	PRDX6	+	173477335	-27	protein_coding
chr7	107035354	107035797	10	107035602	107035603	5577	PRKAR2B	+	107044705	-9351	protein_coding
chr7	107044439	107044863	2	107044563	107044564	5577	PRKAR2B	+	107044705	-266	protein_coding
chr2	127408637	127408862	1	127408727	127408728	5624	PROC	+	127418143	-9506	protein_coding
chr2	127410807	127411103	2	127410920	127410921	5624	PROC	+	127418143	-7336	protein_coding
chr2	127412059	127412359	1	127412220	127412221	5624	PROC	+	127418143	-6084	protein_coding
chr2	127413889	127414180	2	127414017	127414018	5624	PROC	+	127418143	-4254	protein_coding
chr2	127415868	127416430	2	127416064	127416065	5624	PROC	+	127418143	-2275	protein_coding
chr17	59149059	59149384	2	59149232	59149233	55771	PRR11	+	59155355	-6296	protein_coding
chr17	59154815	59155702	3	59155326	59155327	55771	PRR11	+	59155355	-540	protein_coding
chr11	32821538	32821870	1	32821676	32821677	79056	PRRG4	+	32829756	-8218	protein_coding
chr11	32829671	32830611	1	32830369	32830370	79056	PRRG4	+	32829756	-85	protein_coding
chr10	24849398	24850066	6	24849719	24849720	56952	PRTFDC1	-	24848614	-784	protein_coding
chr10	24858158	24858893	2	24858408	24858409	56952	PRTFDC1	-	24848614	-9544	protein_coding
chr6	32844627	32844786	1	32844705	32844706	5696	PSMB8	+	32850717	-6090	lncRNA
chr6	32844627	32844786	1	32844705	32844706	5698	PSMB9	-	32844192	-435	protein_coding
chr6	32853983	32854239	2	32854135	32854136	5698	PSMB9	-	32844192	-9791	protein_coding
chr14	24146666	24147041	2	24146906	24146907	5721	PSME2	+	24153365	-6699	protein_coding
chr14	24147238	24147538	1	24147370	24147371	5721	PSME2	+	24153365	-6127	protein_coding
chr18	45993396	45993911	3	45993621	45993622	9050	PSTPIP2	-	45983536	-9860	protein_coding
chr9	122360685	122361373	1	122361163	122361164	5742	PTGS1	+	122369906	-9221	protein_coding
chr8	140663059	140663245	1	140663124	140663125	5747	PTK2	-	140657900	-5159	protein_coding
chr13	110524504	110524987	1	110524689	110524690	55647	RAB20	-	110523066	-1438	protein_coding
chr13	110525905	110526341	1	110526137	110526138	55647	RAB20	-	110523066	-2839	protein_coding
chr18	54712164	54712631	3	54712415	54712416	5874	RAB27B	+	54717842	-5678	protein_coding
chr1	229266840	229266975	1	229266913	229266914	5867	RAB4A	+	229271062	-4222	protein_coding
chr1	229270608	229271266	3	229270959	229270960	5867	RAB4A	+	229271062	-454	protein_coding
chr3	133832778	133833007	1	133832888	133832889	51560	RAB6B	-	133824235	-8543	protein_coding
chr17	17494943	17495568	1	17495129	17495130	51655	RASD1	-	17494437	-506	protein_coding
chr17	17496234	17496724	2	17496545	17496546	51655	RASD1	-	17494437	-1797	protein_coding
chr17	17496933	17497097	1	17497010	17497011	51655	RASD1	-	17494437	-2496	protein_coding
chr11	32087883	32088592	6	32088242	32088243	5954	RCN1	+	32091074	-3191	protein_coding
chr14	67680107	67680533	7	67680303	67680304	51109	RDH11	-	67676800	-3307	protein_coding
chr6	49606946	49607317	1	49607038	49607039	6005	RHAG	-	49605175	-1771	protein_coding
chr17	76473764	76473909	1	76473859	76473860	79651	RHBDF2	-	76470893	-2871	protein_coding
chr10	60877503	60877856	1	60877661	60877662	9886	RHOBTB1	-	60869438	-8065	protein_coding
chr8	89757475	89757987	3	89757716	89757717	8767	RIPK2	+	89757783	-308	protein_coding
chr7	5626043	5626398	4	5626203	5626204	54476	RNF216	-	5620047	-5996	protein_coding
chr7	5629970	5630432	2	5630172	5630173	54476	RNF216	-	5620047	-9923	protein_coding
chr8	66421297	66421604	3	66421441	66421442	23212	RRS1	-	66419014	-2283	lncRNA
chr8	66421825	66422045	2	66421953	66421954	23212	RRS1	-	66419014	-2811	lncRNA
chr8	66425186	66425379	3	66425277	66425278	23212	RRS1	-	66419014	-6172	lncRNA
chr8	66428725	66429516	3	66428946	66428947	23212	RRS1	-	66419014	-9711	lncRNA
chr10	16597715	16597977	4	16597831	16597832	6251	RSU1	-	16590611	-7104	protein_coding
chr17	50114963	50115239	1	50115087	50115088	201191	SAMD14	-	50110040	-4923	protein_coding
chr17	50117301	50117493	1	50117376	50117377	201191	SAMD14	-	50110040	-7261	protein_coding
chr7	93133087	93133315	1	93133198	93133199	219285	SAMD9L	-	93130056	-3031	protein_coding
chr10	100345608	100346158	1	100345745	100345746	6319	SCD	+	100347233	-1625	protein_coding
chr10	100346457	100346632	1	100346567	100346568	6319	SCD	+	100347233	-776	protein_coding
chr10	100346801	100347105	1	100346935	100346936	6319	SCD	+	100347233	-432	protein_coding
chr8	96493434	96494649	1	96493618	96493619	6383	SDC2	+	96493601	-167	protein_coding
chr1	30872196	30872529	3	30872343	30872344	9672	SDC3	-	30869466	-2730	protein_coding
chr1	30879147	30879527	2	30879374	30879375	9672	SDC3	-	30869466	-9681	protein_coding
chr20	45328454	45328833	1	45328646	45328647	6385	SDC4	-	45325288	-3166	protein_coding
chr17	82323662	82323804	1	82323738	82323739	6398	SECTM1	-	82321024	-2638	protein_coding
chr4	25723111	25723239	1	25723125	25723126	23231	SEL1L3	-	25715910	-7201	protein_coding
chr17	7561006	7561206	1	7561115	7561116	26168	SENP3	+	7561919	-913	protein_coding
chr17	7561697	7562159	2	7561883	7561884	26168	SENP3	+	7561919	-222	protein_coding
chr7	101117236	101117786	4	101117531	101117532	5054	SERPINE1	+	101127104	-9868	protein_coding
chr7	101118363	101118698	4	101118529	101118530	5054	SERPINE1	+	101127104	-8741	protein_coding
chr7	101121910	101122866	9	101122222	101122223	5054	SERPINE1	+	101127104	-5194	protein_coding
chr7	101124698	101125041	1	101124860	101124861	5054	SERPINE1	+	101127104	-2406	protein_coding
chr7	101126341	101127311	5	101126848	101126849	5054	SERPINE1	+	101127104	-763	protein_coding
chr17	1761840	1762053	3	1761932	1761933	5176	SERPINF1	+	1761925	-85	protein_coding
chr2	179106529	179107234	9	179106789	179106790	91404	SESTD1	-	179101678	-4851	protein_coding
chr6	79631028	79631510	2	79631202	79631203	83699	SH3BGRL2	+	79631329	-301	protein_coding
chr4	169098598	169098933	1	169098730	169098731	57630	SH3RF1	-	169094259	-4339	protein_coding
chr19	16822912	16823439	7	16823237	16823238	23309	SIN3B	+	16829398	-6486	protein_coding
chr19	16825341	16825476	1	16825437	16825438	23309	SIN3B	+	16829398	-4057	protein_coding
chr19	16828864	16829542	2	16829189	16829190	23309	SIN3B	+	16829398	-534	protein_coding
chr20	62952469	62952802	1	62952649	62952650	63910	SLC17A9	+	62952690	-221	protein_coding
chr2	112640723	112641194	9	112640966	112640967	6574	SLC20A1	-	112635938	-4785	lncRNA
chr2	112642983	112643387	1	112643189	112643190	6574	SLC20A1	-	112635938	-7045	lncRNA
chr2	112644363	112644814	4	112644596	112644597	6574	SLC20A1	-	112635938	-8425	lncRNA
chr2	112645422	112646000	2	112645733	112645734	6574	SLC20A1	-	112635938	-9484	lncRNA
chr6	35945163	35945337	1	35945261	35945262	116369	SLC26A8	-	35943514	-1649	protein_coding
chr6	35945397	35945698	1	35945530	35945531	116369	SLC26A8	-	35943514	-1883	protein_coding
chr6	35952034	35952735	3	35952592	35952593	116369	SLC26A8	-	35943514	-8520	protein_coding
chr17	30197308	30197607	1	30197481	30197482	6532	SLC6A4	-	30194319	-2989	protein_coding
chr11	57527292	57527392	1	57527334	57527335	219537	SMTNL1	-	57526841	-451	protein_coding
chr11	57530517	57531077	3	57530848	57530849	219537	SMTNL1	-	57526841	-3676	protein_coding
chr16	50671795	50671937	1	50671841	50671842	124460	SNX20	+	50676300	-4505	lncRNA
chr15	64151408	64151589	1	64151521	64151522	79856	SNX22	+	64151698	-290	protein_coding
chr16	11254868	11255198	2	11255030	11255031	8651	SOCS1	-	11254417	-451	protein_coding
chr16	11255567	11255881	1	11255777	11255778	8651	SOCS1	-	11254417	-1150	protein_coding
chr16	11256134	11256575	1	11256376	11256377	8651	SOCS1	-	11254417	-1717	protein_coding
chr5	151665167	151665571	2	151665345	151665346	6678	SPARC	-	151661096	-4071	protein_coding
chr16	89502242	89502721	1	89502429	89502430	6687	SPG7	+	89508379	-6137	protein_coding
chr16	89505314	89505898	6	89505586	89505587	6687	SPG7	+	89508379	-3065	protein_coding
chr16	89507832	89508727	3	89508222	89508223	6687	SPG7	+	89508379	-547	protein_coding
chr20	37335692	37336223	3	37335899	37335900	6714	SRC	-	37334685	-1007	lncRNA
chr2	190970949	190971196	1	190971078	190971079	6772	STAT1	-	190968989	-1960	protein_coding
chr2	190978363	190978877	2	190978565	190978566	6772	STAT1	-	190968989	-9374	protein_coding
chr14	81268001	81268319	2	81268125	81268126	85439	STON2	-	81260650	-7351	protein_coding
chr3	151864670	151865137	4	151864907	151864908	56670	SUCNR1	+	151873643	-8973	protein_coding
chr3	151871738	151871971	2	151871828	151871829	56670	SUCNR1	+	151873643	-1905	protein_coding
chr10	69179572	69180674	5	69180030	69180031	6832	SUPV3L1	+	69180234	-662	protein_coding
chr9	133336000	133336615	3	133336234	133336235	6838	SURF6	-	133328776	-7224	protein_coding
chr9	112041445	112042487	5	112041868	112041869	64420	SUSD1	-	112040783	-662	protein_coding
chr9	112046164	112046617	3	112046369	112046370	64420	SUSD1	-	112040783	-5381	protein_coding
chr9	112047687	112047844	1	112047790	112047791	64420	SUSD1	-	112040783	-6904	protein_coding
chr9	112050560	112050969	1	112050776	112050777	64420	SUSD1	-	112040783	-9777	protein_coding
chr22	32511303	32511588	1	32511434	32511435	8224	SYN3	-	32507820	-3483	protein_coding
chr5	150578179	150578357	2	150578230	150578231	11346	SYNPO	+	150586026	-7847	protein_coding
chrX	100673451	100673909	2	100673724	100673725	94121	SYTL4	-	100671964	-1487	protein_coding
chrX	100681520	100681932	1	100681733	100681734	94121	SYTL4	-	100671964	-9556	protein_coding
chr6	32853983	32854239	2	32854135	32854136	6890	TAP1	+	32855209	-1226	protein_coding
chr16	30089964	30090323	2	30090117	30090118	6911	TBX6	-	30085793	-4171	protein_coding
chr16	30091725	30092246	3	30091972	30091973	6911	TBX6	-	30085793	-5932	protein_coding
chr16	30092393	30092970	2	30092761	30092762	6911	TBX6	-	30085793	-6600	protein_coding
chr16	30095499	30095789	1	30095648	30095649	6911	TBX6	-	30085793	-9706	protein_coding
chr18	3403060	3403228	1	3403129	3403130	7050	TGIF1	+	3411927	-8867	protein_coding
chr18	3409128	3409480	5	3409306	3409307	7050	TGIF1	+	3411927	-2799	protein_coding
chr20	38134454	38135241	1	38134849	38134850	7052	TGM2	-	38127385	-7069	protein_coding
chr9	69120501	69121406	1	69120748	69120749	9414	TJP2	+	69121006	-505	protein_coding
chr3	45225023	45225455	3	45225280	45225281	25907	TMEM158	-	45224466	-557	protein_coding
chr1	15152367	15153049	2	15152563	15152564	55092	TMEM51	+	15152418	-51	protein_coding
chr2	151350835	151351148	1	151351019	151351020	7130	TNFAIP6	+	151357592	-6757	protein_coding
chr2	151357452	151357542	1	151357509	151357510	7130	TNFAIP6	+	151357592	-140	protein_coding
chr17	16941700	16941985	1	16941878	16941879	23495	TNFRSF13B	-	16939081	-2619	protein_coding
chr17	16942219	16943123	1	16942743	16942744	23495	TNFRSF13B	-	16939081	-3138	protein_coding
chr3	172513670	172513815	1	172513755	172513756	8743	TNFSF10	-	172505508	-8162	protein_coding
chr1	173190222	173190973	3	173190574	173190575	7292	TNFSF4	-	173183729	-6493	protein_coding
chr1	173191070	173191644	1	173191497	173191498	7292	TNFSF4	-	173183729	-7341	protein_coding
chr1	173193574	173194059	1	173193904	173193905	7292	TNFSF4	-	173183729	-9845	protein_coding
chr1	175317833	175318117	1	175317960	175317961	7143	TNR	+	175325194	-7361	lncRNA
chr1	175322110	175322387	1	175322249	175322250	7143	TNR	+	175325194	-3084	lncRNA
chr19	16062807	16062983	1	16062893	16062894	7171	TPM4	+	16067507	-4700	protein_coding
chr19	16063946	16064962	6	16064076	16064077	7171	TPM4	+	16067507	-3561	protein_coding
chr19	16066658	16066955	3	16066770	16066771	7171	TPM4	+	16067507	-849	protein_coding
chr12	112116535	112116987	1	112116813	112116814	10906	TRAFD1	+	112125545	-9010	protein_coding
chr12	112117081	112117422	3	112117249	112117250	10906	TRAFD1	+	112125545	-8464	protein_coding
chr12	112117707	112118056	1	112117891	112117892	10906	TRAFD1	+	112125545	-7838	protein_coding
chr12	112121964	112122213	1	112122010	112122011	10906	TRAFD1	+	112125545	-3581	protein_coding
chr12	112122912	112123063	1	112123010	112123011	10906	TRAFD1	+	112125545	-2633	protein_coding
chr12	112125209	112126454	2	112125492	112125493	10906	TRAFD1	+	112125545	-336	protein_coding
chr11	4393273	4393954	1	4393462	4393463	6737	TRIM21	-	4384897	-8376	protein_coding
chr11	5684632	5685446	5	5685127	5685128	10346	TRIM22	+	5689790	-5158	protein_coding
chr13	44435243	44435910	2	44435364	44435365	8848	TSC22D1	-	44432143	-3100	protein_coding
chr13	44436771	44437285	1	44436972	44436973	8848	TSC22D1	-	44432143	-4628	protein_coding
chr14	90534077	90534360	1	90534215	90534216	145567	TTC7B	-	90524564	-9513	protein_coding
chr14	70634970	70635196	1	70635038	70635039	23508	TTC9	+	70641916	-6946	protein_coding
chr14	70640987	70642116	1	70641241	70641242	23508	TTC9	+	70641916	-929	protein_coding
chr12	49222600	49223135	1	49222791	49222792	84790	TUBA1C	+	49227926	-5326	protein_coding
chr20	59006148	59006507	1	59006302	59006303	81027	TUBB1	+	59016026	-9878	protein_coding
chr20	59007050	59007310	1	59007274	59007275	81027	TUBB1	+	59016026	-8976	protein_coding
chr20	59011095	59011432	3	59011273	59011274	81027	TUBB1	+	59016026	-4931	protein_coding
chr20	59014299	59014608	1	59014447	59014448	81027	TUBB1	+	59016026	-1727	protein_coding
chr11	57552564	57552815	2	57552683	57552684	9246	UBE2L6	-	57551655	-909	protein_coding
chr17	44208357	44208827	2	44208566	44208567	7343	UBTF	-	44205036	-3321	protein_coding
chr17	44210418	44210631	2	44210499	44210500	7343	UBTF	-	44205036	-5382	protein_coding
chr17	8162741	8163142	3	8162966	8162967	6844	VAMP2	-	8159147	-3594	protein_coding
chr17	8164285	8164694	3	8164461	8164462	6844	VAMP2	-	8159147	-5138	protein_coding
chr2	85577537	85577663	1	85577657	85577658	10791	VAMP5	+	85584431	-6894	protein_coding
chr2	85577814	85578149	1	85577995	85577996	10791	VAMP5	+	85584431	-6617	protein_coding
chr2	85578200	85578700	2	85578387	85578388	10791	VAMP5	+	85584431	-6231	protein_coding
chr10	73991975	73992115	2	73992035	73992036	7414	VCL	+	73998114	-6139	protein_coding
chr10	73993249	73993498	5	73993369	73993370	7414	VCL	+	73998114	-4865	protein_coding
chr10	73997781	73998384	3	73998021	73998022	7414	VCL	+	73998114	-333	protein_coding
chr3	157263188	157263496	1	157263283	157263284	79674	VEPH1	-	157259742	-3446	protein_coding
chr12	118063659	118063821	2	118063760	118063761	54621	VSIG10	-	118063593	-66	protein_coding
chr12	118068531	118068700	1	118068598	118068599	54621	VSIG10	-	118063593	-4938	protein_coding
chr12	118070823	118070946	1	118070868	118070869	54621	VSIG10	-	118063593	-7230	protein_coding
chr13	26534927	26535063	1	26534995	26534996	10810	WASF3	+	26539139	-4212	protein_coding
chr4	6250803	6250913	1	6250886	6250887	7466	WFS1	+	6260368	-9565	protein_coding
chr4	6257270	6257610	1	6257411	6257412	7466	WFS1	+	6260368	-3098	protein_coding
chr4	6258858	6258954	1	6258885	6258886	7466	WFS1	+	6260368	-1510	protein_coding
chr17	46764732	46764963	2	46764832	46764833	7473	WNT3	-	46762506	-2226	protein_coding
chr17	46770792	46770933	1	46770871	46770872	7473	WNT3	-	46762506	-8286	protein_coding
chr12	118033398	118033583	1	118033468	118033469	55884	WSB2	-	118032687	-711	protein_coding
chr12	118034945	118035350	1	118035074	118035075	55884	WSB2	-	118032687	-2258	protein_coding
chr3	46023028	46023292	3	46023148	46023149	2829	XCR1	-	46016990	-6038	protein_coding
chrX	37685557	37685647	1	37685570	37685571	7504	XK	+	37685686	-129	protein_coding
chr3	142315187	142315401	1	142315338	142315339	54464	XRN1	-	142306610	-8577	protein_coding
chr3	142315928	142316212	7	142316069	142316070	54464	XRN1	-	142306610	-9318	protein_coding
chr19	57627407	57627664	1	57627617	57627618	10520	ZNF211	+	57633167	-5760	protein_coding
chr19	57632950	57633696	2	57633202	57633203	10520	ZNF211	+	57633167	-217	protein_coding
chr7	100071303	100071440	1	100071406	100071407	7551	ZNF3	-	100063837	-7466	protein_coding
chr7	100071584	100071769	1	100071675	100071676	7551	ZNF3	-	100063837	-7747	protein_coding
chr19	58451061	58451983	3	58451604	58451605	388569	ZNF324B	+	58451611	-550	protein_coding
chr20	2482398	2482709	1	2482596	2482597	79175	ZNF343	-	2481817	-581	protein_coding
chr8	28348091	28348396	1	28348240	28348241	55893	ZNF395	-	28345590	-2501	protein_coding
chr8	28351211	28351712	2	28351461	28351462	55893	ZNF395	-	28345590	-5621	protein_coding
chr8	28351879	28352315	3	28352109	28352110	55893	ZNF395	-	28345590	-6289	protein_coding
chr22	20393847	20394731	3	20394120	20394121	7625	ZNF74	+	20394115	-268	protein_coding
chr3	31980472	31981844	3	31981312	31981313	344787	ZNF860	+	31981750	-1278	protein_coding
chr15	84599121	84599298	1	84599230	84599231	54993	ZSCAN2	+	84601009	-1888	protein_coding
chr15	84600388	84600636	2	84600519	84600520	54993	ZSCAN2	+	84601009	-621	protein_coding
chr15	84600693	84601419	2	84600996	84600997	54993	ZSCAN2	+	84601009	-316	protein_coding

## Sheet: NFKB1
Table S12: List of target genes and their TFBS for NFKB1
Chrom	TFStart	TFEnd	Track	Mid1	Mid2	Entrez Gene	HGNC Symbol	Strand	GeneTSS	Distance	Class
chr21	43856123	43856337	1	43856205	43856206	56894	AGPAT3	+	43865160	-9037	protein_coding
chr21	43864222	43864749	1	43864578	43864579	56894	AGPAT3	+	43865160	-938	protein_coding
chr21	43865078	43865240	1	43865165	43865166	56894	AGPAT3	+	43865160	-82	protein_coding
chr1	65147008	65147122	1	65147072	65147073	205	AK4	+	65147342	-334	protein_coding
chr2	219229763	219229874	1	219229803	219229804	55139	ANKZF1	+	219229806	-43	protein_coding
chr12	45215463	45215598	1	45215553	45215554	196527	ANO6	+	45216033	-570	protein_coding
chr12	45215986	45216197	1	45216082	45216083	196527	ANO6	+	45216033	-47	protein_coding
chr17	42845661	42845759	1	42845726	42845727	8639	AOC3	+	42851182	-5521	protein_coding
chr17	42845814	42846491	1	42846296	42846297	8639	AOC3	+	42851182	-5368	protein_coding
chr14	67619658	67619961	1	67619718	67619719	384	ARG2	+	67619920	-262	protein_coding
chr1	16206616	16207189	1	16207042	16207043	128272	ARHGEF19	-	16197854	-8762	protein_coding
chr2	9197540	9197661	1	9197599	9197600	8853	ASAP2	-	9196765	-775	lncRNA
chr22	26428624	26428750	1	26428686	26428687	57168	ASPHD2	+	26429260	-636	protein_coding
chr22	26428965	26429342	1	26429129	26429130	57168	ASPHD2	+	26429260	-295	protein_coding
chr18	33577738	33577987	1	33577830	33577831	80816	ASXL3	+	33578219	-481	protein_coding
chr1	212558646	212559192	1	212558743	212558744	467	ATF3	+	212565334	-6688	protein_coding
chr16	2510005	2510329	1	2510092	2510093	527	ATP6V0C	+	2513726	-3721	protein_coding
chr16	2510444	2510544	1	2510500	2510501	527	ATP6V0C	+	2513726	-3282	protein_coding
chr16	2513693	2514090	1	2513885	2513886	527	ATP6V0C	+	2513726	-33	protein_coding
chr17	81035097	81035218	1	81035163	81035164	10458	BAIAP2	-	81025131	-9966	lncRNA
chr11	64996917	64997217	1	64996952	64996953	116071	BATF2	-	64987945	-8972	protein_coding
chr12	122021728	122021831	1	122021783	122021784	605	BCL7A	+	122021884	-156	protein_coding
chr1	44784988	44785097	1	44785033	44785034	266675	BEST4	-	44782145	-2843	protein_coding
chr12	26123193	26123390	1	26123317	26123318	79365	BHLHE41	+	26130030	-6837	protein_coding
chr12	26124928	26125229	1	26125065	26125066	79365	BHLHE41	+	26130030	-5102	protein_coding
chr12	26125641	26126292	1	26125907	26125908	79365	BHLHE41	+	26130030	-4389	protein_coding
chr8	11492077	11492175	1	11492126	11492127	640	BLK	+	11493991	-1914	protein_coding
chr3	49554132	49554493	1	49554239	49554240	8927	BSN	-	49544477	-9655	lncRNA
chr11	66744503	66744830	1	66744582	66744583	79703	C11orf80	+	66744736	-233	protein_coding
chr1	220690195	220690315	1	220690238	220690239	79762	C1orf115	+	220690363	-168	protein_coding
chr19	48637958	48638524	1	48638065	48638066	770	CA11	+	48647946	-9988	transcribed_pseudogene
chr19	48645568	48645669	1	48645613	48645614	770	CA11	+	48647946	-2378	transcribed_pseudogene
chr19	48646179	48646845	1	48646656	48646657	770	CA11	+	48647946	-1767	transcribed_pseudogene
chr17	48830894	48831196	1	48830991	48830992	10241	CALCOCO2	+	48831035	-141	protein_coding
chr1	20486182	20486392	1	20486287	20486288	55450	CAMK2N1	-	20482391	-3791	protein_coding
chr6	44150396	44150584	1	44150496	44150497	11131	CAPN11	-	44148811	-1585	lncRNA
chr6	44151927	44152098	1	44151981	44151982	11131	CAPN11	-	44148811	-3116	lncRNA
chr6	44155029	44155180	1	44155110	44155111	11131	CAPN11	-	44148811	-6218	lncRNA
chr19	10864469	10864652	1	10864539	10864540	10498	CARM1	+	10871553	-7084	protein_coding
chr19	10870838	10871533	1	10871418	10871419	10498	CARM1	+	10871553	-715	protein_coding
chr16	28924839	28925069	1	28924915	28924916	930	CD19	+	28931735	-6896	protein_coding
chr16	28925162	28925809	1	28925655	28925656	930	CD19	+	28931735	-6573	protein_coding
chr16	28930767	28930983	1	28930874	28930875	930	CD19	+	28931735	-968	protein_coding
chr9	5450369	5450718	1	5450472	5450473	29126	CD274	+	5450503	-134	protein_coding
chr19	41868001	41868146	1	41868091	41868092	973	CD79A	+	41877279	-9278	protein_coding
chr19	41871802	41871901	1	41871864	41871865	973	CD79A	+	41877279	-5477	protein_coding
chr19	41875498	41875646	1	41875563	41875564	973	CD79A	+	41877279	-1781	protein_coding
chr12	6195805	6195971	1	6195874	6195875	928	CD9	+	6199946	-4141	protein_coding
chr15	42732487	42732639	1	42732567	42732568	146059	CDAN1	-	42723544	-8943	protein_coding
chr6	36667206	36667414	1	36667282	36667283	1026	CDKN1A	-	36666250	-956	lncRNA
chr6	36676075	36676235	1	36676162	36676163	1026	CDKN1A	-	36666250	-9825	lncRNA
chr19	44671446	44671779	1	44671681	44671682	56971	CEACAM19	+	44671452	-6	protein_coding
chr20	35454652	35454812	1	35454677	35454678	11190	CEP250	+	35455137	-485	protein_coding
chr20	35454996	35455320	1	35455079	35455080	11190	CEP250	+	35455137	-141	protein_coding
chr16	56956784	56957016	1	56956920	56956921	1071	CETP	+	56961950	-5166	protein_coding
chr17	50474322	50474473	1	50474406	50474407	1101	CHAD	-	50464492	-9830	protein_coding
chr19	1260694	1261020	1	1260837	1260838	1153	CIRBP	-	1259268	-1426	lncRNA
chr19	1261078	1261215	1	1261196	1261197	1153	CIRBP	-	1259268	-1810	lncRNA
chr19	1261501	1261699	1	1261594	1261595	1153	CIRBP	-	1259268	-2233	lncRNA
chr19	1261799	1262045	1	1261893	1261894	1153	CIRBP	-	1259268	-2531	lncRNA
chr19	1262395	1262499	1	1262440	1262441	1153	CIRBP	-	1259268	-3127	lncRNA
chr19	1266473	1266643	1	1266560	1266561	1153	CIRBP	-	1259268	-7205	lncRNA
chr19	1269011	1269813	1	1269332	1269333	1153	CIRBP	-	1259268	-9743	lncRNA
chr19	14572014	14572367	1	14572233	14572234	388512	CLEC17A	+	14580777	-8763	protein_coding
chr19	14574358	14574513	1	14574436	14574437	388512	CLEC17A	+	14580777	-6419	protein_coding
chr10	69800209	69800311	1	69800265	69800266	1305	COL13A1	+	69801835	-1626	protein_coding
chr12	56257890	56258078	1	56257944	56257945	93058	COQ10A	+	56266942	-9052	protein_coding
chr12	56258268	56258740	1	56258416	56258417	93058	COQ10A	+	56266942	-8674	protein_coding
chr12	56266786	56266971	1	56266855	56266856	93058	COQ10A	+	56266942	-156	protein_coding
chr1	153957755	153957943	1	153957848	153957849	148327	CREB3L4	-	153957487	-268	protein_coding
chr1	153958145	153958275	1	153958237	153958238	148327	CREB3L4	-	153957487	-658	protein_coding
chr1	153958484	153958808	1	153958542	153958543	148327	CREB3L4	-	153957487	-997	protein_coding
chr1	153963048	153963146	1	153963094	153963095	148327	CREB3L4	-	153957487	-5561	protein_coding
chr1	153963282	153963796	1	153963544	153963545	148327	CREB3L4	-	153957487	-5795	protein_coding
chr1	153967168	153967438	1	153967250	153967251	148327	CREB3L4	-	153957487	-9681	protein_coding
chr1	16904290	16904392	1	16904335	16904336	9696	CROCC	+	16914082	-9792	protein_coding
chr1	16904745	16904930	1	16904816	16904817	9696	CROCC	+	16914082	-9337	protein_coding
chr1	16905134	16905590	1	16905332	16905333	9696	CROCC	+	16914082	-8948	protein_coding
chr1	16913894	16914268	1	16914052	16914053	9696	CROCC	+	16914082	-188	protein_coding
chr11	45843184	45843463	1	45843325	45843326	1408	CRY2	+	45847118	-3934	protein_coding
chr11	45847107	45847539	1	45847227	45847228	1408	CRY2	+	45847118	-11	protein_coding
chr20	45880945	45881454	1	45881279	45881280	5476	CTSA	-	45880144	-801	protein_coding
chr20	45885081	45885232	1	45885145	45885146	5476	CTSA	-	45880144	-4937	protein_coding
chr4	76023452	76023764	1	76023641	76023642	3627	CXCL10	-	76021118	-2334	protein_coding
chr4	76024196	76024402	1	76024304	76024305	3627	CXCL10	-	76021118	-3078	protein_coding
chr4	76028512	76028833	1	76028629	76028630	3627	CXCL10	-	76021118	-7394	protein_coding
chr11	118877915	118878146	1	118878081	118878082	643	CXCR5	+	118883892	-5977	protein_coding
chr11	118883311	118883572	1	118883415	118883416	643	CXCR5	+	118883892	-581	protein_coding
chr11	118883620	118883953	1	118883712	118883713	643	CXCR5	+	118883892	-272	protein_coding
chr4	99816778	99816876	1	99816820	99816821	27071	DAPP1	+	99816827	-49	protein_coding
chr14	72926297	72926574	1	72926353	72926354	26094	DCAF4	+	72926337	-40	protein_coding
chr1	167935893	167936362	1	167936094	167936095	55827	DCAF6	+	167936239	-346	protein_coding
chr16	20855607	20855720	1	20855662	20855663	123879	DCUN1D3	-	20854925	-682	protein_coding
chr12	132144281	132144421	1	132144346	132144347	317781	DDX51	+	132146594	-2313	protein_coding
chr12	123601947	123602166	1	123602111	123602112	57696	DDX55	+	123602089	-142	protein_coding
chr1	10458016	10458169	1	10458102	10458103	1676	DFFA	-	10456522	-1494	protein_coding
chr1	37554295	37554415	1	37554349	37554350	7802	DNALI1	+	37556940	-2645	protein_coding
chr3	58196598	58196787	1	58196690	58196691	1776	DNASE1L3	-	58192257	-4341	protein_coding
chr12	101877110	101877803	1	101877250	101877251	55332	DRAM1	+	101877327	-217	protein_coding
chr18	31064236	31064373	1	31064309	31064310	1824	DSC2	-	31058840	-5396	protein_coding
chr3	122564156	122564380	1	122564285	122564286	151636	DTX3L	+	122564338	-182	protein_coding
chr11	95089656	95089848	1	95089750	95089751	23052	ENDOD1	+	95089846	-190	protein_coding
chr11	124761591	124761741	1	124761656	124761657	90952	ESAM	+	124763126	-1535	lncRNA
chr11	124762234	124762504	1	124762394	124762395	90952	ESAM	+	124763126	-892	lncRNA
chr11	124762553	124762715	1	124762646	124762647	90952	ESAM	+	124763126	-573	lncRNA
chr11	124762794	124763094	1	124763069	124763070	90952	ESAM	+	124763126	-332	lncRNA
chr6	36356463	36356582	1	36356520	36356521	51513	ETV7	-	36354088	-2375	protein_coding
chr6	36357905	36358136	1	36358039	36358040	51513	ETV7	-	36354088	-3817	protein_coding
chr6	36358521	36359025	1	36358857	36358858	51513	ETV7	-	36354088	-4433	protein_coding
chr6	36360579	36360750	1	36360632	36360633	51513	ETV7	-	36354088	-6491	protein_coding
chr6	36360865	36361052	1	36360985	36360986	51513	ETV7	-	36354088	-6777	protein_coding
chr6	36361139	36361301	1	36361210	36361211	51513	ETV7	-	36354088	-7051	protein_coding
chr6	36362583	36363167	1	36363069	36363070	51513	ETV7	-	36354088	-8495	protein_coding
chr6	36363361	36363633	1	36363546	36363547	51513	ETV7	-	36354088	-9273	protein_coding
chr17	42704868	42705022	1	42704943	42704944	2145	EZH1	-	42700275	-4593	protein_coding
chr8	11423728	11423869	1	11423798	11423799	83648	FAM167A	-	11421465	-2263	protein_coding
chr19	50476225	50476565	1	50476387	50476388	112703	FAM71E1	+	50476643	-418	protein_coding
chr6	35452157	35452391	1	35452225	35452226	2178	FANCE	+	35452338	-181	protein_coding
chr1	11664128	11664430	1	11664185	11664186	26270	FBXO6	+	11664200	-72	protein_coding
chr6	53054577	53054709	1	53054662	53054663	26268	FBXO9	+	53057807	-3230	protein_coding
chr10	91908213	91908605	1	91908474	91908475	143282	FGFBP3	-	91906584	-1629	protein_coding
chr10	91908961	91909107	1	91909041	91909042	143282	FGFBP3	-	91906584	-2377	protein_coding
chr10	91909480	91909579	1	91909503	91909504	143282	FGFBP3	-	91906584	-2896	protein_coding
chr7	77202438	77202766	1	77202570	77202571	10875	FGL2	-	77193369	-9069	protein_coding
chr14	75569493	75569613	1	75569545	75569546	55640	FLVCR2	-	75568620	-873	lncRNA
chr14	75577837	75577935	1	75577890	75577891	55640	FLVCR2	-	75568620	-9217	lncRNA
chr14	75578010	75578642	1	75578213	75578214	55640	FLVCR2	-	75568620	-9390	lncRNA
chr11	94543043	94543251	1	94543133	94543134	2526	FUT4	+	94543851	-808	protein_coding
chr11	94543771	94544495	1	94544367	94544368	2526	FUT4	+	94543851	-80	protein_coding
chr19	2474640	2475011	1	2474788	2474789	4616	GADD45B	+	2476127	-1487	protein_coding
chr19	2475538	2477169	1	2476695	2476696	4616	GADD45B	+	2476127	-589	protein_coding
chr9	89603153	89603294	1	89603233	89603234	10912	GADD45G	-	89595009	-8144	lncRNA
chr2	20663269	20663410	1	20663338	20663339	151449	GDF7	+	20667144	-3875	protein_coding
chr2	20667127	20667239	1	20667173	20667174	151449	GDF7	+	20667144	-17	protein_coding
chr2	38775095	38775283	1	38775187	38775188	79833	GEMIN6	+	38778210	-3115	protein_coding
chr16	23469888	23470050	1	23469962	23469963	23062	GGA2	-	23463542	-6346	protein_coding
chrX	30652470	30652741	1	30652566	30652567	2710	GK	+	30653348	-878	protein_coding
chrX	30653140	30653353	1	30653195	30653196	2710	GK	+	30653348	-208	protein_coding
chr1	156599904	156600020	1	156599973	156599974	54865	GPATCH4	+	156604308	-4404	protein_coding
chr1	156602259	156602428	1	156602349	156602350	54865	GPATCH4	+	156604308	-2049	protein_coding
chr3	49357728	49357926	1	49357836	49357837	2876	GPX1	-	49357171	-557	protein_coding
chr3	49358288	49358590	1	49358375	49358376	2876	GPX1	-	49357171	-1117	protein_coding
chr17	39729382	39729497	1	39729434	39729435	2886	GRB7	-	39727938	-1444	protein_coding
chr17	39729585	39729801	1	39729696	39729697	2886	GRB7	-	39727938	-1647	protein_coding
chr17	39729909	39730118	1	39729990	39729991	2886	GRB7	-	39727938	-1971	protein_coding
chr17	39730214	39730756	1	39730542	39730543	2886	GRB7	-	39727938	-2276	protein_coding
chr2	9950973	9951953	1	9951362	9951363	29841	GRHL1	+	9951693	-720	protein_coding
chr1	109710574	109710707	1	109710641	109710642	2949	GSTM5	+	109711751	-1177	protein_coding
chr1	228131113	228131230	1	228131180	228131181	2987	GUK1	+	228140084	-8971	protein_coding
chr1	228139595	228140425	1	228140186	228140187	2987	GUK1	+	228140084	-489	protein_coding
chr2	126655356	126655480	1	126655407	126655408	2995	GYPC	+	126655935	-579	protein_coding
chr2	126655691	126656173	1	126655885	126655886	2995	GYPC	+	126655935	-244	protein_coding
chr19	10265383	10265554	1	10265461	10265462	3383	ICAM1	+	10271120	-5737	protein_coding
chr19	10269523	10270045	1	10269699	10269700	3383	ICAM1	+	10271120	-1597	protein_coding
chr19	10270397	10270733	1	10270511	10270512	3383	ICAM1	+	10271120	-723	protein_coding
chr19	10270866	10271368	1	10271056	10271057	3383	ICAM1	+	10271120	-254	protein_coding
chr1	23559480	23559695	1	23559538	23559539	3399	ID3	-	23557926	-1554	protein_coding
chr17	42998107	42998500	1	42998273	42998274	3430	IFI35	+	43006784	-8677	protein_coding
chr17	43006689	43006787	1	43006736	43006737	3430	IFI35	+	43006784	-95	protein_coding
chr11	312334	312462	1	312420	312421	8519	IFITM1	+	314040	-1706	protein_coding
chr11	313623	313922	1	313825	313826	8519	IFITM1	+	314040	-417	protein_coding
chr11	314020	314276	1	314102	314103	8519	IFITM1	+	314040	-20	protein_coding
chr4	141635750	141635865	1	141635810	141635811	3600	IL15	+	141636583	-833	protein_coding
chr4	141636468	141636887	1	141636622	141636623	3600	IL15	+	141636583	-115	protein_coding
chr10	5952168	5952295	1	5952227	5952228	3601	IL15RA	-	5948897	-3271	protein_coding
chr1	206894064	206894163	1	206894125	206894126	11009	IL24	+	206897404	-3340	protein_coding
chr16	28503951	28504057	1	28504015	28504016	246778	IL27	-	28499362	-4589	protein_coding
chr16	28505059	28505162	1	28505119	28505120	246778	IL27	-	28499362	-5697	protein_coding
chr16	28506690	28507074	1	28506955	28506956	246778	IL27	-	28499362	-7328	protein_coding
chr16	28507142	28507415	1	28507246	28507247	246778	IL27	-	28499362	-7780	protein_coding
chr16	28507623	28508380	1	28508041	28508042	246778	IL27	-	28499362	-8261	protein_coding
chr3	121988254	121988415	1	121988339	121988340	286676	ILDR1	+	121997323	-9069	lncRNA
chr3	121997314	121997587	1	121997509	121997510	286676	ILDR1	+	121997323	-9	lncRNA
chr11	6603443	6604132	1	6603784	6603785	3611	ILK	+	6603708	-265	protein_coding
chr3	49025452	49025642	1	49025537	49025538	3615	IMPDH2	-	49024325	-1127	protein_coding
chr3	49029286	49029498	1	49029367	49029368	3615	IMPDH2	-	49024325	-4961	protein_coding
chr3	49030001	49030139	1	49030066	49030067	3615	IMPDH2	-	49024325	-5676	protein_coding
chr3	49033330	49033436	1	49033347	49033348	3615	IMPDH2	-	49024325	-9005	protein_coding
chr5	132490644	132491814	1	132490947	132490948	3659	IRF1	-	132481609	-9035	protein_coding
chr17	47253819	47253931	1	47253912	47253913	3690	ITGB3	+	47253842	-23	protein_coding
chr9	4984279	4984433	1	4984364	4984365	3717	JAK2	+	4985086	-807	protein_coding
chr9	4984580	4985393	1	4984925	4984926	3717	JAK2	+	4985086	-506	protein_coding
chr17	70169291	70169389	1	70169321	70169322	3759	KCNJ2	-	70159532	-9759	lncRNA
chr17	70169438	70169569	1	70169530	70169531	3759	KCNJ2	-	70159532	-9906	lncRNA
chr22	50538370	50538486	1	50538431	50538432	113730	KLHDC7B	-	50535899	-2471	lncRNA
chr22	50539645	50539903	1	50539796	50539797	113730	KLHDC7B	-	50535899	-3746	lncRNA
chr22	50540941	50541066	1	50541008	50541009	113730	KLHDC7B	-	50535899	-5042	lncRNA
chr22	50542537	50542676	1	50542594	50542595	113730	KLHDC7B	-	50535899	-6638	lncRNA
chr22	50544296	50544411	1	50544375	50544376	113730	KLHDC7B	-	50535899	-8397	lncRNA
chr22	50544720	50544981	1	50544887	50544888	113730	KLHDC7B	-	50535899	-8821	lncRNA
chr1	205339171	205339270	1	205339209	205339210	55220	KLHDC8A	-	205336061	-3110	protein_coding
chr1	205339378	205339664	1	205339488	205339489	55220	KLHDC8A	-	205336061	-3317	protein_coding
chr1	205339841	205339955	1	205339909	205339910	55220	KLHDC8A	-	205336061	-3780	protein_coding
chr22	29071431	29071824	1	29071686	29071687	83999	KREMEN1	+	29073035	-1604	protein_coding
chr22	29072891	29072990	1	29072963	29072964	83999	KREMEN1	+	29073035	-144	protein_coding
chr15	63121678	63122730	1	63122426	63122427	114294	LACTB	-	63111806	-9872	lncRNA
chr4	17576961	17577142	1	17577045	17577046	51056	LAP3	+	17577304	-343	protein_coding
chr19	11089301	11089602	1	11089509	11089510	3949	LDLR	-	11079432	-9869	lncRNA
chr7	74083500	74083875	1	74083807	74083808	3984	LIMK1	+	74083804	-304	protein_coding
chr2	108531975	108532136	1	108532054	108532055	3987	LIMS1	+	108533671	-1696	protein_coding
chr5	126776560	126777218	1	126777035	126777036	4001	LMNB1	+	126776623	-63	protein_coding
chr8	144508594	144509117	1	144509025	144509026	9684	LRRC14	-	144507965	-629	protein_coding
chr8	144509827	144509955	1	144509865	144509866	9684	LRRC14	-	144507965	-1862	protein_coding
chr8	144517513	144517642	1	144517600	144517601	9684	LRRC14	-	144507965	-9548	protein_coding
chr8	144517792	144518105	1	144517944	144517945	9684	LRRC14	-	144507965	-9827	protein_coding
chr15	51724878	51725004	1	51724925	51724926	256586	LYSMD2	-	51723011	-1867	protein_coding
chr15	51731873	51731974	1	51731917	51731918	256586	LYSMD2	-	51723011	-8862	protein_coding
chr20	32819694	32819914	1	32819767	32819768	22919	MAPRE1	+	32819780	-86	protein_coding
chr3	69739271	69739481	1	69739365	69739366	4286	MITF	+	69739464	-193	protein_coding
chr11	102794465	102794720	1	102794590	102794591	4312	MMP1	-	102789919	-4546	protein_coding
chr22	23763460	23763573	1	23763529	23763530	4320	MMP11	+	23772849	-9389	lncRNA
chr1	181026702	181026888	1	181026792	181026793	3140	MR1	+	181033392	-6690	protein_coding
chr2	74198516	74198933	1	74198669	74198670	10797	MTHFD2	+	74198563	-47	protein_coding
chr5	178113179	178113661	1	178113531	178113532	23138	N4BP3	+	178113506	-327	protein_coding
chr12	57086639	57086808	1	57086727	57086728	4665	NAB2	+	57089114	-2475	protein_coding
chr12	57086951	57088149	1	57087815	57087816	4665	NAB2	+	57089114	-2163	protein_coding
chr12	57088503	57089076	1	57088719	57088720	4665	NAB2	+	57089114	-611	protein_coding
chr19	50358509	50358702	1	50358560	50358561	9476	NAPSA	-	50358472	-37	protein_coding
chr19	50358966	50359723	1	50359202	50359203	9476	NAPSA	-	50358472	-494	protein_coding
chr19	50360031	50360266	1	50360123	50360124	9476	NAPSA	-	50358472	-1559	protein_coding
chr19	50361231	50361330	1	50361268	50361269	9476	NAPSA	-	50358472	-2759	protein_coding
chr19	50361437	50361623	1	50361505	50361506	9476	NAPSA	-	50358472	-2965	protein_coding
chr19	50361760	50361913	1	50361832	50361833	9476	NAPSA	-	50358472	-3288	protein_coding
chr19	50363117	50363239	1	50363169	50363170	9476	NAPSA	-	50358472	-4645	protein_coding
chr16	56989398	56989760	1	56989465	56989466	84166	NLRC5	+	56989547	-149	protein_coding
chr7	151336392	151336546	1	151336482	151336483	51667	NUB1	+	151341699	-5307	protein_coding
chr7	151339460	151339604	1	151339539	151339540	51667	NUB1	+	151341699	-2239	protein_coding
chr7	151341254	151341352	1	151341335	151341336	51667	NUB1	+	151341699	-445	protein_coding
chr7	151341489	151341882	1	151341664	151341665	51667	NUB1	+	151341699	-210	protein_coding
chr19	48891534	48891759	1	48891612	48891613	4924	NUCB1	+	48900312	-8778	protein_coding
chr19	48892027	48892346	1	48892250	48892251	4924	NUCB1	+	48900312	-8285	protein_coding
chr19	48899970	48900456	1	48900314	48900315	4924	NUCB1	+	48900312	-342	protein_coding
chr12	57208197	57209001	1	57208511	57208512	11247	NXPH4	+	57216794	-8597	protein_coding
chr12	57209047	57209148	1	57209137	57209138	11247	NXPH4	+	57216794	-7747	protein_coding
chr12	57213399	57213591	1	57213509	57213510	11247	NXPH4	+	57216794	-3395	protein_coding
chr12	57214405	57214639	1	57214513	57214514	11247	NXPH4	+	57216794	-2389	protein_coding
chr12	57216030	57216216	1	57216075	57216076	11247	NXPH4	+	57216794	-764	protein_coding
chr12	57216401	57216512	1	57216461	57216462	11247	NXPH4	+	57216794	-393	protein_coding
chr12	57216609	57216747	1	57216670	57216671	11247	NXPH4	+	57216794	-185	protein_coding
chr12	121128866	121129130	1	121129044	121129045	5027	P2RX7	+	121132819	-3953	protein_coding
chr12	121129307	121129516	1	121129443	121129444	5027	P2RX7	+	121132819	-3512	protein_coding
chr12	121132738	121132848	1	121132804	121132805	5027	P2RX7	+	121132819	-81	protein_coding
chr4	74932901	74933194	1	74933041	74933042	25849	PARM1	+	74933116	-215	protein_coding
chr3	122680557	122680929	1	122680793	122680794	54625	PARP14	+	122680726	-169	protein_coding
chr22	43996958	43997149	1	43997052	43997053	29780	PARVB	+	43999164	-2206	protein_coding
chr1	154948886	154949023	1	154948955	154948956	57326	PBXIP1	-	154944080	-4806	protein_coding
chr11	66856076	66856526	1	66856206	66856207	5091	PC	+	66858420	-2344	protein_coding
chr11	66856816	66857101	1	66857003	66857004	5091	PC	+	66858420	-1604	protein_coding
chr10	91156353	91156550	1	91156448	91156449	84333	PCGF5	+	91162402	-6049	protein_coding
chr1	156887061	156887168	1	156887093	156887094	375033	PEAR1	+	156893697	-6636	protein_coding
chr1	156892388	156892546	1	156892480	156892481	375033	PEAR1	+	156893697	-1309	protein_coding
chrX	119236115	119236418	1	119236346	119236347	10857	PGRMC1	+	119236245	-130	protein_coding
chr10	96596578	96596727	1	96596655	96596656	118788	PIK3AP1	-	96593312	-3266	protein_coding
chr1	204431481	204431615	1	204431523	204431524	5287	PIK3C2B	-	204422630	-8851	protein_coding
chr6	37169710	37170345	1	37170105	37170106	5292	PIM1	+	37170152	-442	protein_coding
chr2	68362160	68362258	1	68362228	68362229	5341	PLEK	-	68355282	-6878	lncRNA
chr8	42338335	42338932	1	42338692	42338693	5423	POLB	+	42338452	-117	protein_coding
chr12	106357578	106357878	1	106357664	106357665	55703	POLR3B	+	106357712	-134	protein_coding
chr11	111357813	111358226	1	111358075	111358076	5450	POU2AF1	-	111352251	-5562	protein_coding
chr11	111358782	111358886	1	111358803	111358804	5450	POU2AF1	-	111352251	-6531	protein_coding
chr11	111361853	111362163	1	111362016	111362017	5450	POU2AF1	-	111352251	-9602	protein_coding
chr5	149727443	149727575	1	149727522	149727523	133522	PPARGC1B	+	149730302	-2859	protein_coding
chr5	149729946	149730132	1	149730011	149730012	133522	PPARGC1B	+	149730302	-356	protein_coding
chr1	112715375	112715610	1	112715432	112715433	333926	PPM1J	+	112719994	-4619	protein_coding
chr1	112716347	112716459	1	112716416	112716417	333926	PPM1J	+	112719994	-3647	protein_coding
chr1	112718836	112718968	1	112718901	112718902	333926	PPM1J	+	112719994	-1158	protein_coding
chr1	173477003	173477173	1	173477080	173477081	9588	PRDX6	+	173477335	-332	protein_coding
chr1	173477283	173477681	1	173477603	173477604	9588	PRDX6	+	173477335	-52	protein_coding
chr7	107044303	107044442	1	107044370	107044371	5577	PRKAR2B	+	107044705	-402	protein_coding
chr2	127411173	127411286	1	127411233	127411234	5624	PROC	+	127418143	-6970	protein_coding
chr2	127415995	127416272	1	127416087	127416088	5624	PROC	+	127418143	-2148	protein_coding
chrX	12791041	12791434	1	12791095	12791096	5634	PRPS2	+	12791355	-314	protein_coding
chr17	59154653	59154762	1	59154706	59154707	55771	PRR11	+	59155355	-702	protein_coding
chr17	59154834	59155014	1	59154897	59154898	55771	PRR11	+	59155355	-521	protein_coding
chr17	59155287	59155606	1	59155543	59155544	55771	PRR11	+	59155355	-68	protein_coding
chr14	24146310	24147054	1	24146840	24146841	5721	PSME2	+	24153365	-7055	protein_coding
chr14	24147129	24147590	1	24147315	24147316	5721	PSME2	+	24153365	-6236	protein_coding
chr14	24148059	24148198	1	24148129	24148130	5721	PSME2	+	24153365	-5306	protein_coding
chr1	229271048	229271333	1	229271243	229271244	5867	RAB4A	+	229271062	-14	protein_coding
chr7	45154725	45154883	1	45154809	45154810	10268	RAMP3	+	45157778	-3053	protein_coding
chr11	32090862	32091180	1	32091018	32091019	5954	RCN1	+	32091074	-212	protein_coding
chr14	67680226	67680329	1	67680279	67680280	51109	RDH11	-	67676800	-3426	protein_coding
chr8	89755208	89755341	1	89755280	89755281	8767	RIPK2	+	89757783	-2575	protein_coding
chr8	89757255	89757376	1	89757317	89757318	8767	RIPK2	+	89757783	-528	protein_coding
chr8	89757423	89758091	1	89757513	89757514	8767	RIPK2	+	89757783	-360	protein_coding
chr7	5626162	5626264	1	5626234	5626235	54476	RNF216	-	5620047	-6115	protein_coding
chr8	66421755	66422000	1	66421858	66421859	23212	RRS1	-	66419014	-2741	lncRNA
chr8	66428865	66429144	1	66429089	66429090	23212	RRS1	-	66419014	-9851	lncRNA
chr10	100346414	100346719	1	100346519	100346520	6319	SCD	+	100347233	-819	protein_coding
chr10	100346850	100347145	1	100346979	100346980	6319	SCD	+	100347233	-383	protein_coding
chr20	45325436	45325563	1	45325513	45325514	6385	SDC4	-	45325288	-148	protein_coding
chr17	82321114	82321836	1	82321377	82321378	6398	SECTM1	-	82321024	-90	protein_coding
chr1	151133687	151133854	1	151133761	151133762	10500	SEMA6C	-	151131685	-2002	protein_coding
chr17	7558038	7558424	1	7558139	7558140	26168	SENP3	+	7561919	-3881	protein_coding
chr17	7559939	7560037	1	7559993	7559994	26168	SENP3	+	7561919	-1980	protein_coding
chr17	7561021	7561339	1	7561199	7561200	26168	SENP3	+	7561919	-898	protein_coding
chr17	7561572	7562011	1	7561659	7561660	26168	SENP3	+	7561919	-347	protein_coding
chr6	79629341	79629535	1	79629429	79629430	83699	SH3BGRL2	+	79631329	-1988	protein_coding
chr15	45167287	45167567	1	45167368	45167369	90525	SHF	-	45167214	-73	protein_coding
chr19	16829238	16829560	1	16829372	16829373	23309	SIN3B	+	16829398	-160	protein_coding
chr2	112645292	112646457	1	112645719	112645720	6574	SLC20A1	-	112635938	-9354	lncRNA
chr17	30203416	30203748	1	30203540	30203541	6532	SLC6A4	-	30194319	-9097	protein_coding
chr11	57530717	57531130	1	57530798	57530799	219537	SMTNL1	-	57526841	-3876	protein_coding
chr16	11254508	11255355	1	11254694	11254695	8651	SOCS1	-	11254417	-91	protein_coding
chr16	11255415	11257044	1	11256113	11256114	8651	SOCS1	-	11254417	-998	protein_coding
chr1	109312370	109312507	1	109312456	109312457	6272	SORT1	-	109309565	-2805	protein_coding
chr5	151668553	151668661	1	151668594	151668595	6678	SPARC	-	151661096	-7457	protein_coding
chr16	89505532	89505764	1	89505681	89505682	6687	SPG7	+	89508379	-2847	protein_coding
chr16	89507924	89508029	1	89507975	89507976	6687	SPG7	+	89508379	-455	protein_coding
chr16	89508168	89508938	1	89508599	89508600	6687	SPG7	+	89508379	-211	protein_coding
chr3	141045321	141045534	1	141045422	141045423	92369	SPSB4	+	141051347	-6026	protein_coding
chr20	37336688	37336988	1	37336888	37336889	6714	SRC	-	37334685	-2003	lncRNA
chr9	133336112	133336479	1	133336194	133336195	6838	SURF6	-	133328776	-7336	protein_coding
chrX	100681248	100681490	1	100681400	100681401	94121	SYTL4	-	100671964	-9284	protein_coding
chr16	30091895	30092139	1	30092006	30092007	6911	TBX6	-	30085793	-6102	protein_coding
chr16	30092605	30092974	1	30092724	30092725	6911	TBX6	-	30085793	-6812	protein_coding
chr22	30602137	30602260	1	30602190	30602191	6948	TCN2	+	30607083	-4946	protein_coding
chr22	30603819	30603987	1	30603900	30603901	6948	TCN2	+	30607083	-3264	protein_coding
chr19	49341556	49341654	1	49341591	49341592	8463	TEAD2	-	49340595	-961	protein_coding
chr19	49343338	49343509	1	49343423	49343424	8463	TEAD2	-	49340595	-2743	protein_coding
chr20	38134734	38134970	1	38134829	38134830	7052	TGM2	-	38127385	-7349	protein_coding
chr3	45226219	45226383	1	45226298	45226299	25907	TMEM158	-	45224466	-1753	protein_coding
chr3	172512266	172512428	1	172512340	172512341	8743	TNFSF10	-	172505508	-6758	protein_coding
chr3	172512533	172512683	1	172512610	172512611	8743	TNFSF10	-	172505508	-7025	protein_coding
chr3	172513440	172513548	1	172513498	172513499	8743	TNFSF10	-	172505508	-7932	protein_coding
chr3	172513633	172513825	1	172513722	172513723	8743	TNFSF10	-	172505508	-8125	protein_coding
chr12	112125310	112125449	1	112125369	112125370	10906	TRAFD1	+	112125545	-235	protein_coding
chr12	112125528	112125719	1	112125641	112125642	10906	TRAFD1	+	112125545	-17	protein_coding
chr11	4385134	4385232	1	4385158	4385159	6737	TRIM21	-	4384897	-237	protein_coding
chr11	5684756	5684891	1	5684827	5684828	10346	TRIM22	+	5689790	-5034	protein_coding
chr11	5685045	5685191	1	5685164	5685165	10346	TRIM22	+	5689790	-4745	protein_coding
chr12	3073514	3073619	1	3073560	3073561	10867	TSPAN9	+	3077355	-3841	protein_coding
chr12	3076997	3077283	1	3077210	3077211	10867	TSPAN9	+	3077355	-358	protein_coding
chr14	90529247	90529345	1	90529290	90529291	145567	TTC7B	-	90524564	-4683	protein_coding
chr20	59006951	59007414	1	59007322	59007323	81027	TUBB1	+	59016026	-9075	protein_coding
chr17	44209852	44210198	1	44210078	44210079	7343	UBTF	-	44205036	-4816	protein_coding
chr17	44210278	44210681	1	44210482	44210483	7343	UBTF	-	44205036	-5242	protein_coding
chr17	44213326	44213424	1	44213412	44213413	7343	UBTF	-	44205036	-8290	protein_coding
chr2	85584306	85584455	1	85584360	85584361	10791	VAMP5	+	85584431	-125	protein_coding
chr10	73997810	73998279	1	73998079	73998080	7414	VCL	+	73998114	-304	protein_coding
chr12	118042200	118042385	1	118042293	118042294	55884	WSB2	-	118032687	-9513	protein_coding
chrX	37685482	37685580	1	37685522	37685523	7504	XK	+	37685686	-204	protein_coding
chr19	57633019	57633236	1	57633141	57633142	10520	ZNF211	+	57633167	-148	protein_coding
chr7	100071991	100072103	1	100072048	100072049	7551	ZNF3	-	100063837	-8154	protein_coding
chr19	58443532	58443685	1	58443555	58443556	388569	ZNF324B	+	58451611	-8079	protein_coding
chr19	58444824	58444937	1	58444867	58444868	388569	ZNF324B	+	58451611	-6787	protein_coding
chr19	58450895	58451048	1	58450974	58450975	388569	ZNF324B	+	58451611	-716	protein_coding
chr19	58451288	58451545	1	58451377	58451378	388569	ZNF324B	+	58451611	-323	protein_coding
chr10	30847056	30847458	1	30847245	30847246	220929	ZNF438	-	30841254	-5802	protein_coding
chr3	31973070	31973173	1	31973143	31973144	344787	ZNF860	+	31981750	-8680	protein_coding
chr19	58091777	58092039	1	58091864	58091865	65982	ZSCAN18	-	58083834	-7943	protein_coding
chr15	84600839	84601316	1	84600985	84600986	54993	ZSCAN2	+	84601009	-170	protein_coding

## Sheet: ATF3
Table S12: List of target genes and their TFBS for ATF3
Chrom	TFStart	TFEnd	Track	Mid1	Mid2	Entrez Gene	HGNC Symbol	Strand	GeneTSS	Distance	Class
chr5	149134341	149134783	5	149134635	149134636	22885	ABLIM3	+	149141447	-7106	protein_coding
chr5	149135458	149135889	3	149135661	149135662	22885	ABLIM3	+	149141447	-5989	protein_coding
chr5	149141391	149141568	1	149141430	149141431	22885	ABLIM3	+	149141447	-56	protein_coding
chr11	76850901	76851172	2	76851028	76851029	55331	ACER3	+	76860888	-9987	protein_coding
chr11	76860664	76860942	3	76860782	76860783	55331	ACER3	+	76860888	-224	protein_coding
chr8	24293945	24294184	1	24293964	24293965	10863	ADAM28	+	24294040	-95	protein_coding
chr10	111076216	111076342	2	111076267	111076268	150	ADRA2A	+	111077029	-813	protein_coding
chr4	86927089	86927352	2	86927221	86927222	4299	AFF1	-	86924606	-2483	lncRNA
chr4	86927904	86928319	3	86928065	86928066	4299	AFF1	-	86924606	-3298	lncRNA
chr1	159069056	159069167	1	159069093	159069094	9447	AIM2	-	159059226	-9830	protein_coding
chr1	65141548	65141726	1	65141626	65141627	205	AK4	+	65147342	-5794	protein_coding
chr7	134448830	134448935	1	134448862	134448863	231	AKR1B1	-	134442350	-6480	protein_coding
chr10	88828345	88828654	3	88828505	88828506	118932	ANKRD22	-	88819896	-8449	protein_coding
chr2	219229713	219229954	5	219229818	219229819	55139	ANKZF1	+	219229806	-93	protein_coding
chr12	5561202	5561315	1	5561254	5561255	57101	ANO2	-	5560241	-961	protein_coding
chr12	5568394	5568519	1	5568427	5568428	57101	ANO2	-	5560241	-8153	protein_coding
chr12	45209120	45209392	2	45209292	45209293	196527	ANO6	+	45216033	-6913	protein_coding
chr12	45215384	45215652	1	45215486	45215487	196527	ANO6	+	45216033	-649	protein_coding
chr12	45215771	45216141	2	45215949	45215950	196527	ANO6	+	45216033	-262	protein_coding
chr17	42843475	42843638	1	42843587	42843588	8639	AOC3	+	42851182	-7707	protein_coding
chr17	42849636	42849974	2	42849760	42849761	8639	AOC3	+	42851182	-1546	protein_coding
chr22	35638604	35638803	1	35638662	35638663	80830	APOL6	+	35648316	-9712	protein_coding
chr22	35642451	35642664	1	35642522	35642523	80830	APOL6	+	35648316	-5865	protein_coding
chr22	35646653	35646932	2	35646842	35646843	80830	APOL6	+	35648316	-1663	protein_coding
chr22	35648292	35648512	2	35648405	35648406	80830	APOL6	+	35648316	-24	protein_coding
chr14	67619574	67619965	5	67619732	67619733	384	ARG2	+	67619920	-346	protein_coding
chrX	11144373	11144475	1	11144449	11144450	395	ARHGAP6	-	11137544	-6829	protein_coding
chr1	16198799	16198954	1	16198877	16198878	128272	ARHGEF19	-	16197854	-945	protein_coding
chr1	16207014	16207333	1	16207097	16207098	128272	ARHGEF19	-	16197854	-9160	protein_coding
chr1	16207620	16207769	1	16207679	16207680	128272	ARHGEF19	-	16197854	-9766	protein_coding
chr2	9201755	9201879	1	9201805	9201806	8853	ASAP2	-	9196765	-4990	lncRNA
chr2	9206138	9206447	5	9206329	9206330	8853	ASAP2	-	9196765	-9373	lncRNA
chr22	26429003	26429165	1	26429090	26429091	57168	ASPHD2	+	26429260	-257	protein_coding
chr6	30617026	30618087	7	30617497	30617498	79969	ATAT1	+	30626874	-9848	protein_coding
chr6	30626744	30626936	1	30626849	30626850	79969	ATAT1	+	30626874	-130	protein_coding
chr1	212558870	212559325	8	212559085	212559086	467	ATF3	+	212565334	-6464	protein_coding
chr1	212561485	212561690	2	212561583	212561584	467	ATF3	+	212565334	-3849	protein_coding
chr1	212561737	212561890	2	212561806	212561807	467	ATF3	+	212565334	-3597	protein_coding
chr1	212565201	212565360	1	212565271	212565272	467	ATF3	+	212565334	-133	protein_coding
chr11	64996888	64997148	3	64997022	64997023	116071	BATF2	-	64987945	-8943	protein_coding
chr2	60454010	60454220	1	60454121	60454122	53335	BCL11A	-	60450520	-3490	protein_coding
chr12	122021862	122022064	1	122021906	122021907	605	BCL7A	+	122021884	-22	protein_coding
chr1	44786171	44786316	1	44786275	44786276	266675	BEST4	-	44782145	-4026	protein_coding
chr1	44786331	44786460	1	44786420	44786421	266675	BEST4	-	44782145	-4186	protein_coding
chr1	44786502	44786686	1	44786585	44786586	266675	BEST4	-	44782145	-4357	protein_coding
chr12	26126058	26126309	3	26126196	26126197	79365	BHLHE41	+	26130030	-3972	protein_coding
chr12	26126446	26126784	1	26126566	26126567	79365	BHLHE41	+	26130030	-3584	protein_coding
chr3	49554252	49554520	2	49554343	49554344	8927	BSN	-	49544477	-9775	lncRNA
chr6	26394296	26394470	1	26394393	26394394	11119	BTN3A1	+	26402269	-7973	protein_coding
chr11	66744645	66744757	1	66744688	66744689	79703	C11orf80	+	66744736	-91	protein_coding
chr15	40763958	40764078	1	40764041	40764042	643338	C15orf62	-	40759980	-3978	protein_coding
chr15	40769563	40769674	1	40769622	40769623	643338	C15orf62	-	40759980	-9583	protein_coding
chr15	40769841	40769982	2	40769893	40769894	643338	C15orf62	-	40759980	-9861	protein_coding
chr1	220681274	220681842	2	220681400	220681401	79762	C1orf115	+	220690363	-9089	protein_coding
chr1	220690045	220690501	2	220690321	220690322	79762	C1orf115	+	220690363	-318	protein_coding
chr22	37189168	37189392	1	37189298	37189299	114904	C1QTNF6	-	37180166	-9002	protein_coding
chr22	37189873	37190007	1	37189940	37189941	114904	C1QTNF6	-	37180166	-9707	protein_coding
chr6	31897621	31897882	5	31897738	31897739	717	C2	+	31897783	-162	protein_coding
chr2	189870506	189870722	1	189870636	189870637	84281	C2orf88	+	189879479	-8973	protein_coding
chr19	48639040	48639142	1	48639074	48639075	770	CA11	+	48647946	-8906	transcribed_pseudogene
chr19	48644881	48645127	4	48644974	48644975	770	CA11	+	48647946	-3065	transcribed_pseudogene
chr19	48646219	48646373	1	48646276	48646277	770	CA11	+	48647946	-1727	transcribed_pseudogene
chr19	48646577	48646756	1	48646682	48646683	770	CA11	+	48647946	-1369	transcribed_pseudogene
chr17	48828962	48829080	1	48829015	48829016	10241	CALCOCO2	+	48831035	-2073	protein_coding
chr17	48830883	48831113	3	48830970	48830971	10241	CALCOCO2	+	48831035	-152	protein_coding
chr7	134779362	134779593	2	134779471	134779472	800	CALD1	+	134779629	-267	protein_coding
chr1	20486255	20486361	1	20486296	20486297	55450	CAMK2N1	-	20482391	-3864	protein_coding
chr6	44151716	44152120	5	44151961	44151962	11131	CAPN11	-	44148811	-2905	lncRNA
chr6	44157717	44157851	2	44157788	44157789	11131	CAPN11	-	44148811	-8906	lncRNA
chr19	10863585	10863704	1	10863634	10863635	10498	CARM1	+	10871553	-7968	protein_coding
chr19	10864382	10864724	2	10864595	10864596	10498	CARM1	+	10871553	-7171	protein_coding
chr19	10870968	10871514	5	10871391	10871392	10498	CARM1	+	10871553	-585	protein_coding
chr11	104943678	104943878	1	104943822	104943823	837	CASP4	-	104942866	-812	protein_coding
chr11	105004116	105004345	1	105004244	105004245	838	CASP5	-	104994235	-9881	protein_coding
chr10	113679004	113679271	1	113679135	113679136	840	CASP7	+	113679162	-158	protein_coding
chr1	10646377	10646622	3	10646513	10646514	54897	CASZ1	-	10636604	-9773	protein_coding
chr7	116499284	116499550	2	116499353	116499354	858	CAV2	+	116499738	-454	protein_coding
chr7	77122342	77122497	1	77122419	77122420	57639	CCDC146	+	77122615	-273	protein_coding
chr3	46400330	46400468	1	46400404	46400405	9034	CCRL2	+	46407166	-6836	protein_coding
chr3	46407040	46407203	1	46407157	46407158	9034	CCRL2	+	46407166	-126	protein_coding
chr16	28924770	28925295	2	28925178	28925179	930	CD19	+	28931735	-6965	protein_coding
chr16	28925388	28925579	1	28925484	28925485	930	CD19	+	28931735	-6347	protein_coding
chr16	28925678	28925934	2	28925777	28925778	930	CD19	+	28931735	-6057	protein_coding
chr9	5441192	5441337	1	5441277	5441278	29126	CD274	+	5450503	-9311	protein_coding
chr9	5450416	5450679	3	5450547	5450548	29126	CD274	+	5450503	-87	protein_coding
chr7	80596135	80596269	1	80596227	80596228	948	CD36	+	80602207	-6072	protein_coding
chr9	35611386	35611550	1	35611455	35611456	971	CD72	-	35609981	-1405	protein_coding
chr19	41868056	41868202	1	41868077	41868078	973	CD79A	+	41877279	-9223	protein_coding
chr19	41871647	41871838	1	41871760	41871761	973	CD79A	+	41877279	-5632	protein_coding
chr19	41871953	41872427	1	41872419	41872420	973	CD79A	+	41877279	-5326	protein_coding
chr19	41873012	41873694	1	41873397	41873398	973	CD79A	+	41877279	-4267	protein_coding
chr12	6195721	6196078	5	6195841	6195842	928	CD9	+	6199946	-4225	protein_coding
chr6	36667071	36667501	9	36667235	36667236	1026	CDKN1A	-	36666250	-821	lncRNA
chr19	42514602	42514704	1	42514664	42514665	634	CEACAM1	-	42507306	-7296	protein_coding
chr11	117306463	117306565	1	117306513	117306514	22897	CEP164	+	117316346	-9883	protein_coding
chr11	117316174	117316514	1	117316442	117316443	22897	CEP164	+	117316346	-172	protein_coding
chr20	35454651	35455072	7	35454818	35454819	11190	CEP250	+	35455137	-486	protein_coding
chr17	50466403	50466594	1	50466522	50466523	1101	CHAD	-	50464492	-1911	protein_coding
chr17	50472880	50472997	1	50472949	50472950	1101	CHAD	-	50464492	-8388	protein_coding
chr19	1260329	1260540	1	1260456	1260457	1153	CIRBP	-	1259268	-1061	lncRNA
chr19	1260713	1261120	4	1260873	1260874	1153	CIRBP	-	1259268	-1445	lncRNA
chr19	1261969	1262294	3	1262113	1262114	1153	CIRBP	-	1259268	-2701	lncRNA
chr19	1265416	1265667	6	1265554	1265555	1153	CIRBP	-	1259268	-6148	lncRNA
chr19	1265848	1266295	1	1266209	1266210	1153	CIRBP	-	1259268	-6580	lncRNA
chr19	1266443	1266589	1	1266515	1266516	1153	CIRBP	-	1259268	-7175	lncRNA
chr19	1266634	1266819	1	1266699	1266700	1153	CIRBP	-	1259268	-7366	lncRNA
chr19	1266932	1267287	1	1267032	1267033	1153	CIRBP	-	1259268	-7664	lncRNA
chr19	14571811	14571945	1	14571867	14571868	388512	CLEC17A	+	14580777	-8966	protein_coding
chr19	14572013	14572277	4	14572131	14572132	388512	CLEC17A	+	14580777	-8764	protein_coding
chr19	14574336	14574577	3	14574410	14574411	388512	CLEC17A	+	14580777	-6441	protein_coding
chr8	27597136	27597488	2	27597297	27597298	1191	CLU	-	27596917	-219	protein_coding
chr8	27600491	27600765	2	27600637	27600638	1191	CLU	-	27596917	-3574	protein_coding
chr8	27602209	27602333	1	27602251	27602252	1191	CLU	-	27596917	-5292	protein_coding
chr8	27603260	27603658	2	27603449	27603450	1191	CLU	-	27596917	-6343	protein_coding
chr7	51019628	51019869	1	51019829	51019830	23242	COBL	-	51016212	-3416	protein_coding
chr2	164661420	164661723	2	164661568	164661569	22837	COBLL1	-	164657931	-3489	protein_coding
chr10	69801787	69802041	2	69801912	69801913	1305	COL13A1	+	69801835	-48	protein_coding
chr2	226977950	226978116	1	226978032	226978033	1286	COL4A4	-	226970293	-7657	protein_coding
chr3	48566148	48566358	1	48566285	48566286	1294	COL7A1	-	48564073	-2075	protein_coding
chr12	56258522	56258795	1	56258662	56258663	93058	COQ10A	+	56266942	-8420	protein_coding
chr12	56261837	56262123	2	56261929	56261930	93058	COQ10A	+	56266942	-5105	protein_coding
chr12	56266723	56267184	3	56266943	56266944	93058	COQ10A	+	56266942	-219	protein_coding
chr1	153958171	153958317	1	153958247	153958248	148327	CREB3L4	-	153957487	-684	protein_coding
chr1	153958590	153958809	3	153958722	153958723	148327	CREB3L4	-	153957487	-1103	protein_coding
chr1	153962101	153962307	1	153962220	153962221	148327	CREB3L4	-	153957487	-4614	protein_coding
chr1	153962836	153962945	1	153962886	153962887	148327	CREB3L4	-	153957487	-5349	protein_coding
chr1	153963593	153963739	2	153963670	153963671	148327	CREB3L4	-	153957487	-6106	protein_coding
chr1	153967063	153967476	5	153967359	153967360	148327	CREB3L4	-	153957487	-9576	protein_coding
chr1	167541626	167541918	2	167541774	167541775	8804	CREG1	-	167541013	-613	protein_coding
chr1	167542661	167542913	2	167542803	167542804	8804	CREG1	-	167541013	-1648	protein_coding
chr1	167548472	167548654	1	167548562	167548563	8804	CREG1	-	167541013	-7459	protein_coding
chr1	16904736	16904982	2	16904838	16904839	9696	CROCC	+	16914082	-9346	protein_coding
chr1	16905104	16905601	4	16905324	16905325	9696	CROCC	+	16914082	-8978	protein_coding
chr1	16913847	16914220	2	16914100	16914101	9696	CROCC	+	16914082	-235	protein_coding
chr11	45843159	45843358	1	45843199	45843200	1408	CRY2	+	45847118	-3959	protein_coding
chr11	45846988	45847574	2	45847260	45847261	1408	CRY2	+	45847118	-130	protein_coding
chr22	38298720	38298880	1	38298795	38298796	1454	CSNK1E	-	38290691	-8029	protein_coding
chr3	37852206	37852391	1	37852263	37852264	10217	CTDSPL	+	37861880	-9674	protein_coding
chr3	37855412	37855631	1	37855535	37855536	10217	CTDSPL	+	37861880	-6468	protein_coding
chr20	45881128	45881236	1	45881201	45881202	5476	CTSA	-	45880144	-984	protein_coding
chr20	45885033	45885247	3	45885120	45885121	5476	CTSA	-	45880144	-4889	protein_coding
chr7	117717053	117717288	1	117717168	117717169	83992	CTTNBP2	+	117720648	-3595	lncRNA
chr4	73998799	73998997	1	73998904	73998905	6374	CXCL5	-	73995642	-3157	protein_coding
chr5	139639907	139640041	1	139639970	139639971	51523	CXXC5	+	139647299	-7392	protein_coding
chr5	139643012	139643246	1	139643115	139643116	51523	CXXC5	+	139647299	-4287	protein_coding
chr4	99808408	99808521	1	99808450	99808451	27071	DAPP1	+	99816827	-8419	protein_coding
chr4	99815621	99816015	2	99815799	99815800	27071	DAPP1	+	99816827	-1206	protein_coding
chr14	72924476	72924601	1	72924532	72924533	26094	DCAF4	+	72926337	-1861	protein_coding
chr14	72926204	72926530	1	72926341	72926342	26094	DCAF4	+	72926337	-133	protein_coding
chr1	167935191	167935358	1	167935271	167935272	55827	DCAF6	+	167936239	-1048	protein_coding
chr1	167935906	167936416	5	167936168	167936169	55827	DCAF6	+	167936239	-333	protein_coding
chr12	132143900	132144680	10	132144357	132144358	317781	DDX51	+	132146594	-2694	protein_coding
chr12	123601680	123602289	8	123602113	123602114	57696	DDX55	+	123602089	-409	protein_coding
chr4	168218814	168218958	1	168218889	168218890	55601	DDX60	-	168216293	-2521	protein_coding
chr4	168221015	168221215	1	168221072	168221073	55601	DDX60	-	168216293	-4722	protein_coding
chr4	168221407	168221547	1	168221480	168221481	55601	DDX60	-	168216293	-5114	protein_coding
chr1	10459172	10459359	4	10459263	10459264	1676	DFFA	-	10456522	-2650	protein_coding
chr15	51450076	51450312	3	51450181	51450182	23312	DMXL2	-	51447722	-2354	protein_coding
chr1	37554201	37554454	5	37554347	37554348	7802	DNALI1	+	37556940	-2739	protein_coding
chr3	58193369	58193718	2	58193526	58193527	1776	DNASE1L3	-	58192257	-1112	protein_coding
chr1	171840911	171841013	1	171840989	171840990	26052	DNM3	+	171841495	-584	protein_coding
chr1	171841447	171841562	1	171841503	171841504	26052	DNM3	+	171841495	-48	protein_coding
chr7	111735711	111735964	4	111735825	111735826	9732	DOCK4	-	111726110	-9601	protein_coding
chr12	101877101	101877670	5	101877464	101877465	55332	DRAM1	+	101877327	-226	protein_coding
chr18	31064167	31064373	1	31064296	31064297	1824	DSC2	-	31058840	-5327	protein_coding
chr3	122560700	122560993	5	122560861	122560862	151636	DTX3L	+	122564338	-3638	protein_coding
chr17	43771420	43771714	1	43771598	43771599	1845	DUSP3	-	43766125	-5295	protein_coding
chr17	43772045	43772297	1	43772195	43772196	1845	DUSP3	-	43766125	-5920	protein_coding
chr5	158696020	158696216	1	158696127	158696128	1879	EBF1	-	158695918	-102	protein_coding
chr5	158701525	158701721	2	158701622	158701623	1879	EBF1	-	158695918	-5607	protein_coding
chr1	244962274	244962401	1	244962340	244962341	84288	EFCAB2	-	244959739	-2535	lncRNA
chr1	244963581	244963754	1	244963656	244963657	84288	EFCAB2	-	244959739	-3842	lncRNA
chr1	244964348	244964681	1	244964580	244964581	84288	EFCAB2	-	244959739	-4609	lncRNA
chr1	244969474	244969806	2	244969658	244969659	84288	EFCAB2	-	244959739	-9735	lncRNA
chr4	109912772	109912915	1	109912826	109912827	1950	EGF	+	109912883	-111	protein_coding
chr3	71684931	71685063	2	71685001	71685002	317649	EIF4E3	-	71675414	-9517	protein_coding
chr11	95084598	95084788	2	95084691	95084692	23052	ENDOD1	+	95089846	-5248	protein_coding
chr11	95086272	95086408	1	95086321	95086322	23052	ENDOD1	+	95089846	-3574	protein_coding
chr13	42893453	42893635	2	42893534	42893535	94240	EPSTI1	-	42886388	-7065	protein_coding
chr15	76217229	76217345	1	76217268	76217269	2108	ETFA	-	76215353	-1876	protein_coding
chr6	36358758	36358885	1	36358854	36358855	51513	ETV7	-	36354088	-4670	protein_coding
chr6	36360512	36360681	1	36360589	36360590	51513	ETV7	-	36354088	-6424	protein_coding
chr6	6147066	6147165	1	6147133	6147134	2162	F13A1	-	6144084	-2982	protein_coding
chr6	6152184	6152387	1	6152293	6152294	2162	F13A1	-	6144084	-8100	protein_coding
chr11	61800744	61800867	1	61800810	61800811	3992	FADS1	-	61799627	-1117	protein_coding
chr11	61882401	61882548	2	61882482	61882483	3995	FADS3	-	61873526	-8875	protein_coding
chr8	11429422	11429613	2	11429519	11429520	83648	FAM167A	-	11421465	-7957	protein_coding
chr19	50476188	50477008	6	50476496	50476497	112703	FAM71E1	+	50476643	-455	protein_coding
chr6	35443550	35443655	1	35443564	35443565	2178	FANCE	+	35452338	-8788	protein_coding
chr6	35449547	35449711	1	35449652	35449653	2178	FANCE	+	35452338	-2791	protein_coding
chr6	35452224	35452349	1	35452277	35452278	2178	FANCE	+	35452338	-114	protein_coding
chr1	11664102	11664209	1	11664155	11664156	26270	FBXO6	+	11664200	-98	protein_coding
chr6	53048500	53048634	1	53048548	53048549	26268	FBXO9	+	53057807	-9307	protein_coding
chr6	53049005	53049113	1	53049045	53049046	26268	FBXO9	+	53057807	-8802	protein_coding
chr19	7691715	7691817	1	7691767	7691768	2208	FCER2	-	7688757	-2958	protein_coding
chr1	161706536	161706833	3	161706656	161706657	84824	FCRLA	+	161707022	-486	protein_coding
chr1	161706848	161707025	2	161706915	161706916	84824	FCRLA	+	161707022	-174	protein_coding
chr10	91908525	91909077	4	91908865	91908866	143282	FGFBP3	-	91906584	-1941	protein_coding
chr10	91912851	91913040	3	91912937	91912938	143282	FGFBP3	-	91906584	-6267	protein_coding
chr7	77199784	77199971	1	77199893	77199894	10875	FGL2	-	77193369	-6415	protein_coding
chr14	75577654	75577963	2	75577754	75577755	55640	FLVCR2	-	75568620	-9034	lncRNA
chr11	94534225	94534444	1	94534372	94534373	2526	FUT4	+	94543851	-9626	protein_coding
chr19	2469308	2469818	4	2469587	2469588	4616	GADD45B	+	2476127	-6819	protein_coding
chr19	2474642	2475098	5	2474768	2474769	4616	GADD45B	+	2476127	-1485	protein_coding
chr19	2475195	2475294	1	2475222	2475223	4616	GADD45B	+	2476127	-932	protein_coding
chr19	2475872	2476372	5	2476106	2476107	4616	GADD45B	+	2476127	-255	protein_coding
chr9	89603766	89603973	1	89603892	89603893	10912	GADD45G	-	89595009	-8757	lncRNA
chr9	89604787	89604911	1	89604875	89604876	10912	GADD45G	-	89595009	-9778	lncRNA
chr14	54844479	54844837	2	54844669	54844670	2643	GCH1	-	54842005	-2474	protein_coding
chr2	38771732	38772019	2	38771865	38771866	79833	GEMIN6	+	38778210	-6478	protein_coding
chr2	38778094	38778241	2	38778148	38778149	79833	GEMIN6	+	38778210	-116	protein_coding
chr16	23469887	23470100	2	23469995	23469996	23062	GGA2	-	23463542	-6345	protein_coding
chr7	100682394	100682568	1	100682487	100682488	64599	GIGYF1	-	100679506	-2888	protein_coding
chrX	30649807	30650355	2	30649993	30649994	2710	GK	+	30653348	-3541	protein_coding
chrX	30653033	30653288	7	30653159	30653160	2710	GK	+	30653348	-315	protein_coding
chr12	56476953	56477461	2	56477107	56477108	27165	GLS2	-	56470944	-6009	protein_coding
chr7	93914502	93914802	2	93914611	93914612	2791	GNG11	-	93911735	-2767	lncRNA
chr7	93914913	93915015	1	93914978	93914979	2791	GNG11	-	93911735	-3178	lncRNA
chr1	156601308	156601701	1	156601483	156601484	54865	GPATCH4	+	156604308	-3000	protein_coding
chr1	156602896	156603001	1	156602942	156602943	54865	GPATCH4	+	156604308	-1412	protein_coding
chr2	156431107	156431298	1	156431200	156431201	2820	GPD2	+	156435290	-4183	protein_coding
chr3	49357780	49357926	1	49357833	49357834	2876	GPX1	-	49357171	-609	protein_coding
chr3	49358278	49358876	5	49358446	49358447	2876	GPX1	-	49357171	-1107	protein_coding
chr3	49359755	49359880	1	49359830	49359831	2876	GPX1	-	49357171	-2584	protein_coding
chr12	51999716	51999818	1	51999727	51999728	160622	GRASP	-	51996946	-2770	lncRNA
chr17	39730373	39730830	8	39730535	39730536	2886	GRB7	-	39727938	-2435	protein_coding
chr17	39736392	39736571	1	39736487	39736488	2886	GRB7	-	39727938	-8454	protein_coding
chr1	228131004	228131386	3	228131152	228131153	2987	GUK1	+	228140084	-9080	protein_coding
chr1	228139816	228140389	8	228140255	228140256	2987	GUK1	+	228140084	-268	protein_coding
chr12	122830909	122831220	5	122831047	122831048	9026	HIP1R	+	122834498	-3589	protein_coding
chr4	11397272	11397483	2	11397367	11397368	9957	HS3ST1	-	11393150	-4122	protein_coding
chr11	113974711	113975216	2	113974934	113974935	3359	HTR3A	+	113975075	-364	protein_coding
chr19	10269481	10269735	3	10269607	10269608	3383	ICAM1	+	10271120	-1639	protein_coding
chr19	10270831	10271185	3	10271020	10271021	3383	ICAM1	+	10271120	-289	protein_coding
chr1	23558153	23558582	1	23558239	23558240	3399	ID3	-	23557926	-227	protein_coding
chr1	23558626	23558794	1	23558720	23558721	3399	ID3	-	23557926	-700	protein_coding
chr1	23558845	23559161	1	23559017	23559018	3399	ID3	-	23557926	-919	protein_coding
chr1	23559227	23559636	1	23559409	23559410	3399	ID3	-	23557926	-1301	protein_coding
chr1	23562298	23562615	4	23562477	23562478	3399	ID3	-	23557926	-4372	protein_coding
chr8	39913147	39913269	1	39913218	39913219	3620	IDO1	+	39913891	-744	protein_coding
chr17	42998099	42998754	8	42998305	42998306	3430	IFI35	+	43006784	-8685	protein_coding
chr17	43006577	43006777	1	43006644	43006645	3430	IFI35	+	43006784	-207	protein_coding
chr10	89327847	89328083	1	89327980	89327981	3437	IFIT3	+	89327997	-150	protein_coding
chr2	27446234	27446379	2	27446304	27446305	26160	IFT172	-	27444373	-1861	protein_coding
chr4	141636370	141636578	2	141636487	141636488	3600	IL15	+	141636583	-213	protein_coding
chr10	5950295	5950755	4	5950601	5950602	3601	IL15RA	-	5948897	-1398	protein_coding
chr10	5951209	5951458	4	5951307	5951308	3601	IL15RA	-	5948897	-2312	protein_coding
chr1	206890209	206890313	1	206890229	206890230	11009	IL24	+	206897404	-7195	protein_coding
chr1	206895954	206896164	1	206896050	206896051	11009	IL24	+	206897404	-1450	protein_coding
chr16	28504123	28504225	1	28504172	28504173	246778	IL27	-	28499362	-4761	protein_coding
chr16	28508164	28508313	1	28508250	28508251	246778	IL27	-	28499362	-8802	protein_coding
chr3	121995659	121995758	1	121995669	121995670	286676	ILDR1	+	121997323	-1664	lncRNA
chr11	6598603	6598853	1	6598739	6598740	3611	ILK	+	6603708	-5105	protein_coding
chr11	6603524	6603963	4	6603644	6603645	3611	ILK	+	6603708	-184	protein_coding
chr3	49029204	49029587	5	49029433	49029434	3615	IMPDH2	-	49024325	-4879	protein_coding
chr5	132490223	132490354	2	132490277	132490278	3659	IRF1	-	132481609	-8614	protein_coding
chr5	132490632	132490831	1	132490717	132490718	3659	IRF1	-	132481609	-9023	protein_coding
chr5	132490866	132491002	1	132490922	132490923	3659	IRF1	-	132481609	-9257	protein_coding
chr3	124768947	124769095	2	124769022	124769023	3693	ITGB5	-	124761948	-6999	protein_coding
chr9	4984486	4985321	7	4984876	4984877	3717	JAK2	+	4985086	-600	protein_coding
chr17	70168113	70168215	1	70168170	70168171	3759	KCNJ2	-	70159532	-8581	lncRNA
chr19	34254426	34254573	1	34254459	34254460	9710	KIAA0355	+	34254554	-128	protein_coding
chr22	50539644	50539975	4	50539792	50539793	113730	KLHDC7B	-	50535899	-3745	lncRNA
chr22	50541754	50541902	1	50541837	50541838	113730	KLHDC7B	-	50535899	-5855	lncRNA
chr22	50544274	50544450	1	50544355	50544356	113730	KLHDC7B	-	50535899	-8375	lncRNA
chr22	29072535	29072962	3	29072710	29072711	83999	KREMEN1	+	29073035	-500	protein_coding
chr15	63121615	63121946	2	63121754	63121755	114294	LACTB	-	63111806	-9809	lncRNA
chr4	17576956	17577557	6	17577313	17577314	51056	LAP3	+	17577304	-348	protein_coding
chr5	170248771	170248897	1	170248833	170248834	3937	LCP2	-	170246233	-2538	protein_coding
chr19	11085432	11085768	3	11085609	11085610	3949	LDLR	-	11079432	-6000	lncRNA
chr19	11088538	11088858	2	11088769	11088770	3949	LDLR	-	11079432	-9106	lncRNA
chr19	11089161	11089592	4	11089429	11089430	3949	LDLR	-	11079432	-9729	lncRNA
chr7	74079165	74079621	3	74079407	74079408	3984	LIMK1	+	74083804	-4639	protein_coding
chr10	88792745	88793059	2	88792890	88792891	340654	LIPM	+	88802730	-9985	protein_coding
chr10	88793879	88794038	1	88793950	88793951	340654	LIPM	+	88802730	-8851	protein_coding
chr5	126776280	126776479	1	126776467	126776468	4001	LMNB1	+	126776623	-343	protein_coding
chr5	126776526	126777113	9	126776865	126776866	4001	LMNB1	+	126776623	-97	protein_coding
chr16	55500050	55500186	1	55500105	55500106	54947	LPCAT2	+	55509055	-9005	protein_coding
chr8	104491004	104491106	1	104491081	104491082	29967	LRP12	-	104489231	-1773	protein_coding
chr8	144508208	144508445	2	144508318	144508319	9684	LRRC14	-	144507965	-243	protein_coding
chr8	144508561	144509015	4	144508810	144508811	9684	LRRC14	-	144507965	-596	protein_coding
chr8	144509102	144509380	1	144509156	144509157	9684	LRRC14	-	144507965	-1137	protein_coding
chr8	144509430	144510028	1	144509921	144509922	9684	LRRC14	-	144507965	-1465	protein_coding
chr8	144512661	144512836	1	144512792	144512793	9684	LRRC14	-	144507965	-4696	protein_coding
chr8	144517749	144518096	9	144517956	144517957	9684	LRRC14	-	144507965	-9784	protein_coding
chr2	32895535	32895637	1	32895615	32895616	4052	LTBP1	+	32902129	-6594	protein_coding
chr6	31717522	31717770	1	31717641	31717642	79136	LY6G6E	-	31711976	-5546	protein_coding
chr19	43798588	43798974	3	43798843	43798844	284348	LYPD5	-	43795927	-2661	protein_coding
chr16	20897342	20897654	3	20897490	20897491	57149	LYRM1	+	20899626	-2284	protein_coding
chr15	51726330	51726702	5	51726481	51726482	256586	LYSMD2	-	51723011	-3319	protein_coding
chr20	32819637	32819951	6	32819794	32819795	22919	MAPRE1	+	32819780	-143	protein_coding
chr14	65006536	65006692	1	65006596	65006597	4149	MAX	-	65006101	-435	protein_coding
chr16	89910289	89910633	3	89910478	89910479	4157	MC1R	+	89917879	-7590	protein_coding
chr16	89917722	89918211	3	89918012	89918013	4157	MC1R	+	89917879	-157	protein_coding
chr3	151083745	151083917	2	151083846	151083847	116931	MED12L	+	151085665	-1920	protein_coding
chr3	151085465	151085657	2	151085574	151085575	116931	MED12L	+	151085665	-200	protein_coding
chr3	127697535	127697737	4	127697622	127697623	11343	MGLL	-	127689062	-8473	protein_coding
chr22	17788647	17788753	1	17788666	17788667	57553	MICAL3	-	17787649	-998	protein_coding
chr3	69739240	69739442	3	69739322	69739323	4286	MITF	+	69739464	-224	protein_coding
chr11	102794482	102794732	2	102794558	102794559	4312	MMP1	-	102789919	-4563	protein_coding
chr11	102798174	102798335	1	102798263	102798264	4312	MMP1	-	102789919	-8255	protein_coding
chr22	23765231	23765655	2	23765422	23765423	4320	MMP11	+	23772849	-7618	lncRNA
chr22	23768328	23768474	1	23768378	23768379	4320	MMP11	+	23772849	-4521	lncRNA
chr11	60455761	60455879	1	60455832	60455833	931	MS4A1	+	60455809	-48	protein_coding
chr2	74198458	74198771	2	74198581	74198582	10797	MTHFD2	+	74198563	-105	protein_coding
chr1	1360651	1360868	2	1360776	1360777	54587	MXRA8	-	1352689	-7962	protein_coding
chr17	32496790	32496945	1	32496871	32496872	4642	MYO1D	-	32492522	-4268	protein_coding
chr5	178113442	178113768	3	178113533	178113534	23138	N4BP3	+	178113506	-64	protein_coding
chr12	57085309	57085419	1	57085366	57085367	4665	NAB2	+	57089114	-3805	protein_coding
chr12	57088080	57088326	1	57088167	57088168	4665	NAB2	+	57089114	-1034	protein_coding
chr12	57088535	57088740	3	57088626	57088627	4665	NAB2	+	57089114	-579	protein_coding
chr19	50358857	50359123	1	50358988	50358989	9476	NAPSA	-	50358472	-385	protein_coding
chr19	50363116	50363235	1	50363194	50363195	9476	NAPSA	-	50358472	-4644	protein_coding
chr19	50363789	50363955	1	50363869	50363870	9476	NAPSA	-	50358472	-5317	protein_coding
chr2	182912231	182912509	2	182912367	182912368	10787	NCKAP1	-	182909115	-3116	protein_coding
chr2	182915543	182915842	2	182915640	182915641	10787	NCKAP1	-	182909115	-6428	protein_coding
chr16	56979987	56980220	1	56980071	56980072	84166	NLRC5	+	56989547	-9560	protein_coding
chr16	56985655	56985889	2	56985754	56985755	84166	NLRC5	+	56989547	-3892	protein_coding
chr14	74488925	74489228	2	74489075	74489076	10577	NPC2	-	74479935	-8990	protein_coding
chr16	15045355	15045545	1	15045469	15045470	123803	NTAN1	-	15037853	-7502	protein_coding
chr7	151341658	151341891	3	151341782	151341783	51667	NUB1	+	151341699	-41	protein_coding
chr19	48899958	48900317	4	48900125	48900126	4924	NUCB1	+	48900312	-354	protein_coding
chr12	57213441	57213593	1	57213522	57213523	11247	NXPH4	+	57216794	-3353	protein_coding
chr12	57216612	57216714	1	57216634	57216635	11247	NXPH4	+	57216794	-182	protein_coding
chr3	31668342	31668604	2	31668465	31668466	114884	OSBPL10	-	31660825	-7517	protein_coding
chr12	121124301	121124808	7	121124591	121124592	5027	P2RX7	+	121132819	-8518	protein_coding
chr12	121126335	121126682	2	121126481	121126482	5027	P2RX7	+	121132819	-6484	protein_coding
chr12	121129110	121129410	1	121129193	121129194	5027	P2RX7	+	121132819	-3709	protein_coding
chr12	121132120	121132350	1	121132243	121132244	5027	P2RX7	+	121132819	-699	protein_coding
chr12	121132636	121132863	2	121132751	121132752	5027	P2RX7	+	121132819	-183	protein_coding
chr3	151219158	151219483	2	151219339	151219340	9934	P2RY14	-	151212115	-7043	protein_coding
chr10	34110377	34110712	2	34110546	34110547	56288	PARD3	-	34109560	-817	protein_coding
chr4	74932844	74933137	2	74932947	74932948	25849	PARM1	+	74933116	-272	protein_coding
chr3	122679207	122679336	1	122679260	122679261	54625	PARP14	+	122680726	-1519	protein_coding
chr3	122533927	122534149	3	122534040	122534041	83666	PARP9	-	122527924	-6003	protein_coding
chr11	66856492	66856654	2	66856560	66856561	5091	PC	+	66858420	-1928	protein_coding
chr11	66857764	66857987	1	66857868	66857869	5091	PC	+	66858420	-656	protein_coding
chr13	66312734	66313049	1	66312927	66312928	5101	PCDH9	-	66302834	-9900	protein_coding
chr15	101313134	101313409	2	101313277	101313278	5046	PCSK6	-	101303928	-9206	protein_coding
chr9	5509595	5509923	2	5509817	5509818	80380	PDCD1LG2	+	5510438	-843	protein_coding
chr12	20368170	20368316	2	20368234	20368235	5139	PDE3A	+	20369245	-1075	protein_coding
chr12	20368716	20368923	1	20368833	20368834	5139	PDE3A	+	20369245	-529	protein_coding
chr1	156890126	156890353	3	156890257	156890258	375033	PEAR1	+	156893697	-3571	protein_coding
chr1	156892230	156892334	1	156892298	156892299	375033	PEAR1	+	156893697	-1467	protein_coding
chr1	156892360	156892545	1	156892493	156892494	375033	PEAR1	+	156893697	-1337	protein_coding
chr4	73844400	73844631	1	73844501	73844502	5197	PF4V1	+	73853296	-8896	protein_coding
chr4	73848297	73848827	1	73848607	73848608	5197	PF4V1	+	73853296	-4999	protein_coding
chr1	204422859	204423120	2	204423003	204423004	5287	PIK3C2B	-	204422630	-229	protein_coding
chr1	204426060	204426243	2	204426153	204426154	5287	PIK3C2B	-	204422630	-3430	protein_coding
chr6	37163415	37163517	1	37163477	37163478	5292	PIM1	+	37170152	-6737	protein_coding
chr6	37169298	37169568	1	37169384	37169385	5292	PIM1	+	37170152	-854	protein_coding
chr6	37169700	37169929	2	37169782	37169783	5292	PIM1	+	37170152	-452	protein_coding
chr1	20112376	20112547	1	20112461	20112462	26279	PLA2G2D	-	20111939	-437	protein_coding
chr2	68358079	68358303	2	68358206	68358207	5341	PLEK	-	68355282	-2797	lncRNA
chr2	68362072	68362299	5	68362190	68362191	5341	PLEK	-	68355282	-6790	lncRNA
chr1	6472544	6472646	1	6472576	6472577	57449	PLEKHG5	-	6466092	-6452	protein_coding
chr1	6475575	6475838	1	6475666	6475667	57449	PLEKHG5	-	6466092	-9483	protein_coding
chr3	146072144	146072380	2	146072255	146072256	5352	PLOD2	-	146069437	-2707	protein_coding
chr3	146078155	146078290	1	146078223	146078224	5352	PLOD2	-	146069437	-8718	protein_coding
chr3	146518204	146518417	2	146518298	146518299	5359	PLSCR1	-	146515178	-3026	protein_coding
chr3	146519949	146520223	1	146520070	146520071	5359	PLSCR1	-	146515178	-4771	protein_coding
chrX	153764070	153764299	2	153764188	153764189	5365	PLXNB3	-	153754196	-9874	lncRNA
chr8	42337764	42337947	1	42337838	42337839	5423	POLB	+	42338452	-688	protein_coding
chr8	42338011	42338206	3	42338117	42338118	5423	POLB	+	42338452	-441	protein_coding
chr8	42338358	42338589	4	42338469	42338470	5423	POLB	+	42338452	-94	protein_coding
chr12	106357526	106358175	6	106357901	106357902	55703	POLR3B	+	106357712	-186	protein_coding
chr11	111360164	111360697	4	111360480	111360481	5450	POU2AF1	-	111352251	-7913	protein_coding
chr11	111361874	111362162	2	111362006	111362007	5450	POU2AF1	-	111352251	-9623	protein_coding
chr8	127406480	127406675	2	127406550	127406551	5462	POU5F1B	+	127415825	-9345	protein_coding
chr5	149723291	149723835	4	149723525	149723526	133522	PPARGC1B	+	149730302	-7011	protein_coding
chr5	149724973	149725149	1	149725038	149725039	133522	PPARGC1B	+	149730302	-5329	protein_coding
chr5	149729938	149730040	1	149729961	149729962	133522	PPARGC1B	+	149730302	-364	protein_coding
chr1	112715553	112715775	1	112715598	112715599	333926	PPM1J	+	112719994	-4441	protein_coding
chr6	106037179	106037335	1	106037254	106037255	639	PRDM1	+	106046729	-9550	protein_coding
chr1	173473613	173473759	1	173473694	173473695	9588	PRDX6	+	173477335	-3722	protein_coding
chr1	173475809	173476106	1	173475916	173475917	9588	PRDX6	+	173477335	-1526	protein_coding
chr1	173476715	173477198	9	173477059	173477060	9588	PRDX6	+	173477335	-620	protein_coding
chr7	107035448	107035720	3	107035575	107035576	5577	PRKAR2B	+	107044705	-9257	protein_coding
chr7	107044428	107044686	5	107044555	107044556	5577	PRKAR2B	+	107044705	-277	protein_coding
chr10	50990723	50990864	1	50990785	50990786	5592	PRKG1	+	50990888	-165	protein_coding
chr5	35050568	35050807	2	35050684	35050685	5618	PRLR	-	35048756	-1812	protein_coding
chr2	127413954	127414083	1	127414024	127414025	5624	PROC	+	127418143	-4189	protein_coding
chr2	127415890	127416292	2	127416059	127416060	5624	PROC	+	127418143	-2253	protein_coding
chr17	59154746	59155704	8	59155329	59155330	55771	PRR11	+	59155355	-609	protein_coding
chr11	32821583	32821794	1	32821663	32821664	79056	PRRG4	+	32829756	-8173	protein_coding
chr11	32829242	32829368	1	32829282	32829283	79056	PRRG4	+	32829756	-514	protein_coding
chr10	24849526	24849675	1	24849592	24849593	56952	PRTFDC1	-	24848614	-912	protein_coding
chr10	24849772	24849975	1	24849892	24849893	56952	PRTFDC1	-	24848614	-1158	protein_coding
chr14	24146746	24146860	1	24146782	24146783	5721	PSME2	+	24153365	-6619	protein_coding
chr18	45993508	45993706	1	45993608	45993609	9050	PSTPIP2	-	45983536	-9972	protein_coding
chr9	122359962	122360070	1	122360020	122360021	5742	PTGS1	+	122369906	-9944	protein_coding
chr9	122367925	122368096	1	122368007	122368008	5742	PTGS1	+	122369906	-1981	protein_coding
chr8	140659391	140659779	3	140659612	140659613	5747	PTK2	-	140657900	-1491	protein_coding
chr13	110524901	110525106	1	110524990	110524991	55647	RAB20	-	110523066	-1835	protein_coding
chr13	110527355	110527768	2	110527519	110527520	55647	RAB20	-	110523066	-4289	protein_coding
chr13	110529634	110529845	1	110529730	110529731	55647	RAB20	-	110523066	-6568	protein_coding
chr18	54712366	54712481	1	54712423	54712424	5874	RAB27B	+	54717842	-5476	protein_coding
chr1	229270884	229271285	5	229271015	229271016	5867	RAB4A	+	229271062	-178	protein_coding
chr7	45154754	45154879	1	45154830	45154831	10268	RAMP3	+	45157778	-3024	protein_coding
chr17	17496406	17496556	1	17496486	17496487	51655	RASD1	-	17494437	-1969	protein_coding
chr17	17496810	17497073	3	17496934	17496935	51655	RASD1	-	17494437	-2373	protein_coding
chr11	32081202	32081314	1	32081289	32081290	5954	RCN1	+	32091074	-9872	protein_coding
chr11	32087641	32087796	1	32087695	32087696	5954	RCN1	+	32091074	-3433	protein_coding
chr11	32088109	32088265	2	32088177	32088178	5954	RCN1	+	32091074	-2965	protein_coding
chr14	67680231	67680390	2	67680321	67680322	51109	RDH11	-	67676800	-3431	protein_coding
chr6	49606721	49607012	1	49606812	49606813	6005	RHAG	-	49605175	-1546	protein_coding
chr6	49607100	49607207	1	49607134	49607135	6005	RHAG	-	49605175	-1925	protein_coding
chr6	49607783	49607885	1	49607830	49607831	6005	RHAG	-	49605175	-2608	protein_coding
chr17	76473759	76473872	1	76473798	76473799	79651	RHBDF2	-	76470893	-2866	protein_coding
chr8	89757619	89757963	5	89757751	89757752	8767	RIPK2	+	89757783	-164	protein_coding
chr7	5626123	5626317	3	5626213	5626214	54476	RNF216	-	5620047	-6076	protein_coding
chr8	66428830	66429293	6	66428955	66428956	23212	RRS1	-	66419014	-9816	lncRNA
chr10	16597772	16597922	1	16597845	16597846	6251	RSU1	-	16590611	-7161	protein_coding
chr17	50115033	50115135	1	50115076	50115077	201191	SAMD14	-	50110040	-4993	protein_coding
chr17	50117316	50117472	2	50117383	50117384	201191	SAMD14	-	50110040	-7276	protein_coding
chr10	100338549	100338707	2	100338614	100338615	6319	SCD	+	100347233	-8684	protein_coding
chr10	100341084	100341547	2	100341322	100341323	6319	SCD	+	100347233	-6149	protein_coding
chr10	100346990	100347148	1	100347049	100347050	6319	SCD	+	100347233	-243	protein_coding
chr8	96493581	96493752	1	96493653	96493654	6383	SDC2	+	96493601	-20	protein_coding
chr1	30872232	30872391	1	30872299	30872300	9672	SDC3	-	30869466	-2766	protein_coding
chr20	45328476	45328605	1	45328534	45328535	6385	SDC4	-	45325288	-3188	protein_coding
chr8	56303529	56303647	1	56303604	56303605	195814	SDR16C5	-	56299648	-3881	protein_coding
chr17	82321482	82321610	1	82321561	82321562	6398	SECTM1	-	82321024	-458	protein_coding
chr17	82328501	82328837	2	82328629	82328630	6398	SECTM1	-	82321024	-7477	protein_coding
chr1	169591047	169591210	1	169591141	169591142	6403	SELP	-	169588849	-2198	protein_coding
chr1	169596451	169596687	1	169596540	169596541	6403	SELP	-	169588849	-7602	protein_coding
chr17	7561064	7561324	2	7561189	7561190	26168	SENP3	+	7561919	-855	protein_coding
chr17	7561741	7562210	6	7561911	7561912	26168	SENP3	+	7561919	-178	protein_coding
chr7	101117289	101117808	2	101117583	101117584	5054	SERPINE1	+	101127104	-9815	protein_coding
chr7	101118413	101118666	3	101118567	101118568	5054	SERPINE1	+	101127104	-8691	protein_coding
chr7	101121897	101122276	4	101122077	101122078	5054	SERPINE1	+	101127104	-5207	protein_coding
chr7	101122426	101122896	3	101122656	101122657	5054	SERPINE1	+	101127104	-4678	protein_coding
chr7	101124744	101125009	2	101124920	101124921	5054	SERPINE1	+	101127104	-2360	protein_coding
chr7	101126304	101127390	7	101126825	101126826	5054	SERPINE1	+	101127104	-800	protein_coding
chr17	1761796	1762092	4	1761934	1761935	5176	SERPINF1	+	1761925	-129	protein_coding
chr11	57588373	57588618	1	57588477	57588478	710	SERPING1	+	57597685	-9312	protein_coding
chr11	57597388	57597688	2	57597578	57597579	710	SERPING1	+	57597685	-297	protein_coding
chr2	179104895	179105102	1	179105037	179105038	91404	SESTD1	-	179101678	-3217	protein_coding
chr2	179106637	179106972	7	179106783	179106784	91404	SESTD1	-	179101678	-4959	protein_coding
chr6	79628455	79628740	1	79628627	79628628	83699	SH3BGRL2	+	79631329	-2874	protein_coding
chr6	79630883	79631300	2	79631100	79631101	83699	SH3BGRL2	+	79631329	-446	protein_coding
chr4	169098988	169099409	1	169099098	169099099	57630	SH3RF1	-	169094259	-4729	protein_coding
chr4	169099808	169099998	1	169099909	169099910	57630	SH3RF1	-	169094259	-5549	protein_coding
chr4	169104205	169104444	2	169104283	169104284	57630	SH3RF1	-	169094259	-9946	protein_coding
chr19	16823106	16823433	4	16823237	16823238	23309	SIN3B	+	16829398	-6292	protein_coding
chr19	16825361	16825474	1	16825425	16825426	23309	SIN3B	+	16829398	-4037	protein_coding
chr19	16829171	16829455	3	16829356	16829357	23309	SIN3B	+	16829398	-227	protein_coding
chr20	62946994	62947093	1	62947013	62947014	63910	SLC17A9	+	62952690	-5696	protein_coding
chr20	62952514	62952754	2	62952589	62952590	63910	SLC17A9	+	62952690	-176	protein_coding
chr2	112640863	112641035	2	112640960	112640961	6574	SLC20A1	-	112635938	-4925	lncRNA
chr2	112644301	112644761	4	112644547	112644548	6574	SLC20A1	-	112635938	-8363	lncRNA
chr2	112645091	112645279	1	112645161	112645162	6574	SLC20A1	-	112635938	-9153	lncRNA
chr2	112645385	112646093	10	112645752	112645753	6574	SLC20A1	-	112635938	-9447	lncRNA
chr6	35945790	35945892	1	35945838	35945839	116369	SLC26A8	-	35943514	-2276	protein_coding
chr6	35948820	35948922	1	35948875	35948876	116369	SLC26A8	-	35943514	-5306	protein_coding
chr6	35951986	35952085	1	35952020	35952021	116369	SLC26A8	-	35943514	-8472	protein_coding
chr6	35952531	35952667	1	35952582	35952583	116369	SLC26A8	-	35943514	-9017	protein_coding
chr11	57527166	57527333	1	57527216	57527217	219537	SMTNL1	-	57526841	-325	protein_coding
chr11	57530764	57531078	6	57530876	57530877	219537	SMTNL1	-	57526841	-3923	protein_coding
chr16	50671745	50671904	1	50671811	50671812	124460	SNX20	+	50676300	-4555	lncRNA
chr15	64148709	64148937	1	64148814	64148815	79856	SNX22	+	64151698	-2989	protein_coding
chr16	11256346	11256530	1	11256430	11256431	8651	SOCS1	-	11254417	-1929	protein_coding
chr16	89502498	89502667	2	89502564	89502565	6687	SPG7	+	89508379	-5881	protein_coding
chr16	89505451	89505721	5	89505599	89505600	6687	SPG7	+	89508379	-2928	protein_coding
chr16	89508075	89508587	4	89508292	89508293	6687	SPG7	+	89508379	-304	protein_coding
chr3	141047292	141047426	2	141047352	141047353	92369	SPSB4	+	141051347	-4055	protein_coding
chr3	141051090	141051398	2	141051326	141051327	92369	SPSB4	+	141051347	-257	protein_coding
chr2	45396800	45397013	1	45396874	45396875	55133	SRBD1	-	45388680	-8120	protein_coding
chr14	81266449	81266563	1	81266511	81266512	85439	STON2	-	81260650	-5799	protein_coding
chr14	81268048	81268163	1	81268099	81268100	85439	STON2	-	81260650	-7398	protein_coding
chr14	81268308	81268410	1	81268338	81268339	85439	STON2	-	81260650	-7658	protein_coding
chr14	81269477	81269619	1	81269546	81269547	85439	STON2	-	81260650	-8827	protein_coding
chr3	151864772	151865020	3	151864902	151864903	56670	SUCNR1	+	151873643	-8871	protein_coding
chr10	69179726	69180393	13	69180114	69180115	6832	SUPV3L1	+	69180234	-508	protein_coding
chr9	133336015	133336515	5	133336226	133336227	6838	SURF6	-	133328776	-7239	protein_coding
chr9	112041627	112042111	3	112041846	112041847	64420	SUSD1	-	112040783	-844	protein_coding
chr9	112050614	112050922	2	112050712	112050713	64420	SUSD1	-	112040783	-9831	protein_coding
chr22	32512628	32512907	2	32512772	32512773	8224	SYN3	-	32507820	-4808	protein_coding
chrX	100673643	100673866	1	100673739	100673740	94121	SYTL4	-	100671964	-1679	protein_coding
chr16	30090039	30090178	1	30090093	30090094	6911	TBX6	-	30085793	-4246	protein_coding
chr16	30091879	30092152	6	30092011	30092012	6911	TBX6	-	30085793	-6086	protein_coding
chr16	30092418	30092642	1	30092516	30092517	6911	TBX6	-	30085793	-6625	protein_coding
chr22	30606714	30607008	4	30606818	30606819	6948	TCN2	+	30607083	-369	protein_coding
chr19	49347892	49348070	4	49347973	49347974	8463	TEAD2	-	49340595	-7297	protein_coding
chr2	187465754	187465856	1	187465814	187465815	7035	TFPI	-	187464230	-1524	protein_coding
chr2	187470854	187471032	1	187470940	187470941	7035	TFPI	-	187464230	-6624	protein_coding
chr18	3403072	3403225	1	3403143	3403144	7050	TGIF1	+	3411927	-8855	protein_coding
chr18	3409122	3409392	2	3409312	3409313	7050	TGIF1	+	3411927	-2805	protein_coding
chr9	69120645	69120838	2	69120740	69120741	9414	TJP2	+	69121006	-361	protein_coding
chr1	15152411	15152665	3	15152517	15152518	55092	TMEM51	+	15152418	-7	protein_coding
chr2	151357446	151357548	1	151357510	151357511	7130	TNFAIP6	+	151357592	-146	protein_coding
chr1	173190524	173190979	4	173190776	173190777	7292	TNFSF4	-	173183729	-6795	protein_coding
chr1	173191447	173191561	1	173191529	173191530	7292	TNFSF4	-	173183729	-7718	protein_coding
chr1	175319737	175319925	1	175319830	175319831	7143	TNR	+	175325194	-5457	lncRNA
chr1	175322157	175322282	1	175322216	175322217	7143	TNR	+	175325194	-3037	lncRNA
chr15	63042648	63042891	1	63042758	63042759	7168	TPM1	+	63042698	-50	protein_coding
chr19	16064057	16064159	1	16064143	16064144	7171	TPM4	+	16067507	-3450	protein_coding
chr12	112117143	112117299	1	112117210	112117211	10906	TRAFD1	+	112125545	-8402	protein_coding
chr12	112121930	112122093	1	112122072	112122073	10906	TRAFD1	+	112125545	-3615	protein_coding
chr12	112123027	112123190	1	112123155	112123156	10906	TRAFD1	+	112125545	-2518	protein_coding
chr12	112125315	112125614	2	112125514	112125515	10906	TRAFD1	+	112125545	-230	protein_coding
chr11	5684690	5685317	6	5684979	5684980	10346	TRIM22	+	5689790	-5100	protein_coding
chr13	44435242	44435582	5	44435345	44435346	8848	TSC22D1	-	44432143	-3099	protein_coding
chr13	44437901	44438059	1	44438017	44438018	8848	TSC22D1	-	44432143	-5758	protein_coding
chr14	70636290	70636464	1	70636367	70636368	23508	TTC9	+	70641916	-5626	protein_coding
chr14	70641193	70641391	2	70641292	70641293	23508	TTC9	+	70641916	-723	protein_coding
chr20	59006038	59006412	2	59006210	59006211	81027	TUBB1	+	59016026	-9988	protein_coding
chr11	57560242	57560429	1	57560340	57560341	9246	UBE2L6	-	57551655	-8587	protein_coding
chr17	44208471	44208684	2	44208565	44208566	7343	UBTF	-	44205036	-3435	protein_coding
chr17	44210385	44210662	2	44210521	44210522	7343	UBTF	-	44205036	-5349	protein_coding
chr17	8162897	8163020	1	8162953	8162954	6844	VAMP2	-	8159147	-3750	protein_coding
chr17	8164411	8164535	1	8164455	8164456	6844	VAMP2	-	8159147	-5264	protein_coding
chr10	73993324	73993462	1	73993413	73993414	7414	VCL	+	73998114	-4790	protein_coding
chr10	73997724	73997902	1	73997764	73997765	7414	VCL	+	73998114	-390	protein_coding
chr10	73998100	73998346	1	73998236	73998237	7414	VCL	+	73998114	-14	protein_coding
chr2	57900181	57900354	1	57900257	57900258	7444	VRK2	+	57907651	-7470	protein_coding
chr2	57906288	57906390	1	57906369	57906370	7444	VRK2	+	57907651	-1363	protein_coding
chr12	118063655	118064056	4	118063792	118063793	54621	VSIG10	-	118063593	-62	protein_coding
chr13	26538924	26539160	1	26539050	26539051	10810	WASF3	+	26539139	-215	protein_coding
chr4	6250457	6250707	1	6250547	6250548	7466	WFS1	+	6260368	-9911	protein_coding
chr17	46772118	46772281	1	46772193	46772194	7473	WNT3	-	46762506	-9612	protein_coding
chr12	118034969	118035071	1	118035015	118035016	55884	WSB2	-	118032687	-2282	protein_coding
chr12	118035239	118035414	1	118035323	118035324	55884	WSB2	-	118032687	-2552	protein_coding
chr12	118037688	118037904	2	118037823	118037824	55884	WSB2	-	118032687	-5001	protein_coding
chr3	142312765	142312934	1	142312885	142312886	54464	XRN1	-	142306610	-6155	protein_coding
chr19	57632967	57633160	2	57633055	57633056	10520	ZNF211	+	57633167	-200	protein_coding
chr7	100065466	100065948	2	100065695	100065696	7551	ZNF3	-	100063837	-1629	protein_coding
chr19	58451400	58451842	4	58451557	58451558	388569	ZNF324B	+	58451611	-211	protein_coding
chr8	28351229	28351670	2	28351442	28351443	55893	ZNF395	-	28345590	-5639	protein_coding
chr8	28351970	28352231	2	28352125	28352126	55893	ZNF395	-	28345590	-6380	protein_coding
chr22	20393922	20394188	1	20394092	20394093	7625	ZNF74	+	20394115	-193	protein_coding
chr3	31981220	31981572	3	31981387	31981388	344787	ZNF860	+	31981750	-530	protein_coding
chr3	31981596	31981808	1	31981737	31981738	344787	ZNF860	+	31981750	-154	protein_coding
chr15	84599165	84599374	1	84599242	84599243	54993	ZSCAN2	+	84601009	-1844	protein_coding
chr15	84600330	84600933	3	84600539	84600540	54993	ZSCAN2	+	84601009	-679	protein_coding

## Sheet: PAX5
Table S12: List of target genes and their TFBS for PAX5
Chrom	TFStart	TFEnd	Track	Mid1	Mid2	Entrez Gene	HGNC Symbol	Strand	GeneTSS	Distance	Class
chr5	149141065	149141983	7	149141524	149141525	22885	ABLIM3	+	149141447	-382	protein_coding
chr11	76858172	76858323	1	76858223	76858224	55331	ACER3	+	76860888	-2716	protein_coding
chr11	76860398	76860569	1	76860471	76860472	55331	ACER3	+	76860888	-490	protein_coding
chr11	76860571	76861036	4	76860882	76860883	55331	ACER3	+	76860888	-317	protein_coding
chr8	24293903	24294234	2	24294027	24294028	10863	ADAM28	+	24294040	-137	protein_coding
chr10	111069187	111069552	2	111069353	111069354	150	ADRA2A	+	111077029	-7842	protein_coding
chr10	111076160	111076481	4	111076291	111076292	150	ADRA2A	+	111077029	-869	protein_coding
chr2	99548789	99549001	2	99548885	99548886	3899	AFF3	-	99545419	-3370	protein_coding
chr21	43855185	43855395	2	43855294	43855295	56894	AGPAT3	+	43865160	-9975	protein_coding
chr21	43864209	43864724	5	43864513	43864514	56894	AGPAT3	+	43865160	-951	protein_coding
chr21	43865065	43865211	1	43865120	43865121	56894	AGPAT3	+	43865160	-95	protein_coding
chr1	159068008	159068555	2	159068327	159068328	9447	AIM2	-	159059226	-8782	protein_coding
chr1	65147137	65148269	8	65147764	65147765	205	AK4	+	65147342	-205	protein_coding
chr10	88825323	88825562	1	88825398	88825399	118932	ANKRD22	-	88819896	-5427	protein_coding
chr10	88827951	88828149	2	88828055	88828056	118932	ANKRD22	-	88819896	-8055	protein_coding
chr2	219229295	219229710	4	219229612	219229613	55139	ANKZF1	+	219229806	-511	protein_coding
chr2	219229752	219230004	2	219229880	219229881	55139	ANKZF1	+	219229806	-54	protein_coding
chr12	45214843	45215032	3	45214934	45214935	196527	ANO6	+	45216033	-1190	protein_coding
chr12	45215379	45215580	4	45215485	45215486	196527	ANO6	+	45216033	-654	protein_coding
chr12	45215845	45216267	4	45216012	45216013	196527	ANO6	+	45216033	-188	protein_coding
chr17	42849931	42850082	1	42849943	42849944	8639	AOC3	+	42851182	-1251	protein_coding
chr22	36233092	36233217	1	36233171	36233172	23780	APOL2	-	36226209	-6883	protein_coding
chr22	35647940	35648154	2	35648052	35648053	80830	APOL6	+	35648316	-376	protein_coding
chr22	35648306	35648508	2	35648375	35648376	80830	APOL6	+	35648316	-10	protein_coding
chr14	67619457	67619973	4	67619683	67619684	384	ARG2	+	67619920	-463	protein_coding
chr1	16205109	16205223	1	16205182	16205183	128272	ARHGEF19	-	16197854	-7255	protein_coding
chr1	16206660	16207234	5	16206868	16206869	128272	ARHGEF19	-	16197854	-8806	protein_coding
chr2	9206212	9206546	3	9206341	9206342	8853	ASAP2	-	9196765	-9447	lncRNA
chr22	26428494	26428772	3	26428653	26428654	57168	ASPHD2	+	26429260	-766	protein_coding
chr22	26428853	26429419	3	26429074	26429075	57168	ASPHD2	+	26429260	-407	protein_coding
chr18	33577869	33578121	1	33577939	33577940	80816	ASXL3	+	33578219	-350	protein_coding
chr6	30617087	30617516	2	30617207	30617208	79969	ATAT1	+	30626874	-9787	protein_coding
chr6	30617554	30618046	3	30617819	30617820	79969	ATAT1	+	30626874	-9320	protein_coding
chr6	30626616	30627156	4	30626872	30626873	79969	ATAT1	+	30626874	-258	protein_coding
chr1	212558420	212559132	4	212558992	212558993	467	ATF3	+	212565334	-6914	protein_coding
chr16	2507091	2507756	2	2507176	2507177	527	ATP6V0C	+	2513726	-6635	protein_coding
chr16	2507886	2508011	1	2507975	2507976	527	ATP6V0C	+	2513726	-5840	protein_coding
chr16	2509861	2510232	2	2510139	2510140	527	ATP6V0C	+	2513726	-3865	protein_coding
chr16	2510248	2510360	1	2510311	2510312	527	ATP6V0C	+	2513726	-3478	protein_coding
chr16	2510464	2510634	2	2510550	2510551	527	ATP6V0C	+	2513726	-3262	protein_coding
chr16	2513429	2514080	5	2513811	2513812	527	ATP6V0C	+	2513726	-297	protein_coding
chr17	81034806	81034930	1	81034904	81034905	10458	BAIAP2	-	81025131	-9675	lncRNA
chr17	81035126	81035314	3	81035202	81035203	10458	BAIAP2	-	81025131	-9995	lncRNA
chr4	101790444	101791129	6	101790675	101790676	55024	BANK1	+	101790482	-38	protein_coding
chr11	64996888	64997094	2	64997017	64997018	116071	BATF2	-	64987945	-8943	protein_coding
chr12	122021872	122022148	1	122021967	122021968	605	BCL7A	+	122021884	-12	protein_coding
chr1	44783927	44784082	1	44784011	44784012	266675	BEST4	-	44782145	-1782	protein_coding
chr1	44784200	44784524	1	44784296	44784297	266675	BEST4	-	44782145	-2055	protein_coding
chr1	44784874	44785041	1	44785018	44785019	266675	BEST4	-	44782145	-2729	protein_coding
chr1	44786223	44786768	4	44786440	44786441	266675	BEST4	-	44782145	-4078	protein_coding
chr12	26122122	26122290	1	26122177	26122178	79365	BHLHE41	+	26130030	-7908	protein_coding
chr12	26124869	26125081	1	26124993	26124994	79365	BHLHE41	+	26130030	-5161	protein_coding
chr12	26125868	26126194	2	26126020	26126021	79365	BHLHE41	+	26130030	-4162	protein_coding
chr12	26126506	26126810	2	26126651	26126652	79365	BHLHE41	+	26130030	-3524	protein_coding
chr8	11491763	11492454	6	11492025	11492026	640	BLK	+	11493991	-2228	protein_coding
chr8	11492551	11492920	3	11492739	11492740	640	BLK	+	11493991	-1440	protein_coding
chr8	11493321	11493735	3	11493585	11493586	640	BLK	+	11493991	-670	protein_coding
chr8	11493922	11494607	4	11494242	11494243	640	BLK	+	11493991	-69	protein_coding
chr3	49554113	49554649	3	49554306	49554307	8927	BSN	-	49544477	-9636	lncRNA
chr11	66744401	66744808	4	66744649	66744650	79703	C11orf80	+	66744736	-335	protein_coding
chr15	40763198	40763335	2	40763320	40763321	643338	C15orf62	-	40759980	-3218	protein_coding
chr15	40763672	40763816	1	40763738	40763739	643338	C15orf62	-	40759980	-3692	protein_coding
chr15	40763856	40764450	4	40764018	40764019	643338	C15orf62	-	40759980	-3876	protein_coding
chr15	40765271	40765444	1	40765352	40765353	643338	C15orf62	-	40759980	-5291	protein_coding
chr15	40769483	40769911	6	40769655	40769656	643338	C15orf62	-	40759980	-9503	protein_coding
chr15	40769951	40770105	1	40770039	40770040	643338	C15orf62	-	40759980	-9971	protein_coding
chr1	220690008	220690481	3	220690247	220690248	79762	C1orf115	+	220690363	-355	protein_coding
chr6	31892744	31892989	2	31892824	31892825	717	C2	+	31897783	-5039	protein_coding
chr6	31897356	31897960	4	31897670	31897671	717	C2	+	31897783	-427	protein_coding
chr19	48638007	48638465	3	48638237	48638238	770	CA11	+	48647946	-9939	transcribed_pseudogene
chr19	48646285	48646806	6	48646561	48646562	770	CA11	+	48647946	-1661	transcribed_pseudogene
chr17	48830872	48831578	4	48831171	48831172	10241	CALCOCO2	+	48831035	-163	protein_coding
chr7	134777633	134777882	1	134777718	134777719	800	CALD1	+	134779629	-1996	protein_coding
chr6	44151785	44152122	3	44151997	44151998	11131	CAPN11	-	44148811	-2974	lncRNA
chr19	10864509	10864672	2	10864608	10864609	10498	CARM1	+	10871553	-7044	protein_coding
chr19	10867964	10868184	3	10868069	10868070	10498	CARM1	+	10871553	-3589	protein_coding
chr19	10870682	10871619	6	10871203	10871204	10498	CARM1	+	10871553	-871	protein_coding
chr10	113679092	113679320	2	113679148	113679149	840	CASP7	+	113679162	-70	protein_coding
chr7	116499298	116499522	1	116499380	116499381	858	CAV2	+	116499738	-440	protein_coding
chr22	39135230	39135399	2	39135324	39135325	23492	CBX7	-	39130772	-4458	protein_coding
chr7	77122318	77122536	2	77122443	77122444	57639	CCDC146	+	77122615	-297	protein_coding
chr6	167103190	167103525	4	167103348	167103349	1235	CCR6	+	167111807	-8617	protein_coding
chr6	167107906	167108077	1	167108020	167108021	1235	CCR6	+	167111807	-3901	protein_coding
chr16	28923736	28923908	1	28923841	28923842	930	CD19	+	28931735	-7999	protein_coding
chr16	28923981	28924712	5	28924233	28924234	930	CD19	+	28931735	-7754	protein_coding
chr16	28924808	28924946	1	28924874	28924875	930	CD19	+	28931735	-6927	protein_coding
chr16	28924988	28925276	4	28925134	28925135	930	CD19	+	28931735	-6747	protein_coding
chr16	28925386	28925917	3	28925648	28925649	930	CD19	+	28931735	-6349	protein_coding
chr16	28930666	28931006	3	28930892	28930893	930	CD19	+	28931735	-1069	protein_coding
chr16	28931716	28932149	6	28931888	28931889	930	CD19	+	28931735	-19	protein_coding
chr19	35320240	35320429	2	35320347	35320348	933	CD22	+	35329169	-8929	protein_coding
chr19	35323400	35323594	2	35323509	35323510	933	CD22	+	35329169	-5769	protein_coding
chr19	35324153	35324407	3	35324271	35324272	933	CD22	+	35329169	-5016	protein_coding
chr19	35328925	35329333	4	35329123	35329124	933	CD22	+	35329169	-244	protein_coding
chr9	5450383	5450753	3	5450548	5450549	29126	CD274	+	5450503	-120	protein_coding
chr9	35616940	35617405	4	35617212	35617213	971	CD72	-	35609981	-6959	protein_coding
chr9	35618365	35618601	2	35618469	35618470	971	CD72	-	35609981	-8384	protein_coding
chr9	35619494	35619767	2	35619628	35619629	971	CD72	-	35609981	-9513	protein_coding
chr9	35619927	35620083	1	35619974	35619975	971	CD72	-	35609981	-9946	protein_coding
chr19	41871160	41871296	1	41871256	41871257	973	CD79A	+	41877279	-6119	protein_coding
chr19	41871520	41872643	6	41871986	41871987	973	CD79A	+	41877279	-5759	protein_coding
chr19	41872901	41873398	2	41873239	41873240	973	CD79A	+	41877279	-4378	protein_coding
chr19	41875464	41875693	3	41875593	41875594	973	CD79A	+	41877279	-1815	protein_coding
chr19	41876679	41877427	7	41877095	41877096	973	CD79A	+	41877279	-600	protein_coding
chr17	63931349	63931456	1	63931385	63931386	974	CD79B	-	63928740	-2609	protein_coding
chr17	63932127	63932541	3	63932418	63932419	974	CD79B	-	63928740	-3387	protein_coding
chr17	63932785	63932959	1	63932903	63932904	974	CD79B	-	63928740	-4045	protein_coding
chr12	6195713	6195931	2	6195811	6195812	928	CD9	+	6199946	-4233	protein_coding
chr6	36666885	36667672	5	36667335	36667336	1026	CDKN1A	-	36666250	-635	lncRNA
chr6	36676077	36676483	1	36676419	36676420	1026	CDKN1A	-	36666250	-9827	lncRNA
chr19	42512870	42513316	2	42513196	42513197	634	CEACAM1	-	42507306	-5564	protein_coding
chr19	42515614	42515721	1	42515625	42515626	634	CEACAM1	-	42507306	-8308	protein_coding
chr11	117315654	117315862	1	117315749	117315750	22897	CEP164	+	117316346	-692	protein_coding
chr20	35447313	35447447	1	35447393	35447394	11190	CEP250	+	35455137	-7824	protein_coding
chr20	35454650	35454842	2	35454755	35454756	11190	CEP250	+	35455137	-487	protein_coding
chr19	1260162	1260511	4	1260328	1260329	1153	CIRBP	-	1259268	-894	lncRNA
chr19	1260580	1261671	6	1261073	1261074	1153	CIRBP	-	1259268	-1312	lncRNA
chr19	1261738	1262269	4	1261947	1261948	1153	CIRBP	-	1259268	-2470	lncRNA
chr19	1262478	1262911	2	1262787	1262788	1153	CIRBP	-	1259268	-3210	lncRNA
chr19	1262952	1263108	1	1263020	1263021	1153	CIRBP	-	1259268	-3684	lncRNA
chr19	1263197	1263671	6	1263456	1263457	1153	CIRBP	-	1259268	-3929	lncRNA
chr19	1264704	1265620	6	1265142	1265143	1153	CIRBP	-	1259268	-5436	lncRNA
chr19	1265831	1267433	8	1266702	1266703	1153	CIRBP	-	1259268	-6563	lncRNA
chr19	1268410	1268581	1	1268557	1268558	1153	CIRBP	-	1259268	-9142	lncRNA
chr19	1268709	1270386	8	1269303	1269304	1153	CIRBP	-	1259268	-9441	lncRNA
chr19	14571814	14572314	5	14572099	14572100	388512	CLEC17A	+	14580777	-8963	protein_coding
chr19	14574285	14574561	2	14574434	14574435	388512	CLEC17A	+	14580777	-6492	protein_coding
chr19	14577847	14578115	2	14577970	14577971	388512	CLEC17A	+	14580777	-2930	protein_coding
chr19	14580752	14581191	1	14580997	14580998	388512	CLEC17A	+	14580777	-25	protein_coding
chr7	139523485	139523667	1	139523594	139523595	154790	CLEC2L	+	139523685	-200	protein_coding
chr8	27597281	27597419	1	27597321	27597322	1191	CLU	-	27596917	-364	protein_coding
chr7	51018071	51018196	1	51018119	51018120	23242	COBL	-	51016212	-1859	protein_coding
chr14	30874167	30874847	4	30874567	30874568	1690	COCH	+	30874496	-329	protein_coding
chr6	33167881	33168015	1	33167954	33167955	1302	COL11A2	-	33162692	-5189	protein_coding
chr6	33170175	33170440	2	33170356	33170357	1302	COL11A2	-	33162692	-7483	protein_coding
chr2	226970369	226970607	1	226970519	226970520	1286	COL4A4	-	226970293	-76	protein_coding
chr2	226973891	226974107	1	226973986	226973987	1286	COL4A4	-	226970293	-3598	protein_coding
chr3	48564169	48564382	2	48564267	48564268	1294	COL7A1	-	48564073	-96	protein_coding
chr12	56257817	56257993	1	56257913	56257914	93058	COQ10A	+	56266942	-9125	protein_coding
chr12	56258018	56258620	5	56258321	56258322	93058	COQ10A	+	56266942	-8924	protein_coding
chr12	56266686	56267434	6	56267077	56267078	93058	COQ10A	+	56266942	-256	protein_coding
chr9	129102265	129102404	1	129102347	129102348	1384	CRAT	-	129094794	-7471	protein_coding
chr1	153957735	153958830	7	153958336	153958337	148327	CREB3L4	-	153957487	-248	protein_coding
chr1	153963237	153963729	5	153963542	153963543	148327	CREB3L4	-	153957487	-5750	protein_coding
chr1	153963850	153964006	1	153963898	153963899	148327	CREB3L4	-	153957487	-6363	protein_coding
chr1	153966068	153966212	1	153966154	153966155	148327	CREB3L4	-	153957487	-8581	protein_coding
chr1	153967130	153967909	5	153967492	153967493	148327	CREB3L4	-	153957487	-9643	protein_coding
chr1	16904713	16904901	1	16904799	16904800	9696	CROCC	+	16914082	-9369	protein_coding
chr1	16905000	16905699	4	16905374	16905375	9696	CROCC	+	16914082	-9082	protein_coding
chr1	16913725	16914282	5	16913922	16913923	9696	CROCC	+	16914082	-357	protein_coding
chr11	45843198	45843496	5	45843335	45843336	1408	CRY2	+	45847118	-3920	protein_coding
chr11	45846988	45847707	4	45847301	45847302	1408	CRY2	+	45847118	-130	protein_coding
chr22	38298324	38298613	3	38298480	38298481	1454	CSNK1E	-	38290691	-7633	protein_coding
chr3	37855462	37855643	1	37855547	37855548	10217	CTDSPL	+	37861880	-6418	protein_coding
chr3	37860997	37861150	1	37861071	37861072	10217	CTDSPL	+	37861880	-883	protein_coding
chr20	45880989	45881519	3	45881255	45881256	5476	CTSA	-	45880144	-845	protein_coding
chr20	45885083	45885235	1	45885127	45885128	5476	CTSA	-	45880144	-4939	protein_coding
chr11	118876823	118877181	2	118876998	118876999	643	CXCR5	+	118883892	-7069	protein_coding
chr11	118883680	118884008	2	118883889	118883890	643	CXCR5	+	118883892	-212	protein_coding
chr5	139637485	139637926	4	139637607	139637608	51523	CXXC5	+	139647299	-9814	protein_coding
chr5	139638324	139638602	2	139638485	139638486	51523	CXXC5	+	139647299	-8975	protein_coding
chr5	139638762	139639146	3	139639016	139639017	51523	CXXC5	+	139647299	-8537	protein_coding
chr4	99808420	99808539	1	99808486	99808487	27071	DAPP1	+	99816827	-8407	protein_coding
chr4	99816596	99817044	2	99816833	99816834	27071	DAPP1	+	99816827	-231	protein_coding
chr14	72926330	72927281	5	72926803	72926804	26094	DCAF4	+	72926337	-7	protein_coding
chr1	167934314	167934438	1	167934358	167934359	55827	DCAF6	+	167936239	-1925	protein_coding
chr1	167935858	167936653	5	167936252	167936253	55827	DCAF6	+	167936239	-381	protein_coding
chr12	132143953	132144642	3	132144369	132144370	317781	DDX51	+	132146594	-2641	protein_coding
chr12	123601442	123602281	6	123601935	123601936	57696	DDX55	+	123602089	-647	protein_coding
chr1	37553946	37554202	1	37554125	37554126	7802	DNALI1	+	37556940	-2994	protein_coding
chr1	37554278	37554444	2	37554350	37554351	7802	DNALI1	+	37556940	-2662	protein_coding
chr3	58196474	58196864	4	58196619	58196620	1776	DNASE1L3	-	58192257	-4217	protein_coding
chr3	58200905	58201255	2	58201127	58201128	1776	DNASE1L3	-	58192257	-8648	protein_coding
chr1	171841120	171841844	6	171841567	171841568	26052	DNM3	+	171841495	-375	protein_coding
chr7	111735767	111735874	1	111735838	111735839	9732	DOCK4	-	111726110	-9657	protein_coding
chr4	3463252	3463433	3	3463346	3463347	285489	DOK7	+	3463306	-54	protein_coding
chr12	101877018	101877818	5	101877466	101877467	55332	DRAM1	+	101877327	-309	protein_coding
chr18	31061993	31062196	1	31062089	31062090	1824	DSC2	-	31058840	-3153	protein_coding
chr18	31064229	31064397	2	31064311	31064312	1824	DSC2	-	31058840	-5389	protein_coding
chr18	31065563	31065679	1	31065586	31065587	1824	DSC2	-	31058840	-6723	protein_coding
chr3	122560814	122560924	1	122560837	122560838	151636	DTX3L	+	122564338	-3524	protein_coding
chr3	122564182	122564929	4	122564462	122564463	151636	DTX3L	+	122564338	-156	protein_coding
chr7	95772460	95772597	1	95772557	95772558	1780	DYNC1I1	+	95772506	-46	protein_coding
chr1	244961393	244961520	1	244961440	244961441	84288	EFCAB2	-	244959739	-1654	lncRNA
chr11	95084652	95084768	1	95084725	95084726	23052	ENDOD1	+	95089846	-5194	protein_coding
chr11	95089413	95090593	6	95089987	95089988	23052	ENDOD1	+	95089846	-433	protein_coding
chr7	142854143	142854372	3	142854267	142854268	2051	EPHB6	+	142854639	-496	protein_coding
chr7	142854595	142854888	3	142854719	142854720	2051	EPHB6	+	142854639	-44	protein_coding
chr11	124758406	124758599	2	124758496	124758497	90952	ESAM	+	124763126	-4720	lncRNA
chr11	124759536	124759663	1	124759556	124759557	90952	ESAM	+	124763126	-3590	lncRNA
chr11	124760432	124760701	2	124760589	124760590	90952	ESAM	+	124763126	-2694	lncRNA
chr11	124761926	124762052	1	124762015	124762016	90952	ESAM	+	124763126	-1200	lncRNA
chr11	124762111	124762644	3	124762236	124762237	90952	ESAM	+	124763126	-1015	lncRNA
chr11	124762718	124762960	4	124762837	124762838	90952	ESAM	+	124763126	-408	lncRNA
chr2	238098598	238098752	1	238098677	238098678	339768	ESPNL	+	238100340	-1742	protein_coding
chr15	76223607	76223857	3	76223710	76223711	2108	ETFA	-	76215353	-8254	protein_coding
chr6	36355820	36356181	1	36355934	36355935	51513	ETV7	-	36354088	-1732	protein_coding
chr6	36357899	36358263	2	36358009	36358010	51513	ETV7	-	36354088	-3811	protein_coding
chr6	36358499	36358845	2	36358673	36358674	51513	ETV7	-	36354088	-4411	protein_coding
chr6	36360425	36360739	3	36360620	36360621	51513	ETV7	-	36354088	-6337	protein_coding
chr6	36360794	36361028	1	36360987	36360988	51513	ETV7	-	36354088	-6706	protein_coding
chr17	42702527	42702653	1	42702631	42702632	2145	EZH1	-	42700275	-2252	protein_coding
chr17	42704658	42705520	4	42705186	42705187	2145	EZH1	-	42700275	-4383	protein_coding
chr17	42706802	42707023	2	42706910	42706911	2145	EZH1	-	42700275	-6527	protein_coding
chr11	61880137	61880352	2	61880242	61880243	3995	FADS3	-	61873526	-6611	protein_coding
chr11	61880575	61880876	1	61880668	61880669	3995	FADS3	-	61873526	-7049	protein_coding
chr8	11421634	11422369	5	11421975	11421976	83648	FAM167A	-	11421465	-169	protein_coding
chr8	11422643	11422994	4	11422785	11422786	83648	FAM167A	-	11421465	-1178	protein_coding
chr8	11430049	11430550	3	11430224	11430225	83648	FAM167A	-	11421465	-8584	protein_coding
chr19	50476127	50476678	4	50476430	50476431	112703	FAM71E1	+	50476643	-516	protein_coding
chr6	35452155	35452698	5	35452434	35452435	2178	FANCE	+	35452338	-183	protein_coding
chr9	37511154	37511320	2	37511248	37511249	26267	FBXO10	-	37510892	-262	protein_coding
chr1	11654208	11654479	1	11654300	11654301	26270	FBXO6	+	11664200	-9992	protein_coding
chr1	11654512	11654758	2	11654665	11654666	26270	FBXO6	+	11664200	-9688	protein_coding
chr1	11662557	11662664	1	11662599	11662600	26270	FBXO6	+	11664200	-1643	protein_coding
chr1	11664004	11664876	5	11664278	11664279	26270	FBXO6	+	11664200	-196	protein_coding
chr6	53048600	53048726	1	53048637	53048638	26268	FBXO9	+	53057807	-9207	protein_coding
chr19	7690630	7691352	2	7690794	7690795	2208	FCER2	-	7688757	-1873	protein_coding
chr19	7691471	7691956	2	7691617	7691618	2208	FCER2	-	7688757	-2714	protein_coding
chr19	7692324	7693144	2	7692680	7692681	2208	FCER2	-	7688757	-3567	protein_coding
chr19	7694413	7694823	2	7694649	7694650	2208	FCER2	-	7688757	-5656	protein_coding
chr19	7695894	7696065	1	7695991	7695992	2208	FCER2	-	7688757	-7137	protein_coding
chr19	7696714	7696867	1	7696794	7696795	2208	FCER2	-	7688757	-7957	protein_coding
chr19	7698714	7698944	1	7698835	7698836	2208	FCER2	-	7688757	-9957	protein_coding
chr1	161705593	161705728	1	161705669	161705670	84824	FCRLA	+	161707022	-1429	protein_coding
chr1	161706487	161706825	1	161706716	161706717	84824	FCRLA	+	161707022	-535	protein_coding
chr1	161706884	161707312	2	161707128	161707129	84824	FCRLA	+	161707022	-138	protein_coding
chr10	91908526	91909114	5	91908980	91908981	143282	FGFBP3	-	91906584	-1942	protein_coding
chr7	77202345	77202810	5	77202594	77202595	10875	FGL2	-	77193369	-8976	protein_coding
chr14	75570965	75571072	1	75571012	75571013	55640	FLVCR2	-	75568620	-2345	lncRNA
chr14	75577246	75577404	1	75577337	75577338	55640	FLVCR2	-	75568620	-8626	lncRNA
chr14	75577752	75577954	2	75577863	75577864	55640	FLVCR2	-	75568620	-9132	lncRNA
chr14	75578556	75578688	1	75578624	75578625	55640	FLVCR2	-	75568620	-9936	lncRNA
chr9	83247893	83248027	1	83247965	83247966	257019	FRMD3	-	83242990	-4903	protein_coding
chr11	94543698	94544898	6	94544016	94544017	2526	FUT4	+	94543851	-153	protein_coding
chr19	2469662	2469843	1	2469667	2469668	4616	GADD45B	+	2476127	-6465	protein_coding
chr19	2474578	2476648	10	2475623	2475624	4616	GADD45B	+	2476127	-1549	protein_coding
chr9	89603086	89603239	2	89603166	89603167	10912	GADD45G	-	89595009	-8077	lncRNA
chr9	89603661	89603976	3	89603869	89603870	10912	GADD45G	-	89595009	-8652	lncRNA
chr9	89604023	89604188	1	89604108	89604109	10912	GADD45G	-	89595009	-9014	lncRNA
chr9	89604825	89605186	3	89604949	89604950	10912	GADD45G	-	89595009	-9816	lncRNA
chr14	87940426	87940668	1	87940562	87940563	2581	GALC	-	87933014	-7412	protein_coding
chr1	89267026	89267179	1	89267062	89267063	115362	GBP5	-	89258950	-8076	protein_coding
chr1	89363792	89363928	1	89363877	89363878	163351	GBP6	+	89363877	-85	protein_coding
chr2	20665727	20665851	1	20665775	20665776	151449	GDF7	+	20667144	-1417	protein_coding
chr2	20666576	20666713	1	20666615	20666616	151449	GDF7	+	20667144	-568	protein_coding
chr2	20666810	20667066	1	20666895	20666896	151449	GDF7	+	20667144	-334	protein_coding
chr2	38778113	38778270	1	38778178	38778179	79833	GEMIN6	+	38778210	-97	protein_coding
chr7	100680470	100680595	1	100680569	100680570	64599	GIGYF1	-	100679506	-964	protein_coding
chrX	30652570	30652725	2	30652641	30652642	2710	GK	+	30653348	-778	protein_coding
chrX	30653072	30653281	2	30653167	30653168	2710	GK	+	30653348	-276	protein_coding
chr1	156601333	156602366	6	156601927	156601928	54865	GPATCH4	+	156604308	-2975	protein_coding
chr2	156431139	156431299	1	156431268	156431269	2820	GPD2	+	156435290	-4151	protein_coding
chr3	49357835	49358041	3	49357920	49357921	2876	GPX1	-	49357171	-664	protein_coding
chr3	49358242	49358926	5	49358494	49358495	2876	GPX1	-	49357171	-1071	protein_coding
chr12	52005804	52006154	2	52005956	52005957	160622	GRASP	-	51996946	-8858	lncRNA
chr17	39730087	39730237	1	39730175	39730176	2886	GRB7	-	39727938	-2149	protein_coding
chr17	39730365	39730720	3	39730497	39730498	2886	GRB7	-	39727938	-2427	protein_coding
chr2	9950843	9951911	6	9951347	9951348	29841	GRHL1	+	9951693	-850	protein_coding
chr9	101578410	101578575	1	101578504	101578505	116443	GRIN3A	-	101569352	-9058	protein_coding
chr1	228130978	228131242	3	228131132	228131133	2987	GUK1	+	228140084	-9106	protein_coding
chr1	228138021	228138510	6	228138256	228138257	2987	GUK1	+	228140084	-2063	protein_coding
chr1	228139810	228140787	5	228140157	228140158	2987	GUK1	+	228140084	-274	protein_coding
chr2	126655719	126656008	1	126655890	126655891	2995	GYPC	+	126655935	-216	protein_coding
chr12	122827380	122827531	1	122827466	122827467	9026	HIP1R	+	122834498	-7118	protein_coding
chr6	33009424	33009546	1	33009526	33009527	3111	HLA-DOA	-	33004182	-5242	protein_coding
chr6	29723067	29723525	2	29723351	29723352	3134	HLA-F	+	29723340	-273	protein_coding
chr15	82845188	82845299	1	82845263	82845264	9455	HOMER2	-	82836946	-8242	protein_coding
chr19	10262914	10263286	2	10263103	10263104	3383	ICAM1	+	10271120	-8206	protein_coding
chr19	10269553	10270812	7	10270123	10270124	3383	ICAM1	+	10271120	-1567	protein_coding
chr19	10270839	10271429	6	10271253	10271254	3383	ICAM1	+	10271120	-281	protein_coding
chr1	23558191	23558353	2	23558249	23558250	3399	ID3	-	23557926	-265	protein_coding
chr1	23558397	23558734	3	23558456	23558457	3399	ID3	-	23557926	-471	protein_coding
chr1	23559073	23560027	5	23559483	23559484	3399	ID3	-	23557926	-1147	protein_coding
chr1	23562397	23562541	1	23562482	23562483	3399	ID3	-	23557926	-4471	protein_coding
chr1	23567259	23567450	1	23567348	23567349	3399	ID3	-	23557926	-9333	protein_coding
chr8	39913758	39913865	1	39913807	39913808	3620	IDO1	+	39913891	-133	protein_coding
chr17	42998113	42998655	4	42998282	42998283	3430	IFI35	+	43006784	-8671	protein_coding
chr17	43006674	43006922	2	43006791	43006792	3430	IFI35	+	43006784	-110	protein_coding
chr10	89327776	89327944	1	89327903	89327904	3437	IFIT3	+	89327997	-221	protein_coding
chr11	308226	308379	2	308248	308249	8519	IFITM1	+	314040	-5814	protein_coding
chr11	312114	312258	1	312237	312238	8519	IFITM1	+	314040	-1926	protein_coding
chr11	313959	314327	1	314072	314073	8519	IFITM1	+	314040	-81	protein_coding
chr4	141635793	141636121	4	141635923	141635924	3600	IL15	+	141636583	-790	protein_coding
chr4	141636297	141637365	6	141636877	141636878	3600	IL15	+	141636583	-286	protein_coding
chr16	28501140	28501263	1	28501203	28501204	246778	IL27	-	28499362	-1778	protein_coding
chr16	28506725	28507017	2	28506837	28506838	246778	IL27	-	28499362	-7363	protein_coding
chr16	28507237	28507394	1	28507304	28507305	246778	IL27	-	28499362	-7875	protein_coding
chr16	28507975	28508378	3	28508201	28508202	246778	IL27	-	28499362	-8613	protein_coding
chr3	121992675	121993232	5	121992936	121992937	286676	ILDR1	+	121997323	-4648	lncRNA
chr3	121995155	121995729	3	121995376	121995377	286676	ILDR1	+	121997323	-2168	lncRNA
chr11	6600991	6601344	2	6601122	6601123	3611	ILK	+	6603708	-2717	protein_coding
chr11	6603287	6604037	5	6603584	6603585	3611	ILK	+	6603708	-421	protein_coding
chr3	49025469	49025794	2	49025629	49025630	3615	IMPDH2	-	49024325	-1144	protein_coding
chr3	49028803	49028998	1	49028913	49028914	3615	IMPDH2	-	49024325	-4478	protein_coding
chr3	49029130	49029628	4	49029462	49029463	3615	IMPDH2	-	49024325	-4805	protein_coding
chr5	132485444	132485578	1	132485533	132485534	3659	IRF1	-	132481609	-3835	protein_coding
chr5	132487149	132487443	1	132487251	132487252	3659	IRF1	-	132481609	-5540	protein_coding
chr5	132488258	132488402	1	132488377	132488378	3659	IRF1	-	132481609	-6649	protein_coding
chr5	132489151	132489278	1	132489197	132489198	3659	IRF1	-	132481609	-7542	protein_coding
chr5	132489975	132490297	2	132490223	132490224	3659	IRF1	-	132481609	-8366	protein_coding
chr5	132490492	132491156	4	132490916	132490917	3659	IRF1	-	132481609	-8883	protein_coding
chr5	132491355	132491624	2	132491468	132491469	3659	IRF1	-	132481609	-9746	protein_coding
chr17	44374957	44375138	2	44375050	44375051	3674	ITGA2B	-	44372181	-2776	protein_coding
chr17	47253779	47254370	5	47253988	47253989	3690	ITGB3	+	47253842	-63	protein_coding
chr3	124768769	124769080	1	124769016	124769017	3693	ITGB5	-	124761948	-6821	protein_coding
chr9	4984550	4985598	5	4985116	4985117	3717	JAK2	+	4985086	-536	protein_coding
chr17	70168881	70169027	1	70168996	70168997	3759	KCNJ2	-	70159532	-9349	lncRNA
chr17	70169083	70169508	4	70169310	70169311	3759	KCNJ2	-	70159532	-9551	lncRNA
chr19	34253139	34253498	1	34253415	34253416	9710	KIAA0355	+	34254554	-1415	protein_coding
chr19	34253596	34253703	1	34253657	34253658	9710	KIAA0355	+	34254554	-958	protein_coding
chr19	34254311	34254623	4	34254481	34254482	9710	KIAA0355	+	34254554	-243	protein_coding
chr22	50538290	50538463	3	50538400	50538401	113730	KLHDC7B	-	50535899	-2391	lncRNA
chr22	50538571	50538725	1	50538677	50538678	113730	KLHDC7B	-	50535899	-2672	lncRNA
chr22	50539174	50539912	5	50539576	50539577	113730	KLHDC7B	-	50535899	-3275	lncRNA
chr22	50540956	50541354	2	50541133	50541134	113730	KLHDC7B	-	50535899	-5057	lncRNA
chr22	50542452	50542924	2	50542569	50542570	113730	KLHDC7B	-	50535899	-6553	lncRNA
chr22	50544050	50544600	4	50544430	50544431	113730	KLHDC7B	-	50535899	-8151	lncRNA
chr1	205339763	205340010	2	205339902	205339903	55220	KLHDC8A	-	205336061	-3702	protein_coding
chr22	29071463	29071791	3	29071575	29071576	83999	KREMEN1	+	29073035	-1572	protein_coding
chr22	29071801	29071955	1	29071883	29071884	83999	KREMEN1	+	29073035	-1234	protein_coding
chr22	29072781	29072982	3	29072879	29072880	83999	KREMEN1	+	29073035	-254	protein_coding
chr15	63121643	63122119	3	63121827	63121828	114294	LACTB	-	63111806	-9837	lncRNA
chr20	62318896	62319024	1	62318940	62318941	3911	LAMA5	-	62309060	-9836	protein_coding
chr4	17576812	17577879	4	17577203	17577204	51056	LAP3	+	17577304	-492	protein_coding
chr5	170254225	170254414	2	170254298	170254299	3937	LCP2	-	170246233	-7992	protein_coding
chr19	11089242	11089666	3	11089439	11089440	3949	LDLR	-	11079432	-9810	lncRNA
chr19	54339057	54339192	1	54339133	54339134	23547	LILRA4	-	54333185	-5872	protein_coding
chr7	74083156	74083273	1	74083221	74083222	3984	LIMK1	+	74083804	-648	protein_coding
chr7	74083422	74083792	4	74083626	74083627	3984	LIMK1	+	74083804	-382	protein_coding
chr5	126769179	126769345	1	126769242	126769243	4001	LMNB1	+	126776623	-7444	protein_coding
chr5	126776502	126777976	5	126777168	126777169	4001	LMNB1	+	126776623	-121	protein_coding
chr9	110875289	110875673	2	110875474	110875475	1902	LPAR1	-	110873252	-2037	protein_coding
chr16	55503216	55503341	1	55503301	55503302	54947	LPCAT2	+	55509055	-5839	protein_coding
chr8	104497320	104497838	4	104497650	104497651	29967	LRP12	-	104489231	-8089	protein_coding
chr8	144508083	144509580	6	144508795	144508796	9684	LRRC14	-	144507965	-118	protein_coding
chr8	144509593	144510114	3	144509838	144509839	9684	LRRC14	-	144507965	-1628	protein_coding
chr8	144513940	144514276	2	144514031	144514032	9684	LRRC14	-	144507965	-5975	protein_coding
chr8	144514865	144515019	1	144514939	144514940	9684	LRRC14	-	144507965	-6900	protein_coding
chr8	144515036	144515431	5	144515175	144515176	9684	LRRC14	-	144507965	-7071	protein_coding
chr8	144516955	144517156	1	144517040	144517041	9684	LRRC14	-	144507965	-8990	protein_coding
chr8	144517624	144518165	4	144517932	144517933	9684	LRRC14	-	144507965	-9659	protein_coding
chr19	43798646	43798924	1	43798874	43798875	284348	LYPD5	-	43795927	-2719	protein_coding
chr15	51726377	51726685	4	51726495	51726496	256586	LYSMD2	-	51723011	-3366	protein_coding
chr15	51731511	51732204	4	51731909	51731910	256586	LYSMD2	-	51723011	-8500	protein_coding
chr20	32819690	32819928	3	32819830	32819831	22919	MAPRE1	+	32819780	-90	protein_coding
chr16	89910393	89910548	2	89910467	89910468	4157	MC1R	+	89917879	-7486	protein_coding
chr16	89910714	89910839	1	89910786	89910787	4157	MC1R	+	89917879	-7165	protein_coding
chr16	89911362	89911486	1	89911410	89911411	4157	MC1R	+	89917879	-6517	protein_coding
chr16	89917753	89918336	3	89918032	89918033	4157	MC1R	+	89917879	-126	protein_coding
chr3	151085487	151085916	3	151085619	151085620	116931	MED12L	+	151085665	-178	protein_coding
chr3	127691549	127691710	2	127691626	127691627	11343	MGLL	-	127689062	-2487	protein_coding
chr22	17788285	17788487	1	17788430	17788431	57553	MICAL3	-	17787649	-636	protein_coding
chr22	17795008	17795201	2	17795083	17795084	57553	MICAL3	-	17787649	-7359	protein_coding
chr22	17795237	17795491	2	17795378	17795379	57553	MICAL3	-	17787649	-7588	protein_coding
chr22	17795666	17796680	6	17796000	17796001	57553	MICAL3	-	17787649	-8017	protein_coding
chr22	17796840	17797096	1	17797082	17797083	57553	MICAL3	-	17787649	-9191	protein_coding
chr6	31493874	31494071	3	31493954	31493955	4277	MICB	+	31494881	-1007	protein_coding
chr3	69739265	69739502	2	69739367	69739368	4286	MITF	+	69739464	-199	protein_coding
chr22	23762970	23763098	1	23763073	23763074	4320	MMP11	+	23772849	-9879	lncRNA
chr22	23766746	23766935	1	23766844	23766845	4320	MMP11	+	23772849	-6103	lncRNA
chr22	23767630	23768660	5	23768239	23768240	4320	MMP11	+	23772849	-5219	lncRNA
chr22	23769130	23769477	2	23769181	23769182	4320	MMP11	+	23772849	-3719	lncRNA
chr11	60454308	60454543	1	60454362	60454363	931	MS4A1	+	60455809	-1501	protein_coding
chr11	60455332	60455949	5	60455677	60455678	931	MS4A1	+	60455809	-477	protein_coding
chr2	74198517	74198921	4	74198652	74198653	10797	MTHFD2	+	74198563	-46	protein_coding
chr16	86530413	86530520	1	86530445	86530446	64779	MTHFSD	-	86530178	-235	protein_coding
chr1	1355496	1355683	1	1355591	1355592	54587	MXRA8	-	1352689	-2807	protein_coding
chr1	1359354	1359697	4	1359486	1359487	54587	MXRA8	-	1352689	-6665	protein_coding
chr1	1359727	1359838	1	1359765	1359766	54587	MXRA8	-	1352689	-7038	protein_coding
chr1	1361010	1361226	2	1361114	1361115	54587	MXRA8	-	1352689	-8321	protein_coding
chr17	32492938	32493186	2	32493067	32493068	4642	MYO1D	-	32492522	-416	protein_coding
chr17	32493380	32493557	1	32493457	32493458	4642	MYO1D	-	32492522	-858	protein_coding
chr17	32497573	32497822	1	32497730	32497731	4642	MYO1D	-	32492522	-5051	protein_coding
chr10	93313922	93314065	1	93314011	93314012	26509	MYOF	-	93306429	-7493	protein_coding
chr5	178113102	178113780	4	178113553	178113554	23138	N4BP3	+	178113506	-404	protein_coding
chr12	57086575	57086729	1	57086688	57086689	4665	NAB2	+	57089114	-2539	protein_coding
chr12	57086935	57088326	5	57087548	57087549	4665	NAB2	+	57089114	-2179	protein_coding
chr12	57088399	57088846	3	57088619	57088620	4665	NAB2	+	57089114	-715	protein_coding
chr12	57088972	57089312	3	57089140	57089141	4665	NAB2	+	57089114	-142	protein_coding
chr19	50358497	50358776	3	50358607	50358608	9476	NAPSA	-	50358472	-25	protein_coding
chr19	50358952	50359242	2	50359028	50359029	9476	NAPSA	-	50358472	-480	protein_coding
chr19	50359361	50359515	1	50359378	50359379	9476	NAPSA	-	50358472	-889	protein_coding
chr19	50364626	50364819	3	50364718	50364719	9476	NAPSA	-	50358472	-6154	protein_coding
chr19	50365735	50366100	1	50365996	50365997	9476	NAPSA	-	50358472	-7263	protein_coding
chr16	56980922	56981167	2	56981032	56981033	84166	NLRC5	+	56989547	-8625	protein_coding
chr16	56981438	56981610	1	56981483	56981484	84166	NLRC5	+	56989547	-8109	protein_coding
chr16	56989241	56990375	7	56989766	56989767	84166	NLRC5	+	56989547	-306	protein_coding
chr7	151339987	151340223	2	151340110	151340111	51667	NUB1	+	151341699	-1712	protein_coding
chr7	151341454	151342265	8	151341869	151341870	51667	NUB1	+	151341699	-245	protein_coding
chr19	48900213	48900356	1	48900278	48900279	4924	NUCB1	+	48900312	-99	protein_coding
chr12	57213393	57213561	1	57213481	57213482	11247	NXPH4	+	57216794	-3401	protein_coding
chr12	57214396	57214514	1	57214447	57214448	11247	NXPH4	+	57216794	-2398	protein_coding
chr12	57215845	57215972	1	57215901	57215902	11247	NXPH4	+	57216794	-949	protein_coding
chr12	57216062	57216248	2	57216186	57216187	11247	NXPH4	+	57216794	-732	protein_coding
chr12	57216347	57216524	1	57216410	57216411	11247	NXPH4	+	57216794	-447	protein_coding
chr12	57216577	57216750	1	57216671	57216672	11247	NXPH4	+	57216794	-217	protein_coding
chr3	31662437	31662555	1	31662460	31662461	114884	OSBPL10	-	31660825	-1612	protein_coding
chr3	31662879	31663013	1	31662923	31662924	114884	OSBPL10	-	31660825	-2054	protein_coding
chr12	121129015	121129151	1	121129063	121129064	5027	P2RX7	+	121132819	-3804	protein_coding
chr12	121129174	121129439	2	121129282	121129283	5027	P2RX7	+	121132819	-3645	protein_coding
chr4	74930294	74930428	1	74930342	74930343	25849	PARM1	+	74933116	-2822	protein_coding
chr4	74932915	74933287	1	74933114	74933115	25849	PARM1	+	74933116	-201	protein_coding
chr3	122679221	122679343	1	122679294	122679295	54625	PARP14	+	122680726	-1505	protein_coding
chr3	122679398	122679614	2	122679510	122679511	54625	PARP14	+	122680726	-1328	protein_coding
chr3	122679725	122679835	1	122679746	122679747	54625	PARP14	+	122680726	-1001	protein_coding
chr3	122680429	122680955	5	122680771	122680772	54625	PARP14	+	122680726	-297	protein_coding
chr3	122533959	122534135	2	122534029	122534030	83666	PARP9	-	122527924	-6035	protein_coding
chr22	43993283	43993406	1	43993345	43993346	29780	PARVB	+	43999164	-5881	protein_coding
chr22	43996161	43996598	4	43996395	43996396	29780	PARVB	+	43999164	-3003	protein_coding
chr9	36834862	36834989	1	36834918	36834919	5079	PAX5	-	36833269	-1593	protein_coding
chr1	154951974	154952132	1	154952057	154952058	57326	PBXIP1	-	154944080	-7894	protein_coding
chr11	66851966	66852090	1	66852049	66852050	5091	PC	+	66858420	-6454	protein_coding
chr11	66854960	66855099	1	66855067	66855068	5091	PC	+	66858420	-3460	protein_coding
chr11	66855906	66857344	8	66856558	66856559	5091	PC	+	66858420	-2514	protein_coding
chr9	5510423	5510599	2	5510504	5510505	80380	PDCD1LG2	+	5510438	-15	protein_coding
chr1	156892421	156892566	1	156892478	156892479	375033	PEAR1	+	156893697	-1276	protein_coding
chrX	119235964	119236568	4	119236194	119236195	10857	PGRMC1	+	119236245	-281	protein_coding
chr1	204431442	204431579	1	204431510	204431511	5287	PIK3C2B	-	204422630	-8812	protein_coding
chr6	37161184	37161364	1	37161308	37161309	5292	PIM1	+	37170152	-8968	protein_coding
chr6	37164572	37164783	1	37164669	37164670	5292	PIM1	+	37170152	-5580	protein_coding
chr6	37169581	37170259	4	37169962	37169963	5292	PIM1	+	37170152	-571	protein_coding
chr1	20119470	20119683	1	20119576	20119577	26279	PLA2G2D	-	20111939	-7531	protein_coding
chr2	68362072	68362322	3	68362197	68362198	5341	PLEK	-	68355282	-6790	lncRNA
chr2	68365130	68365504	2	68365241	68365242	5341	PLEK	-	68355282	-9848	lncRNA
chr6	150599169	150599290	1	150599203	150599204	57480	PLEKHG1	+	150599885	-716	protein_coding
chr6	150599748	150600026	3	150599899	150599900	57480	PLEKHG1	+	150599885	-137	protein_coding
chr1	6471232	6471339	1	6471301	6471302	57449	PLEKHG5	-	6466092	-5140	protein_coding
chr1	6475528	6475769	2	6475677	6475678	57449	PLEKHG5	-	6466092	-9436	protein_coding
chr1	6475891	6476016	1	6475971	6475972	57449	PLEKHG5	-	6466092	-9799	protein_coding
chrX	153764012	153764247	2	153764125	153764126	5365	PLXNB3	-	153754196	-9816	lncRNA
chr20	57653644	57653751	1	57653652	57653653	56937	PMEPA1	-	57648392	-5252	protein_coding
chr20	57654374	57654594	1	57654395	57654396	56937	PMEPA1	-	57648392	-5982	protein_coding
chr20	57657614	57657741	1	57657646	57657647	56937	PMEPA1	-	57648392	-9222	protein_coding
chr8	42330049	42330246	2	42330147	42330148	5423	POLB	+	42338452	-8403	protein_coding
chr8	42330961	42331660	3	42331265	42331266	5423	POLB	+	42338452	-7491	protein_coding
chr8	42331751	42331858	1	42331807	42331808	5423	POLB	+	42338452	-6701	protein_coding
chr8	42337978	42338254	2	42338095	42338096	5423	POLB	+	42338452	-474	protein_coding
chr8	42338289	42338669	5	42338506	42338507	5423	POLB	+	42338452	-163	protein_coding
chr12	106357580	106357968	3	106357729	106357730	55703	POLR3B	+	106357712	-132	protein_coding
chr5	149729941	149732357	18	149730986	149730987	133522	PPARGC1B	+	149730302	-361	protein_coding
chr1	112714057	112714250	2	112714149	112714150	333926	PPM1J	+	112719994	-5937	protein_coding
chr1	112714906	112715506	4	112715229	112715230	333926	PPM1J	+	112719994	-5088	protein_coding
chr1	112716378	112716542	2	112716437	112716438	333926	PPM1J	+	112719994	-3616	protein_coding
chr1	112717574	112717699	1	112717591	112717592	333926	PPM1J	+	112719994	-2420	protein_coding
chr1	112718760	112719042	3	112718854	112718855	333926	PPM1J	+	112719994	-1234	protein_coding
chr12	107737018	107737205	2	107737102	107737103	11108	PRDM4	+	107742866	-5848	lncRNA
chr1	173476731	173477175	4	173476963	173476964	9588	PRDX6	+	173477335	-604	protein_coding
chr7	107044385	107044531	1	107044498	107044499	5577	PRKAR2B	+	107044705	-320	protein_coding
chr2	127416020	127416326	3	127416150	127416151	5624	PROC	+	127418143	-2123	protein_coding
chrX	12791043	12791213	1	12791144	12791145	5634	PRPS2	+	12791355	-312	protein_coding
chr17	59155087	59155722	3	59155404	59155405	55771	PRR11	+	59155355	-268	protein_coding
chr11	32829603	32829914	4	32829736	32829737	79056	PRRG4	+	32829756	-153	protein_coding
chr10	24850854	24851237	4	24851040	24851041	56952	PRTFDC1	-	24848614	-2240	protein_coding
chr6	32840742	32840899	2	32840818	32840819	5696	PSMB8	+	32850717	-9975	lncRNA
chr6	32843780	32844255	4	32844007	32844008	5696	PSMB8	+	32850717	-6937	lncRNA
chr6	32844278	32845005	4	32844659	32844660	5696	PSMB8	+	32850717	-6439	lncRNA
chr6	32845604	32845935	2	32845674	32845675	5696	PSMB8	+	32850717	-5113	lncRNA
chr6	32844278	32845005	4	32844659	32844660	5698	PSMB9	-	32844192	-86	protein_coding
chr6	32845604	32845935	2	32845674	32845675	5698	PSMB9	-	32844192	-1412	protein_coding
chr6	32853102	32854380	9	32853778	32853779	5698	PSMB9	-	32844192	-8910	protein_coding
chr14	24146500	24147173	5	24146748	24146749	5721	PSME2	+	24153365	-6865	protein_coding
chr14	24147224	24147842	3	24147480	24147481	5721	PSME2	+	24153365	-6141	protein_coding
chr14	24149513	24149646	1	24149590	24149591	5721	PSME2	+	24153365	-3852	protein_coding
chr13	110525694	110526181	2	110525974	110525975	55647	RAB20	-	110523066	-2628	protein_coding
chr13	110531770	110532119	4	110531935	110531936	55647	RAB20	-	110523066	-8704	protein_coding
chr18	54717732	54717945	4	54717822	54717823	5874	RAB27B	+	54717842	-110	protein_coding
chr1	229270900	229271370	3	229271059	229271060	5867	RAB4A	+	229271062	-162	protein_coding
chr7	45154721	45154876	1	45154803	45154804	10268	RAMP3	+	45157778	-3057	protein_coding
chr17	17494544	17494669	1	17494595	17494596	51655	RASD1	-	17494437	-107	protein_coding
chr17	17496266	17496602	3	17496483	17496484	51655	RASD1	-	17494437	-1829	protein_coding
chr17	17496720	17497063	2	17496964	17496965	51655	RASD1	-	17494437	-2283	protein_coding
chr11	32090891	32091038	1	32090918	32090919	5954	RCN1	+	32091074	-183	protein_coding
chr14	67680189	67680461	2	67680307	67680308	51109	RDH11	-	67676800	-3389	protein_coding
chr17	76473600	76473825	1	76473746	76473747	79651	RHBDF2	-	76470893	-2707	protein_coding
chr17	76479724	76479964	2	76479810	76479811	79651	RHBDF2	-	76470893	-8831	protein_coding
chr8	89757525	89758328	4	89757967	89757968	8767	RIPK2	+	89757783	-258	protein_coding
chr8	66428769	66429390	4	66429247	66429248	23212	RRS1	-	66419014	-9755	lncRNA
chr3	187368299	187368546	1	187368405	187368406	64108	RTP4	+	187368385	-86	protein_coding
chr17	50113966	50114096	1	50114039	50114040	201191	SAMD14	-	50110040	-3926	protein_coding
chr17	50117266	50117568	4	50117413	50117414	201191	SAMD14	-	50110040	-7226	protein_coding
chr10	100346424	100346903	4	100346541	100346542	6319	SCD	+	100347233	-809	protein_coding
chr10	100346985	100347305	3	100347113	100347114	6319	SCD	+	100347233	-248	protein_coding
chr17	82321434	82321694	3	82321546	82321547	6398	SECTM1	-	82321024	-410	protein_coding
chr1	169594386	169594816	3	169594610	169594611	6403	SELP	-	169588849	-5537	protein_coding
chr1	169595890	169596029	1	169595953	169595954	6403	SELP	-	169588849	-7041	protein_coding
chr1	151135875	151136030	1	151135933	151135934	10500	SEMA6C	-	151131685	-4190	protein_coding
chr17	7552638	7553043	3	7552833	7552834	26168	SENP3	+	7561919	-9281	protein_coding
chr17	7557985	7558515	2	7558193	7558194	26168	SENP3	+	7561919	-3934	protein_coding
chr17	7558686	7558838	1	7558740	7558741	26168	SENP3	+	7561919	-3233	protein_coding
chr17	7560402	7560594	2	7560529	7560530	26168	SENP3	+	7561919	-1517	protein_coding
chr17	7561042	7561315	3	7561168	7561169	26168	SENP3	+	7561919	-877	protein_coding
chr17	7561381	7561509	1	7561433	7561434	26168	SENP3	+	7561919	-538	protein_coding
chr17	7561638	7562126	4	7561821	7561822	26168	SENP3	+	7561919	-281	protein_coding
chr7	101126129	101126381	2	101126270	101126271	5054	SERPINE1	+	101127104	-975	protein_coding
chr2	179106698	179106823	1	179106760	179106761	91404	SESTD1	-	179101678	-5020	protein_coding
chr10	79938917	79939109	1	79939003	79939004	6441	SFTPD	-	79937740	-1177	protein_coding
chr4	169098098	169098407	2	169098242	169098243	57630	SH3RF1	-	169094259	-3839	protein_coding
chr4	169098552	169098815	2	169098699	169098700	57630	SH3RF1	-	169094259	-4293	protein_coding
chr4	169100933	169101083	1	169101027	169101028	57630	SH3RF1	-	169094259	-6674	protein_coding
chr19	16829286	16829594	3	16829409	16829410	23309	SIN3B	+	16829398	-112	protein_coding
chr20	62952439	62952879	3	62952729	62952730	63910	SLC17A9	+	62952690	-251	protein_coding
chr2	112636605	112636891	2	112636718	112636719	6574	SLC20A1	-	112635938	-667	lncRNA
chr2	112645370	112646428	6	112646018	112646019	6574	SLC20A1	-	112635938	-9432	lncRNA
chr11	57527296	57527410	1	57527339	57527340	219537	SMTNL1	-	57526841	-455	protein_coding
chr11	57530375	57530720	2	57530482	57530483	219537	SMTNL1	-	57526841	-3534	protein_coding
chr11	57530751	57531158	3	57531009	57531010	219537	SMTNL1	-	57526841	-3910	protein_coding
chr16	50666787	50667032	1	50666941	50666942	124460	SNX20	+	50676300	-9513	lncRNA
chr15	64144433	64145312	4	64144811	64144812	79856	SNX22	+	64151698	-7265	protein_coding
chr15	64151318	64151604	2	64151457	64151458	79856	SNX22	+	64151698	-380	protein_coding
chr16	11254522	11254715	1	11254585	11254586	8651	SOCS1	-	11254417	-105	protein_coding
chr16	11254779	11256635	9	11255848	11255849	8651	SOCS1	-	11254417	-362	protein_coding
chr16	11257342	11257511	2	11257432	11257433	8651	SOCS1	-	11254417	-2925	protein_coding
chr16	11258762	11259246	2	11258947	11258948	8651	SOCS1	-	11254417	-4345	protein_coding
chr16	11263888	11264186	2	11264054	11264055	8651	SOCS1	-	11254417	-9471	protein_coding
chr5	151662235	151662556	2	151662326	151662327	6678	SPARC	-	151661096	-1139	protein_coding
chr5	151662837	151663263	4	151663048	151663049	6678	SPARC	-	151661096	-1741	protein_coding
chr16	89505495	89505748	3	89505619	89505620	6687	SPG7	+	89508379	-2884	protein_coding
chr16	89507618	89507767	1	89507715	89507716	6687	SPG7	+	89508379	-761	protein_coding
chr16	89507790	89508810	4	89508299	89508300	6687	SPG7	+	89508379	-589	protein_coding
chr20	37335734	37335968	1	37335799	37335800	6714	SRC	-	37334685	-1049	lncRNA
chr20	37336137	37336357	1	37336242	37336243	6714	SRC	-	37334685	-1452	lncRNA
chr20	37336408	37337100	4	37336799	37336800	6714	SRC	-	37334685	-1723	lncRNA
chr20	37337507	37337826	2	37337713	37337714	6714	SRC	-	37334685	-2822	lncRNA
chr20	37342769	37342894	1	37342816	37342817	6714	SRC	-	37334685	-8084	lncRNA
chr20	37343638	37343834	1	37343793	37343794	6714	SRC	-	37334685	-8953	lncRNA
chr9	121340800	121340961	1	121340875	121340876	2040	STOM	-	121338987	-1813	protein_coding
chr3	151871772	151871966	1	151871859	151871860	56670	SUCNR1	+	151873643	-1871	protein_coding
chr10	69172364	69172532	1	69172416	69172417	6832	SUPV3L1	+	69180234	-7870	protein_coding
chr10	69179792	69180348	4	69180161	69180162	6832	SUPV3L1	+	69180234	-442	protein_coding
chr9	133335446	133335648	1	133335599	133335600	6838	SURF6	-	133328776	-6670	protein_coding
chr9	133336011	133336511	5	133336248	133336249	6838	SURF6	-	133328776	-7235	protein_coding
chr5	150582828	150583007	1	150582913	150582914	11346	SYNPO	+	150586026	-3198	protein_coding
chr6	32845604	32845935	2	32845674	32845675	6890	TAP1	+	32855209	-9605	protein_coding
chr6	32853102	32854380	9	32853778	32853779	6890	TAP1	+	32855209	-2107	protein_coding
chr6	32854385	32854625	1	32854424	32854425	6890	TAP1	+	32855209	-824	protein_coding
chr16	30091658	30092302	4	30092094	30092095	6911	TBX6	-	30085793	-5865	protein_coding
chr16	30092340	30092938	4	30092749	30092750	6911	TBX6	-	30085793	-6547	protein_coding
chr16	30095291	30095559	2	30095409	30095410	6911	TBX6	-	30085793	-9498	protein_coding
chr22	30606771	30606909	1	30606834	30606835	6948	TCN2	+	30607083	-312	protein_coding
chr19	49343214	49343514	2	49343374	49343375	8463	TEAD2	-	49340595	-2619	protein_coding
chr18	3402058	3402245	1	3402139	3402140	7050	TGIF1	+	3411927	-9869	protein_coding
chr4	112279121	112279306	2	112279203	112279204	92610	TIFA	-	112274537	-4584	protein_coding
chr4	112279510	112279693	1	112279596	112279597	92610	TIFA	-	112274537	-4973	protein_coding
chr4	112284129	112284257	1	112284190	112284191	92610	TIFA	-	112274537	-9592	protein_coding
chr4	112284418	112284555	1	112284478	112284479	92610	TIFA	-	112274537	-9881	protein_coding
chr3	45225117	45225446	3	45225309	45225310	25907	TMEM158	-	45224466	-651	protein_coding
chr3	45225578	45225740	1	45225684	45225685	25907	TMEM158	-	45224466	-1112	protein_coding
chr3	45225947	45226081	1	45225994	45225995	25907	TMEM158	-	45224466	-1481	protein_coding
chr3	45226171	45226563	1	45226284	45226285	25907	TMEM158	-	45224466	-1705	protein_coding
chr3	172512417	172512715	2	172512580	172512581	8743	TNFSF10	-	172505508	-6909	protein_coding
chr12	112125284	112125719	3	112125494	112125495	10906	TRAFD1	+	112125545	-261	protein_coding
chr11	4393425	4393809	1	4393715	4393716	6737	TRIM21	-	4384897	-8528	protein_coding
chr11	5684693	5685051	3	5684852	5684853	10346	TRIM22	+	5689790	-5097	protein_coding
chr11	5689654	5689921	2	5689869	5689870	10346	TRIM22	+	5689790	-136	protein_coding
chr13	44435128	44435255	1	44435186	44435187	8848	TSC22D1	-	44432143	-2985	protein_coding
chr13	44435321	44435444	1	44435346	44435347	8848	TSC22D1	-	44432143	-3178	protein_coding
chr12	3073529	3073638	1	3073570	3073571	10867	TSPAN9	+	3077355	-3826	protein_coding
chr12	3076818	3076972	1	3076890	3076891	10867	TSPAN9	+	3077355	-537	protein_coding
chr12	3077047	3077253	1	3077130	3077131	10867	TSPAN9	+	3077355	-308	protein_coding
chr12	3077317	3077496	1	3077412	3077413	10867	TSPAN9	+	3077355	-38	protein_coding
chr14	70641139	70641412	3	70641301	70641302	23508	TTC9	+	70641916	-777	protein_coding
chr14	70641741	70642440	2	70642086	70642087	23508	TTC9	+	70641916	-175	protein_coding
chr20	59006267	59006676	3	59006442	59006443	81027	TUBB1	+	59016026	-9759	protein_coding
chr20	59006691	59006883	1	59006776	59006777	81027	TUBB1	+	59016026	-9335	protein_coding
chr20	59006929	59007563	2	59007255	59007256	81027	TUBB1	+	59016026	-9097	protein_coding
chr20	59007679	59008440	5	59008077	59008078	81027	TUBB1	+	59016026	-8347	protein_coding
chr17	44209855	44210036	1	44209969	44209970	7343	UBTF	-	44205036	-4819	protein_coding
chr17	44210348	44210989	4	44210534	44210535	7343	UBTF	-	44205036	-5312	protein_coding
chr17	44212971	44213142	1	44213031	44213032	7343	UBTF	-	44205036	-7935	protein_coding
chr17	44213635	44213760	1	44213745	44213746	7343	UBTF	-	44205036	-8599	protein_coding
chr17	8162594	8162749	1	8162654	8162655	6844	VAMP2	-	8159147	-3447	protein_coding
chr17	8162764	8163046	3	8162902	8162903	6844	VAMP2	-	8159147	-3617	protein_coding
chr2	85578920	85579045	1	85578976	85578977	10791	VAMP5	+	85584431	-5511	protein_coding
chr2	85579356	85579463	1	85579430	85579431	10791	VAMP5	+	85584431	-5075	protein_coding
chr2	85579648	85579805	1	85579737	85579738	10791	VAMP5	+	85584431	-4783	protein_coding
chr2	85584165	85584505	2	85584275	85584276	10791	VAMP5	+	85584431	-266	protein_coding
chr10	73992029	73992255	2	73992141	73992142	7414	VCL	+	73998114	-6085	protein_coding
chr10	73993302	73993502	2	73993390	73993391	7414	VCL	+	73998114	-4812	protein_coding
chr10	73997743	73998688	7	73998252	73998253	7414	VCL	+	73998114	-371	protein_coding
chr12	118064677	118064794	1	118064706	118064707	54621	VSIG10	-	118063593	-1084	protein_coding
chr2	223881946	223882140	3	223882030	223882031	57590	WDFY1	-	223875348	-6598	protein_coding
chr2	223884565	223884784	2	223884652	223884653	57590	WDFY1	-	223875348	-9217	protein_coding
chr4	6250752	6250954	1	6250884	6250885	7466	WFS1	+	6260368	-9616	protein_coding
chr4	6257342	6257490	1	6257443	6257444	7466	WFS1	+	6260368	-3026	protein_coding
chr4	6258845	6259106	3	6258997	6258998	7466	WFS1	+	6260368	-1523	protein_coding
chr17	46769937	46770070	1	46770044	46770045	7473	WNT3	-	46762506	-7431	protein_coding
chr17	46771130	46771303	1	46771245	46771246	7473	WNT3	-	46762506	-8624	protein_coding
chr12	118035537	118035884	2	118035769	118035770	55884	WSB2	-	118032687	-2850	protein_coding
chr3	46017812	46018059	2	46017891	46017892	2829	XCR1	-	46016990	-822	protein_coding
chr19	57633040	57633412	3	57633272	57633273	10520	ZNF211	+	57633167	-127	protein_coding
chr19	58451303	58452027	4	58451585	58451586	388569	ZNF324B	+	58451611	-308	protein_coding
chr8	28347323	28347460	2	28347410	28347411	55893	ZNF395	-	28345590	-1733	protein_coding
chr8	28348315	28348444	1	28348395	28348396	55893	ZNF395	-	28345590	-2725	protein_coding
chr8	28348553	28348816	2	28348640	28348641	55893	ZNF395	-	28345590	-2963	protein_coding
chr22	20393985	20394229	2	20394075	20394076	7625	ZNF74	+	20394115	-130	protein_coding
chr3	31972389	31972514	2	31972462	31972463	344787	ZNF860	+	31981750	-9361	protein_coding
chr3	31979143	31979269	1	31979232	31979233	344787	ZNF860	+	31981750	-2607	protein_coding
chr3	31980852	31981238	2	31981067	31981068	344787	ZNF860	+	31981750	-898	protein_coding
chr19	58084150	58084281	1	58084249	58084250	65982	ZSCAN18	-	58083834	-316	protein_coding
chr15	84600397	84600574	1	84600518	84600519	54993	ZSCAN2	+	84601009	-612	protein_coding
chr15	84600750	84601426	4	84601163	84601164	54993	ZSCAN2	+	84601009	-259	protein_coding

## Sheet: EBF1
Table S12: List of target genes and their TFBS for EBF1
Chrom	TFStart	TFEnd	Track	Mid1	Mid2	Entrez Gene	HGNC Symbol	Strand	GeneTSS	Distance	Class
chr7	87399976	87400288	3	87400151	87400152	5244	ABCB4	-	87398988	-988	protein_coding
chr11	76860707	76861220	1	76860908	76860909	55331	ACER3	+	76860888	-181	protein_coding
chr4	86930742	86931094	1	86930939	86930940	4299	AFF1	-	86924606	-6136	lncRNA
chr4	86932452	86932765	1	86932617	86932618	4299	AFF1	-	86924606	-7846	lncRNA
chr4	86934428	86934535	1	86934447	86934448	4299	AFF1	-	86924606	-9822	lncRNA
chr2	99548828	99548935	1	99548898	99548899	3899	AFF3	-	99545419	-3409	protein_coding
chr2	99555345	99555642	1	99555529	99555530	3899	AFF3	-	99545419	-9926	protein_coding
chr21	43863577	43863722	1	43863644	43863645	56894	AGPAT3	+	43865160	-1583	protein_coding
chr21	43864300	43864658	1	43864505	43864506	56894	AGPAT3	+	43865160	-860	protein_coding
chr6	143049670	143049883	2	143049775	143049776	51390	AIG1	+	143059363	-9693	protein_coding
chr6	143052351	143052546	1	143052432	143052433	51390	AIG1	+	143059363	-7012	protein_coding
chr1	159067692	159068577	3	159068132	159068133	9447	AIM2	-	159059226	-8466	protein_coding
chr7	134452193	134452349	1	134452224	134452225	231	AKR1B1	-	134442350	-9843	protein_coding
chrX	112782540	112782763	1	112782654	112782655	154796	AMOT	-	112774503	-8037	protein_coding
chr2	219228262	219228485	1	219228363	219228364	55139	ANKZF1	+	219229806	-1544	protein_coding
chr2	219229474	219230091	1	219229734	219229735	55139	ANKZF1	+	219229806	-332	protein_coding
chr12	45215404	45215624	1	45215545	45215546	196527	ANO6	+	45216033	-629	protein_coding
chr12	45215676	45216133	1	45215988	45215989	196527	ANO6	+	45216033	-357	protein_coding
chr17	42845904	42846132	1	42846053	42846054	8639	AOC3	+	42851182	-5278	protein_coding
chr22	36232861	36232988	1	36232939	36232940	23780	APOL2	-	36226209	-6652	protein_coding
chr22	36233056	36233249	1	36233149	36233150	23780	APOL2	-	36226209	-6847	protein_coding
chr22	36191439	36191720	1	36191627	36191628	80832	APOL4	-	36189128	-2311	protein_coding
chr22	36197770	36198070	1	36197908	36197909	80832	APOL4	-	36189128	-8642	protein_coding
chr22	36199121	36199239	1	36199167	36199168	80832	APOL4	-	36189128	-9993	protein_coding
chr22	35646719	35646850	1	35646805	35646806	80830	APOL6	+	35648316	-1597	protein_coding
chr22	35648180	35649057	4	35648585	35648586	80830	APOL6	+	35648316	-136	protein_coding
chr14	67619832	67620072	1	67619932	67619933	384	ARG2	+	67619920	-88	protein_coding
chrX	11144471	11144582	1	11144539	11144540	395	ARHGAP6	-	11137544	-6927	protein_coding
chr1	16198746	16198953	1	16198825	16198826	128272	ARHGEF19	-	16197854	-892	protein_coding
chr1	16199311	16199459	1	16199403	16199404	128272	ARHGEF19	-	16197854	-1457	protein_coding
chr1	16207023	16207139	1	16207092	16207093	128272	ARHGEF19	-	16197854	-9169	protein_coding
chr2	9205641	9205797	1	9205723	9205724	8853	ASAP2	-	9196765	-8876	lncRNA
chr22	26428661	26428786	1	26428734	26428735	57168	ASPHD2	+	26429260	-599	protein_coding
chr22	26428972	26429182	1	26429083	26429084	57168	ASPHD2	+	26429260	-288	protein_coding
chr6	30617085	30617227	1	30617177	30617178	79969	ATAT1	+	30626874	-9789	protein_coding
chr6	30626600	30626865	1	30626730	30626731	79969	ATAT1	+	30626874	-274	protein_coding
chr1	212558353	212558621	1	212558490	212558491	467	ATF3	+	212565334	-6981	protein_coding
chr1	212558891	212559041	1	212558947	212558948	467	ATF3	+	212565334	-6443	protein_coding
chr16	2507070	2507528	1	2507368	2507369	527	ATP6V0C	+	2513726	-6656	protein_coding
chr16	2507601	2507735	1	2507674	2507675	527	ATP6V0C	+	2513726	-6125	protein_coding
chr16	2507839	2508036	1	2507942	2507943	527	ATP6V0C	+	2513726	-5887	protein_coding
chr16	2509670	2509874	1	2509761	2509762	527	ATP6V0C	+	2513726	-4056	protein_coding
chr16	2510039	2510181	1	2510108	2510109	527	ATP6V0C	+	2513726	-3687	protein_coding
chr16	2510250	2510518	1	2510372	2510373	527	ATP6V0C	+	2513726	-3476	protein_coding
chr16	2513421	2513641	1	2513547	2513548	527	ATP6V0C	+	2513726	-305	protein_coding
chr4	101790436	101791031	4	101790676	101790677	55024	BANK1	+	101790482	-46	protein_coding
chr11	64991665	64991772	1	64991710	64991711	116071	BATF2	-	64987945	-3720	protein_coding
chr11	64996728	64997233	5	64997007	64997008	116071	BATF2	-	64987945	-8783	protein_coding
chr1	44784025	44784269	1	44784140	44784141	266675	BEST4	-	44782145	-1880	protein_coding
chr1	44784893	44785177	1	44785088	44785089	266675	BEST4	-	44782145	-2748	protein_coding
chr1	44786083	44786494	2	44786362	44786363	266675	BEST4	-	44782145	-3938	protein_coding
chr12	26124352	26124508	1	26124456	26124457	79365	BHLHE41	+	26130030	-5678	protein_coding
chr12	26125964	26126406	2	26126229	26126230	79365	BHLHE41	+	26130030	-4066	protein_coding
chr8	11486409	11486624	1	11486431	11486432	640	BLK	+	11493991	-7582	protein_coding
chr8	11490401	11490548	1	11490473	11490474	640	BLK	+	11493991	-3590	protein_coding
chr8	11491792	11492476	4	11492118	11492119	640	BLK	+	11493991	-2199	protein_coding
chr8	11492584	11493036	2	11492782	11492783	640	BLK	+	11493991	-1407	protein_coding
chr8	11493147	11493732	2	11493367	11493368	640	BLK	+	11493991	-844	protein_coding
chr8	11493923	11494643	1	11494236	11494237	640	BLK	+	11493991	-68	protein_coding
chr3	49554233	49554507	2	49554372	49554373	8927	BSN	-	49544477	-9756	lncRNA
chr6	26393208	26393372	1	26393298	26393299	11119	BTN3A1	+	26402269	-9061	protein_coding
chr6	26400701	26401045	2	26400839	26400840	11119	BTN3A1	+	26402269	-1568	protein_coding
chr11	66744415	66744934	2	66744589	66744590	79703	C11orf80	+	66744736	-321	protein_coding
chr15	40763963	40764406	2	40764311	40764312	643338	C15orf62	-	40759980	-3983	protein_coding
chr15	40764839	40765077	1	40764945	40764946	643338	C15orf62	-	40759980	-4859	protein_coding
chr15	40765243	40765435	1	40765339	40765340	643338	C15orf62	-	40759980	-5263	protein_coding
chr15	40768930	40769123	1	40769017	40769018	643338	C15orf62	-	40759980	-8950	protein_coding
chr15	40769448	40770149	4	40769833	40769834	643338	C15orf62	-	40759980	-9468	protein_coding
chr1	220684863	220685172	2	220685082	220685083	79762	C1orf115	+	220690363	-5500	protein_coding
chr22	37181913	37182161	2	37182044	37182045	114904	C1QTNF6	-	37180166	-1747	protein_coding
chr6	31897666	31898028	1	31897803	31897804	717	C2	+	31897783	-117	protein_coding
chr19	48644894	48645088	1	48645012	48645013	770	CA11	+	48647946	-3052	transcribed_pseudogene
chr19	48646634	48646796	1	48646691	48646692	770	CA11	+	48647946	-1312	transcribed_pseudogene
chr17	48830776	48831416	4	48831071	48831072	10241	CALCOCO2	+	48831035	-259	protein_coding
chr7	134774548	134774688	1	134774579	134774580	800	CALD1	+	134779629	-5081	protein_coding
chr1	20482464	20482745	1	20482521	20482522	55450	CAMK2N1	-	20482391	-73	protein_coding
chr6	44150529	44150801	1	44150647	44150648	11131	CAPN11	-	44148811	-1718	lncRNA
chr6	44151812	44151949	1	44151873	44151874	11131	CAPN11	-	44148811	-3001	lncRNA
chr6	44152000	44152120	1	44152067	44152068	11131	CAPN11	-	44148811	-3189	lncRNA
chr6	44155185	44155376	1	44155289	44155290	11131	CAPN11	-	44148811	-6374	lncRNA
chr2	31180663	31180794	1	31180691	31180692	440854	CAPN14	-	31173056	-7607	protein_coding
chr19	10864339	10864495	1	10864369	10864370	10498	CARM1	+	10871553	-7214	protein_coding
chr19	10871251	10871481	1	10871393	10871394	10498	CARM1	+	10871553	-302	protein_coding
chr11	105035420	105035548	1	105035471	105035472	834	CASP1	-	105025443	-9977	protein_coding
chr10	113679129	113680077	4	113679741	113679742	840	CASP7	+	113679162	-33	protein_coding
chr1	10637551	10637726	2	10637656	10637657	54897	CASZ1	-	10636604	-947	protein_coding
chr22	39131425	39131650	1	39131504	39131505	23492	CBX7	-	39130772	-653	protein_coding
chr22	39135256	39135378	1	39135306	39135307	23492	CBX7	-	39130772	-4484	protein_coding
chr7	77122151	77122623	5	77122361	77122362	57639	CCDC146	+	77122615	-464	protein_coding
chr6	167102407	167102587	3	167102473	167102474	1235	CCR6	+	167111807	-9400	protein_coding
chr6	167102895	167103558	5	167103248	167103249	1235	CCR6	+	167111807	-8912	protein_coding
chr6	167111691	167111883	1	167111785	167111786	1235	CCR6	+	167111807	-116	protein_coding
chr3	46406974	46407142	1	46407045	46407046	9034	CCRL2	+	46407166	-192	protein_coding
chr16	28923732	28924665	3	28924222	28924223	930	CD19	+	28931735	-8003	protein_coding
chr16	28925437	28925901	5	28925629	28925630	930	CD19	+	28931735	-6298	protein_coding
chr16	28930631	28931150	4	28930912	28930913	930	CD19	+	28931735	-1104	protein_coding
chr16	28931688	28932133	4	28931913	28931914	930	CD19	+	28931735	-47	protein_coding
chr19	35320088	35320526	4	35320311	35320312	933	CD22	+	35329169	-9081	protein_coding
chr19	35323379	35323716	4	35323514	35323515	933	CD22	+	35329169	-5790	protein_coding
chr19	35324120	35324434	2	35324266	35324267	933	CD22	+	35329169	-5049	protein_coding
chr19	35328832	35329279	2	35329061	35329062	933	CD22	+	35329169	-337	protein_coding
chr9	5442461	5442624	1	5442548	5442549	29126	CD274	+	5450503	-8042	protein_coding
chr9	5448542	5448812	3	5448675	5448676	29126	CD274	+	5450503	-1961	protein_coding
chr9	5450368	5450775	1	5450489	5450490	29126	CD274	+	5450503	-135	protein_coding
chr9	35616901	35617467	1	35617313	35617314	971	CD72	-	35609981	-6920	protein_coding
chr9	35619327	35620276	4	35619964	35619965	971	CD72	-	35609981	-9346	protein_coding
chr19	41868136	41868343	1	41868227	41868228	973	CD79A	+	41877279	-9143	protein_coding
chr19	41869381	41869679	1	41869531	41869532	973	CD79A	+	41877279	-7898	protein_coding
chr19	41870446	41870609	1	41870514	41870515	973	CD79A	+	41877279	-6833	protein_coding
chr19	41871095	41871452	2	41871191	41871192	973	CD79A	+	41877279	-6184	protein_coding
chr19	41871536	41872270	3	41871746	41871747	973	CD79A	+	41877279	-5743	protein_coding
chr19	41873225	41873403	1	41873394	41873395	973	CD79A	+	41877279	-4054	protein_coding
chr19	41875452	41875809	4	41875585	41875586	973	CD79A	+	41877279	-1827	protein_coding
chr19	41876611	41877827	5	41877194	41877195	973	CD79A	+	41877279	-668	protein_coding
chr17	63930042	63930228	1	63930133	63930134	974	CD79B	-	63928740	-1302	protein_coding
chr17	63930307	63930479	1	63930392	63930393	974	CD79B	-	63928740	-1567	protein_coding
chr17	63931384	63931491	1	63931421	63931422	974	CD79B	-	63928740	-2644	protein_coding
chr17	63931998	63932949	4	63932423	63932424	974	CD79B	-	63928740	-3258	protein_coding
chr17	63934940	63935137	1	63935045	63935046	974	CD79B	-	63928740	-6200	protein_coding
chr12	6199630	6199747	1	6199691	6199692	928	CD9	+	6199946	-316	protein_coding
chr6	36667063	36667705	4	36667464	36667465	1026	CDKN1A	-	36666250	-813	lncRNA
chr6	36668676	36668863	2	36668783	36668784	1026	CDKN1A	-	36666250	-2426	lncRNA
chr6	36676090	36676228	2	36676166	36676167	1026	CDKN1A	-	36666250	-9840	lncRNA
chr19	42507551	42508022	1	42507753	42507754	634	CEACAM1	-	42507306	-245	protein_coding
chr19	42512937	42513272	1	42513208	42513209	634	CEACAM1	-	42507306	-5631	protein_coding
chr19	42513818	42514012	1	42513947	42513948	634	CEACAM1	-	42507306	-6512	protein_coding
chr19	44671401	44671811	3	44671573	44671574	56971	CEACAM19	+	44671452	-51	protein_coding
chr11	117315628	117315781	1	117315675	117315676	22897	CEP164	+	117316346	-718	protein_coding
chr11	117316330	117316501	1	117316420	117316421	22897	CEP164	+	117316346	-16	protein_coding
chr20	35447250	35447799	1	35447384	35447385	11190	CEP250	+	35455137	-7887	protein_coding
chr20	35454582	35455404	2	35454815	35454816	11190	CEP250	+	35455137	-555	protein_coding
chr16	56959272	56959446	1	56959335	56959336	1071	CETP	+	56961950	-2678	protein_coding
chr17	50471527	50471651	1	50471597	50471598	1101	CHAD	-	50464492	-7035	protein_coding
chr15	65194926	65195057	1	65195020	65195021	8483	CILP	-	65194760	-166	protein_coding
chr19	1260006	1260478	3	1260309	1260310	1153	CIRBP	-	1259268	-738	lncRNA
chr19	1260896	1261103	1	1261002	1261003	1153	CIRBP	-	1259268	-1628	lncRNA
chr19	1261156	1261302	1	1261241	1261242	1153	CIRBP	-	1259268	-1888	lncRNA
chr19	1261343	1262187	1	1261814	1261815	1153	CIRBP	-	1259268	-2075	lncRNA
chr19	1262249	1263122	3	1262725	1262726	1153	CIRBP	-	1259268	-2981	lncRNA
chr19	1263260	1263545	1	1263421	1263422	1153	CIRBP	-	1259268	-3992	lncRNA
chr19	1264615	1266547	9	1265531	1265532	1153	CIRBP	-	1259268	-5347	lncRNA
chr19	1266940	1267161	1	1267095	1267096	1153	CIRBP	-	1259268	-7672	lncRNA
chr19	14571679	14572278	4	14572055	14572056	388512	CLEC17A	+	14580777	-9098	protein_coding
chr19	14574330	14574500	2	14574407	14574408	388512	CLEC17A	+	14580777	-6447	protein_coding
chr19	14577278	14577641	4	14577499	14577500	388512	CLEC17A	+	14580777	-3499	protein_coding
chr19	14577850	14578284	4	14578022	14578023	388512	CLEC17A	+	14580777	-2927	protein_coding
chr19	14580700	14581341	3	14581065	14581066	388512	CLEC17A	+	14580777	-77	protein_coding
chr7	139518325	139518485	1	139518406	139518407	154790	CLEC2L	+	139523685	-5360	protein_coding
chr14	30874239	30874719	3	30874468	30874469	1690	COCH	+	30874496	-257	protein_coding
chr6	33166616	33166723	1	33166659	33166660	1302	COL11A2	-	33162692	-3924	protein_coding
chr6	33169972	33170555	2	33170338	33170339	1302	COL11A2	-	33162692	-7280	protein_coding
chr10	69801203	69801413	1	69801275	69801276	1305	COL13A1	+	69801835	-632	protein_coding
chr10	69801699	69801917	1	69801796	69801797	1305	COL13A1	+	69801835	-136	protein_coding
chr2	226970401	226970645	2	226970509	226970510	1286	COL4A4	-	226970293	-108	protein_coding
chr3	48566106	48566418	1	48566327	48566328	1294	COL7A1	-	48564073	-2033	protein_coding
chr3	48566836	48567060	2	48566955	48566956	1294	COL7A1	-	48564073	-2763	protein_coding
chr3	48571195	48571541	4	48571371	48571372	1294	COL7A1	-	48564073	-7122	protein_coding
chr12	56257970	56258285	2	56258110	56258111	93058	COQ10A	+	56266942	-8972	protein_coding
chr12	56266649	56266920	1	56266736	56266737	93058	COQ10A	+	56266942	-293	protein_coding
chr1	153957756	153957961	1	153957834	153957835	148327	CREB3L4	-	153957487	-269	protein_coding
chr1	153958447	153958603	1	153958530	153958531	148327	CREB3L4	-	153957487	-960	protein_coding
chr1	153958620	153958789	1	153958718	153958719	148327	CREB3L4	-	153957487	-1133	protein_coding
chr1	153962092	153962239	1	153962204	153962205	148327	CREB3L4	-	153957487	-4605	protein_coding
chr1	153962594	153962704	1	153962635	153962636	148327	CREB3L4	-	153957487	-5107	protein_coding
chr1	153963356	153963502	1	153963453	153963454	148327	CREB3L4	-	153957487	-5869	protein_coding
chr1	153963686	153964116	2	153963999	153964000	148327	CREB3L4	-	153957487	-6199	protein_coding
chr1	153964384	153964540	1	153964422	153964423	148327	CREB3L4	-	153957487	-6897	protein_coding
chr1	153967148	153967255	1	153967234	153967235	148327	CREB3L4	-	153957487	-9661	protein_coding
chr1	153967293	153967447	1	153967383	153967384	148327	CREB3L4	-	153957487	-9806	protein_coding
chr1	167542177	167542353	1	167542246	167542247	8804	CREG1	-	167541013	-1164	protein_coding
chr1	167545364	167545649	1	167545444	167545445	8804	CREG1	-	167541013	-4351	protein_coding
chr1	16905096	16905708	5	16905401	16905402	9696	CROCC	+	16914082	-8986	protein_coding
chr1	16913817	16913999	1	16913926	16913927	9696	CROCC	+	16914082	-265	protein_coding
chr11	45843130	45843371	1	45843298	45843299	1408	CRY2	+	45847118	-3988	protein_coding
chr11	45846868	45847404	5	45847165	45847166	1408	CRY2	+	45847118	-250	protein_coding
chr22	38291710	38291843	1	38291785	38291786	1454	CSNK1E	-	38290691	-1019	protein_coding
chr22	38298405	38298698	1	38298488	38298489	1454	CSNK1E	-	38290691	-7714	protein_coding
chr3	37858260	37858635	3	37858496	37858497	10217	CTDSPL	+	37861880	-3620	protein_coding
chr20	45881059	45881500	2	45881266	45881267	5476	CTSA	-	45880144	-915	protein_coding
chr20	45884932	45885365	3	45885160	45885161	5476	CTSA	-	45880144	-4788	protein_coding
chr7	117715855	117716071	1	117715987	117715988	83992	CTTNBP2	+	117720648	-4793	lncRNA
chr7	117718204	117718513	1	117718304	117718305	83992	CTTNBP2	+	117720648	-2444	lncRNA
chr11	118876164	118876521	2	118876422	118876423	643	CXCR5	+	118883892	-7728	protein_coding
chr11	118876598	118877165	1	118876988	118876989	643	CXCR5	+	118883892	-7294	protein_coding
chr11	118883290	118883497	1	118883398	118883399	643	CXCR5	+	118883892	-602	protein_coding
chr11	118883568	118884035	3	118883835	118883836	643	CXCR5	+	118883892	-324	protein_coding
chr5	139637463	139637644	1	139637543	139637544	51523	CXXC5	+	139647299	-9836	protein_coding
chr5	139637722	139637941	1	139637831	139637832	51523	CXXC5	+	139647299	-9577	protein_coding
chr5	139638358	139639176	4	139638886	139638887	51523	CXXC5	+	139647299	-8941	protein_coding
chr5	139639616	139640005	3	139639762	139639763	51523	CXXC5	+	139647299	-7683	protein_coding
chrX	37776496	37776900	3	37776693	37776694	1536	CYBB	+	37780059	-3563	protein_coding
chr4	99809217	99809755	1	99809574	99809575	27071	DAPP1	+	99816827	-7610	protein_coding
chr4	99816613	99816971	2	99816751	99816752	27071	DAPP1	+	99816827	-214	protein_coding
chr14	72926316	72926613	2	72926427	72926428	26094	DCAF4	+	72926337	-21	protein_coding
chr1	167935757	167936839	5	167936488	167936489	55827	DCAF6	+	167936239	-482	protein_coding
chr13	113459580	113459736	1	113459652	113459653	55208	DCUN1D2	-	113455819	-3761	protein_coding
chr12	132137897	132138079	1	132137983	132137984	317781	DDX51	+	132146594	-8697	protein_coding
chr12	132144213	132144492	2	132144337	132144338	317781	DDX51	+	132146594	-2381	protein_coding
chr12	123601776	123601932	1	123601849	123601850	57696	DDX55	+	123602089	-313	protein_coding
chr12	123601951	123602373	2	123602179	123602180	57696	DDX55	+	123602089	-138	protein_coding
chr1	37554100	37554499	3	37554347	37554348	7802	DNALI1	+	37556940	-2840	protein_coding
chr3	58196522	58197003	4	58196691	58196692	1776	DNASE1L3	-	58192257	-4265	protein_coding
chr3	58200822	58201375	2	58201118	58201119	1776	DNASE1L3	-	58192257	-8565	protein_coding
chr1	171841104	171841331	1	171841180	171841181	26052	DNM3	+	171841495	-391	protein_coding
chr4	3461724	3461894	1	3461802	3461803	285489	DOK7	+	3463306	-1582	protein_coding
chr12	101877035	101877419	2	101877204	101877205	55332	DRAM1	+	101877327	-292	protein_coding
chr18	31059020	31059157	1	31059094	31059095	1824	DSC2	-	31058840	-180	protein_coding
chr18	31060329	31060459	1	31060364	31060365	1824	DSC2	-	31058840	-1489	protein_coding
chr18	31062017	31062184	1	31062079	31062080	1824	DSC2	-	31058840	-3177	protein_coding
chr18	31062645	31062839	1	31062733	31062734	1824	DSC2	-	31058840	-3805	protein_coding
chr3	122564111	122564491	2	122564260	122564261	151636	DTX3L	+	122564338	-227	protein_coding
chr11	59171427	59171623	1	59171514	59171515	23220	DTX4	+	59171430	-3	protein_coding
chr17	43768416	43768627	1	43768507	43768508	1845	DUSP3	-	43766125	-2291	protein_coding
chr7	95772432	95772557	1	95772505	95772506	1780	DYNC1I1	+	95772506	-74	protein_coding
chr5	158701132	158701264	1	158701189	158701190	1879	EBF1	-	158695918	-5214	protein_coding
chr5	158701810	158702062	2	158701935	158701936	1879	EBF1	-	158695918	-5892	protein_coding
chr5	158702285	158702456	1	158702370	158702371	1879	EBF1	-	158695918	-6367	protein_coding
chr1	244964168	244964284	1	244964239	244964240	84288	EFCAB2	-	244959739	-4429	lncRNA
chr1	244969732	244970495	4	244970140	244970141	84288	EFCAB2	-	244959739	-9993	lncRNA
chr11	95084634	95084793	1	95084717	95084718	23052	ENDOD1	+	95089846	-5212	protein_coding
chr11	95088993	95089265	1	95089131	95089132	23052	ENDOD1	+	95089846	-853	protein_coding
chr11	95089409	95089522	1	95089455	95089456	23052	ENDOD1	+	95089846	-437	protein_coding
chr11	95089632	95089748	1	95089681	95089682	23052	ENDOD1	+	95089846	-214	protein_coding
chr11	95089800	95090180	1	95089951	95089952	23052	ENDOD1	+	95089846	-46	protein_coding
chr7	142854200	142854428	1	142854324	142854325	2051	EPHB6	+	142854639	-439	protein_coding
chr10	100157939	100158398	1	100158095	100158096	10613	ERLIN1	-	100150094	-7845	protein_coding
chr10	100159004	100159227	1	100159155	100159156	10613	ERLIN1	-	100150094	-8910	protein_coding
chr11	124758392	124758738	2	124758613	124758614	90952	ESAM	+	124763126	-4734	lncRNA
chr11	124759721	124759989	2	124759874	124759875	90952	ESAM	+	124763126	-3405	lncRNA
chr11	124760396	124760703	2	124760569	124760570	90952	ESAM	+	124763126	-2730	lncRNA
chr11	124761503	124761731	2	124761611	124761612	90952	ESAM	+	124763126	-1623	lncRNA
chr11	124761898	124762064	1	124761959	124761960	90952	ESAM	+	124763126	-1228	lncRNA
chr11	124762762	124762959	1	124762850	124762851	90952	ESAM	+	124763126	-364	lncRNA
chr2	238098688	238098886	1	238098777	238098778	339768	ESPNL	+	238100340	-1652	protein_coding
chr2	238099191	238099579	1	238099336	238099337	339768	ESPNL	+	238100340	-1149	protein_coding
chr15	76223632	76223851	1	76223719	76223720	2108	ETFA	-	76215353	-8279	protein_coding
chr6	36355846	36356204	1	36355926	36355927	51513	ETV7	-	36354088	-1758	protein_coding
chr6	36356380	36356595	2	36356482	36356483	51513	ETV7	-	36354088	-2292	protein_coding
chr6	36357890	36358980	4	36358702	36358703	51513	ETV7	-	36354088	-3802	protein_coding
chr6	36360536	36361418	3	36360946	36360947	51513	ETV7	-	36354088	-6448	protein_coding
chr6	36362542	36362724	1	36362622	36362623	51513	ETV7	-	36354088	-8454	protein_coding
chr17	42704611	42705511	3	42705041	42705042	2145	EZH1	-	42700275	-4336	protein_coding
chr17	42706708	42707104	2	42706845	42706846	2145	EZH1	-	42700275	-6433	protein_coding
chr11	61877406	61877513	1	61877450	61877451	3995	FADS3	-	61873526	-3880	protein_coding
chr11	61880365	61880832	3	61880654	61880655	3995	FADS3	-	61873526	-6839	protein_coding
chr11	61881417	61881731	1	61881589	61881590	3995	FADS3	-	61873526	-7891	protein_coding
chr8	11421654	11421991	1	11421841	11421842	83648	FAM167A	-	11421465	-189	protein_coding
chr8	11422137	11422247	1	11422206	11422207	83648	FAM167A	-	11421465	-672	protein_coding
chr8	11422546	11423039	3	11422763	11422764	83648	FAM167A	-	11421465	-1081	protein_coding
chr8	11430091	11430741	1	11430469	11430470	83648	FAM167A	-	11421465	-8626	protein_coding
chr17	68539423	68539579	1	68539536	68539537	54757	FAM20A	-	68530276	-9147	protein_coding
chr19	50476270	50476649	2	50476441	50476442	112703	FAM71E1	+	50476643	-373	protein_coding
chr6	35452305	35452634	2	35452490	35452491	2178	FANCE	+	35452338	-33	protein_coding
chr1	11663991	11664270	2	11664148	11664149	26270	FBXO6	+	11664200	-209	protein_coding
chr6	53050979	53051143	1	53051068	53051069	26268	FBXO9	+	53057807	-6828	protein_coding
chr19	7690687	7691158	1	7690943	7690944	2208	FCER2	-	7688757	-1930	protein_coding
chr19	7691523	7691795	1	7691576	7691577	2208	FCER2	-	7688757	-2766	protein_coding
chr19	7692529	7692724	1	7692631	7692632	2208	FCER2	-	7688757	-3772	protein_coding
chr19	7692958	7693187	1	7693081	7693082	2208	FCER2	-	7688757	-4201	protein_coding
chr19	7694377	7694872	4	7694659	7694660	2208	FCER2	-	7688757	-5620	protein_coding
chr19	7698657	7698853	1	7698740	7698741	2208	FCER2	-	7688757	-9900	protein_coding
chr1	157753427	157753678	1	157753541	157753542	79368	FCRL2	-	157745733	-7694	protein_coding
chr1	157514521	157514683	1	157514603	157514604	83416	FCRL5	-	157513377	-1144	protein_coding
chr1	161705549	161705904	3	161705689	161705690	84824	FCRLA	+	161707022	-1473	protein_coding
chr1	161706336	161706871	5	161706609	161706610	84824	FCRLA	+	161707022	-686	protein_coding
chr10	91908494	91909113	1	91908730	91908731	143282	FGFBP3	-	91906584	-1910	protein_coding
chr7	77197325	77197485	1	77197404	77197405	10875	FGL2	-	77193369	-3956	protein_coding
chr7	77199581	77199792	1	77199663	77199664	10875	FGL2	-	77193369	-6212	protein_coding
chr7	77202368	77202829	1	77202732	77202733	10875	FGL2	-	77193369	-8999	protein_coding
chr14	75568983	75569133	1	75569043	75569044	55640	FLVCR2	-	75568620	-363	lncRNA
chr14	75570802	75571234	2	75571021	75571022	55640	FLVCR2	-	75568620	-2182	lncRNA
chr14	75576803	75576939	1	75576860	75576861	55640	FLVCR2	-	75568620	-8183	lncRNA
chr14	75577152	75577408	1	75577313	75577314	55640	FLVCR2	-	75568620	-8532	lncRNA
chr14	75577811	75577930	1	75577865	75577866	55640	FLVCR2	-	75568620	-9191	lncRNA
chr14	75578166	75578501	1	75578261	75578262	55640	FLVCR2	-	75568620	-9546	lncRNA
chr19	2469456	2469826	3	2469601	2469602	4616	GADD45B	+	2476127	-6671	protein_coding
chr19	2474594	2475704	3	2474829	2474830	4616	GADD45B	+	2476127	-1533	protein_coding
chr19	2475780	2476036	1	2475886	2475887	4616	GADD45B	+	2476127	-347	protein_coding
chr19	2476093	2476430	4	2476280	2476281	4616	GADD45B	+	2476127	-34	protein_coding
chr9	89603095	89603418	1	89603310	89603311	10912	GADD45G	-	89595009	-8086	lncRNA
chr9	89603629	89603803	3	89603701	89603702	10912	GADD45G	-	89595009	-8620	lncRNA
chr9	89604811	89604933	1	89604859	89604860	10912	GADD45G	-	89595009	-9802	lncRNA
chr14	87940460	87940628	1	87940539	87940540	2581	GALC	-	87933014	-7446	protein_coding
chr1	89267411	89267719	1	89267565	89267566	115362	GBP5	-	89258950	-8461	protein_coding
chr1	89268718	89268849	1	89268780	89268781	115362	GBP5	-	89258950	-9768	protein_coding
chr1	89363015	89363442	2	89363185	89363186	163351	GBP6	+	89363877	-862	protein_coding
chr1	89363689	89363852	1	89363768	89363769	163351	GBP6	+	89363877	-188	protein_coding
chr2	20661582	20661915	1	20661715	20661716	151449	GDF7	+	20667144	-5562	protein_coding
chr2	20665943	20666229	2	20666084	20666085	151449	GDF7	+	20667144	-1201	protein_coding
chr2	20666837	20666944	1	20666868	20666869	151449	GDF7	+	20667144	-307	protein_coding
chr2	38778090	38778394	1	38778243	38778244	79833	GEMIN6	+	38778210	-120	protein_coding
chr7	100680863	100680987	1	100680940	100680941	64599	GIGYF1	-	100679506	-1357	protein_coding
chrX	30652503	30652734	1	30652683	30652684	2710	GK	+	30653348	-845	protein_coding
chrX	30652977	30653230	1	30653097	30653098	2710	GK	+	30653348	-371	protein_coding
chr12	56474697	56474828	1	56474741	56474742	27165	GLS2	-	56470944	-3753	protein_coding
chr12	56475379	56475700	1	56475550	56475551	27165	GLS2	-	56470944	-4435	protein_coding
chr1	156599897	156600066	1	156599972	156599973	54865	GPATCH4	+	156604308	-4411	protein_coding
chr1	156601325	156601582	1	156601431	156601432	54865	GPATCH4	+	156604308	-2983	protein_coding
chr2	156431111	156431255	1	156431178	156431179	2820	GPD2	+	156435290	-4179	protein_coding
chr3	49358323	49358917	2	49358508	49358509	2876	GPX1	-	49357171	-1152	protein_coding
chr3	49359846	49360030	1	49359965	49359966	2876	GPX1	-	49357171	-2675	protein_coding
chr12	52004096	52004363	1	52004222	52004223	160622	GRASP	-	51996946	-7150	lncRNA
chr12	52005787	52006140	1	52005962	52005963	160622	GRASP	-	51996946	-8841	lncRNA
chr17	39730064	39730276	1	39730203	39730204	2886	GRB7	-	39727938	-2126	protein_coding
chr17	39730570	39730678	1	39730623	39730624	2886	GRB7	-	39727938	-2632	protein_coding
chr17	39737737	39737857	1	39737827	39737828	2886	GRB7	-	39727938	-9799	protein_coding
chr2	9951051	9951312	1	9951226	9951227	29841	GRHL1	+	9951693	-642	protein_coding
chr9	101578401	101578556	1	101578462	101578463	116443	GRIN3A	-	101569352	-9049	protein_coding
chr1	228131058	228131361	1	228131158	228131159	2987	GUK1	+	228140084	-9026	protein_coding
chr1	228138007	228138231	1	228138148	228138149	2987	GUK1	+	228140084	-2077	protein_coding
chr1	228140069	228140596	1	228140342	228140343	2987	GUK1	+	228140084	-15	protein_coding
chr2	126655690	126656055	4	126655886	126655887	2995	GYPC	+	126655935	-245	protein_coding
chr2	239057466	239058040	2	239057760	239057761	9759	HDAC4	-	239048168	-9298	protein_coding
chr6	33009096	33009217	1	33009155	33009156	3111	HLA-DOA	-	33004182	-4914	protein_coding
chr6	33009254	33009487	1	33009374	33009375	3111	HLA-DOA	-	33004182	-5072	protein_coding
chr6	29723057	29723461	2	29723233	29723234	3134	HLA-F	+	29723340	-283	protein_coding
chr15	82843579	82843887	2	82843731	82843732	9455	HOMER2	-	82836946	-6633	protein_coding
chr15	82844808	82845326	3	82844948	82844949	9455	HOMER2	-	82836946	-7862	protein_coding
chr4	11398316	11398574	2	11398439	11398440	9957	HS3ST1	-	11393150	-5166	protein_coding
chr4	11402417	11402534	1	11402432	11402433	9957	HS3ST1	-	11393150	-9267	protein_coding
chr11	113968382	113968755	1	113968542	113968543	3359	HTR3A	+	113975075	-6693	protein_coding
chr11	113974015	113974367	1	113974186	113974187	3359	HTR3A	+	113975075	-1060	protein_coding
chr19	10269535	10269877	3	10269688	10269689	3383	ICAM1	+	10271120	-1585	protein_coding
chr19	10270002	10270130	1	10270075	10270076	3383	ICAM1	+	10271120	-1118	protein_coding
chr19	10270310	10271146	2	10270464	10270465	3383	ICAM1	+	10271120	-810	protein_coding
chr1	23558172	23558621	1	23558341	23558342	3399	ID3	-	23557926	-246	protein_coding
chr1	23559148	23559409	1	23559292	23559293	3399	ID3	-	23557926	-1222	protein_coding
chr1	23562379	23562503	1	23562425	23562426	3399	ID3	-	23557926	-4453	protein_coding
chr1	23567294	23567435	1	23567351	23567352	3399	ID3	-	23557926	-9368	protein_coding
chr8	39913754	39914010	1	39913920	39913921	3620	IDO1	+	39913891	-137	protein_coding
chr17	42997812	42998453	3	42998115	42998116	3430	IFI35	+	43006784	-8972	protein_coding
chr17	42999927	43000153	1	43000047	43000048	3430	IFI35	+	43006784	-6857	protein_coding
chr17	43003704	43003903	1	43003826	43003827	3430	IFI35	+	43006784	-3080	protein_coding
chr17	43006749	43006937	1	43006774	43006775	3430	IFI35	+	43006784	-35	protein_coding
chr10	89327813	89328070	1	89328007	89328008	3437	IFIT3	+	89327997	-184	protein_coding
chr11	312130	312262	1	312229	312230	8519	IFITM1	+	314040	-1910	protein_coding
chr11	313267	314189	4	313591	313592	8519	IFITM1	+	314040	-773	protein_coding
chr4	141635731	141635922	2	141635825	141635826	3600	IL15	+	141636583	-852	protein_coding
chr4	141635985	141636173	1	141636088	141636089	3600	IL15	+	141636583	-598	protein_coding
chr4	141636264	141636387	1	141636314	141636315	3600	IL15	+	141636583	-319	protein_coding
chr4	141636486	141636768	1	141636628	141636629	3600	IL15	+	141636583	-97	protein_coding
chr10	5949468	5949716	3	5949578	5949579	3601	IL15RA	-	5948897	-571	protein_coding
chr16	28503863	28504128	2	28503982	28503983	246778	IL27	-	28499362	-4501	protein_coding
chr16	28505013	28505304	1	28505211	28505212	246778	IL27	-	28499362	-5651	protein_coding
chr16	28506752	28506928	1	28506880	28506881	246778	IL27	-	28499362	-7390	protein_coding
chr16	28507163	28507388	1	28507284	28507285	246778	IL27	-	28499362	-7801	protein_coding
chr16	28507873	28508438	3	28508099	28508100	246778	IL27	-	28499362	-8511	protein_coding
chr3	121992476	121993193	3	121992844	121992845	286676	ILDR1	+	121997323	-4847	lncRNA
chr3	121995142	121995809	3	121995436	121995437	286676	ILDR1	+	121997323	-2181	lncRNA
chr3	121997207	121997456	1	121997369	121997370	286676	ILDR1	+	121997323	-116	lncRNA
chr11	6603591	6603757	1	6603654	6603655	3611	ILK	+	6603708	-117	protein_coding
chr3	49025342	49025835	2	49025583	49025584	3615	IMPDH2	-	49024325	-1017	protein_coding
chr3	49029072	49029497	2	49029336	49029337	3615	IMPDH2	-	49024325	-4747	protein_coding
chr5	132488123	132488238	1	132488123	132488124	3659	IRF1	-	132481609	-6514	protein_coding
chr5	132489195	132489331	1	132489276	132489277	3659	IRF1	-	132481609	-7586	protein_coding
chr5	132490068	132490354	1	132490153	132490154	3659	IRF1	-	132481609	-8459	protein_coding
chr5	132490454	132491648	5	132491292	132491293	3659	IRF1	-	132481609	-8845	protein_coding
chr17	44376206	44376313	1	44376259	44376260	3674	ITGA2B	-	44372181	-4025	protein_coding
chr17	47244164	47244395	1	47244293	47244294	3690	ITGB3	+	47253842	-9678	protein_coding
chr17	47253788	47254119	1	47253920	47253921	3690	ITGB3	+	47253842	-54	protein_coding
chr3	124768819	124769028	1	124768925	124768926	3693	ITGB5	-	124761948	-6871	protein_coding
chr3	124769530	124769748	2	124769602	124769603	3693	ITGB5	-	124761948	-7582	protein_coding
chr3	124770627	124770836	1	124770723	124770724	3693	ITGB5	-	124761948	-8679	protein_coding
chr9	4980514	4980631	1	4980561	4980562	3717	JAK2	+	4985086	-4572	protein_coding
chr9	4982395	4982540	1	4982500	4982501	3717	JAK2	+	4985086	-2691	protein_coding
chr9	4984427	4984546	1	4984474	4984475	3717	JAK2	+	4985086	-659	protein_coding
chr9	4984733	4984943	1	4984820	4984821	3717	JAK2	+	4985086	-353	protein_coding
chr9	4985050	4985368	1	4985154	4985155	3717	JAK2	+	4985086	-36	protein_coding
chr22	38684101	38684359	2	38684218	38684219	9929	JOSD1	-	38683916	-185	protein_coding
chr17	70169096	70169358	1	70169155	70169156	3759	KCNJ2	-	70159532	-9564	lncRNA
chr19	34254111	34254229	1	34254141	34254142	9710	KIAA0355	+	34254554	-443	protein_coding
chr19	34254344	34254562	1	34254408	34254409	9710	KIAA0355	+	34254554	-210	protein_coding
chr22	50538301	50538486	1	50538383	50538384	113730	KLHDC7B	-	50535899	-2402	lncRNA
chr22	50539191	50539451	1	50539285	50539286	113730	KLHDC7B	-	50535899	-3292	lncRNA
chr22	50539581	50539967	1	50539817	50539818	113730	KLHDC7B	-	50535899	-3682	lncRNA
chr22	50540944	50541371	3	50541258	50541259	113730	KLHDC7B	-	50535899	-5045	lncRNA
chr22	50541725	50541896	1	50541819	50541820	113730	KLHDC7B	-	50535899	-5826	lncRNA
chr22	50542463	50542841	1	50542629	50542630	113730	KLHDC7B	-	50535899	-6564	lncRNA
chr22	50544139	50544530	1	50544381	50544382	113730	KLHDC7B	-	50535899	-8240	lncRNA
chr22	50544670	50544970	1	50544842	50544843	113730	KLHDC7B	-	50535899	-8771	lncRNA
chr22	50545069	50545187	1	50545094	50545095	113730	KLHDC7B	-	50535899	-9170	lncRNA
chr1	205339274	205339571	3	205339424	205339425	55220	KLHDC8A	-	205336061	-3213	protein_coding
chr1	205339839	205340002	1	205339917	205339918	55220	KLHDC8A	-	205336061	-3778	protein_coding
chr22	29071268	29071693	1	29071348	29071349	83999	KREMEN1	+	29073035	-1767	protein_coding
chr15	63121486	63121980	2	63121627	63121628	114294	LACTB	-	63111806	-9680	lncRNA
chr20	62309864	62310024	1	62309938	62309939	3911	LAMA5	-	62309060	-804	protein_coding
chr20	62314218	62314328	1	62314264	62314265	3911	LAMA5	-	62309060	-5158	protein_coding
chr20	62318634	62318898	1	62318765	62318766	3911	LAMA5	-	62309060	-9574	protein_coding
chr4	17576916	17577309	3	17577121	17577122	51056	LAP3	+	17577304	-388	protein_coding
chr5	170254034	170254338	4	170254238	170254239	3937	LCP2	-	170246233	-7801	protein_coding
chr5	170254735	170255027	1	170254873	170254874	3937	LCP2	-	170246233	-8502	protein_coding
chr19	11081434	11081618	1	11081490	11081491	3949	LDLR	-	11079432	-2002	lncRNA
chr19	11088459	11088590	1	11088523	11088524	3949	LDLR	-	11079432	-9027	lncRNA
chr19	11089214	11089907	3	11089653	11089654	3949	LDLR	-	11079432	-9782	lncRNA
chr19	54333924	54334357	2	54334041	54334042	23547	LILRA4	-	54333185	-739	protein_coding
chr19	54339677	54340057	2	54339860	54339861	23547	LILRA4	-	54333185	-6492	protein_coding
chr7	74076399	74076821	1	74076543	74076544	3984	LIMK1	+	74083804	-7405	protein_coding
chr7	74079357	74079594	4	74079497	74079498	3984	LIMK1	+	74083804	-4447	protein_coding
chr10	88792794	88793015	1	88792909	88792910	340654	LIPM	+	88802730	-9936	protein_coding
chr5	126769650	126770063	4	126769880	126769881	4001	LMNB1	+	126776623	-6973	protein_coding
chr5	126776533	126777041	3	126776817	126776818	4001	LMNB1	+	126776623	-90	protein_coding
chr9	110875300	110875576	1	110875390	110875391	1902	LPAR1	-	110873252	-2048	protein_coding
chr16	55506088	55506261	1	55506126	55506127	54947	LPCAT2	+	55509055	-2967	protein_coding
chr8	104496005	104496116	1	104496049	104496050	29967	LRP12	-	104489231	-6774	protein_coding
chr8	144508016	144508317	1	144508153	144508154	9684	LRRC14	-	144507965	-51	protein_coding
chr8	144508451	144508638	1	144508515	144508516	9684	LRRC14	-	144507965	-486	protein_coding
chr8	144509071	144509220	1	144509144	144509145	9684	LRRC14	-	144507965	-1106	protein_coding
chr8	144509346	144509459	1	144509417	144509418	9684	LRRC14	-	144507965	-1381	protein_coding
chr8	144509541	144510251	3	144510041	144510042	9684	LRRC14	-	144507965	-1576	protein_coding
chr8	144514698	144515007	2	144514841	144514842	9684	LRRC14	-	144507965	-6733	protein_coding
chr8	144516867	144517142	1	144516968	144516969	9684	LRRC14	-	144507965	-8902	protein_coding
chr2	32892737	32892917	2	32892807	32892808	4052	LTBP1	+	32902129	-9392	protein_coding
chr2	32898328	32898509	1	32898411	32898412	4052	LTBP1	+	32902129	-3801	protein_coding
chr6	31712387	31712548	1	31712465	31712466	79136	LY6G6E	-	31711976	-411	protein_coding
chr19	43798566	43798807	1	43798671	43798672	284348	LYPD5	-	43795927	-2639	protein_coding
chr15	51726329	51726692	2	51726491	51726492	256586	LYSMD2	-	51723011	-3318	protein_coding
chr15	51731472	51732183	4	51731842	51731843	256586	LYSMD2	-	51723011	-8461	protein_coding
chr16	89910360	89910589	1	89910441	89910442	4157	MC1R	+	89917879	-7519	protein_coding
chr3	151085413	151085706	2	151085575	151085576	116931	MED12L	+	151085665	-252	protein_coding
chr2	24002912	24003054	1	24002994	24002995	388931	MFSD2B	+	24009022	-6110	protein_coding
chr3	127691581	127691753	1	127691701	127691702	11343	MGLL	-	127689062	-2519	protein_coding
chr3	127694483	127694646	1	127694572	127694573	11343	MGLL	-	127689062	-5421	protein_coding
chr3	127697499	127698102	4	127697879	127697880	11343	MGLL	-	127689062	-8437	protein_coding
chr22	17792588	17792844	1	17792738	17792739	57553	MICAL3	-	17787649	-4939	protein_coding
chr22	17794825	17795149	1	17795110	17795111	57553	MICAL3	-	17787649	-7176	protein_coding
chr22	17795268	17795478	1	17795334	17795335	57553	MICAL3	-	17787649	-7619	protein_coding
chr22	17795686	17796579	1	17796358	17796359	57553	MICAL3	-	17787649	-8037	protein_coding
chr22	17796849	17796981	1	17796853	17796854	57553	MICAL3	-	17787649	-9200	protein_coding
chr6	31491909	31492037	1	31491943	31491944	4277	MICB	+	31494881	-2972	protein_coding
chr6	31494865	31494972	1	31494914	31494915	4277	MICB	+	31494881	-16	protein_coding
chr11	102794424	102794719	4	102794570	102794571	4312	MMP1	-	102789919	-4505	protein_coding
chr22	23763659	23763849	1	23763836	23763837	4320	MMP11	+	23772849	-9190	lncRNA
chr22	23764070	23764383	1	23764161	23764162	4320	MMP11	+	23772849	-8779	lncRNA
chr22	23767034	23767250	1	23767034	23767035	4320	MMP11	+	23772849	-5815	lncRNA
chr22	23767694	23768047	1	23768028	23768029	4320	MMP11	+	23772849	-5155	lncRNA
chr22	23768421	23768599	1	23768513	23768514	4320	MMP11	+	23772849	-4428	lncRNA
chr1	181023872	181024175	1	181024019	181024020	3140	MR1	+	181033392	-9520	protein_coding
chr1	181028778	181028892	1	181028859	181028860	3140	MR1	+	181033392	-4614	protein_coding
chr11	60454248	60454532	1	60454418	60454419	931	MS4A1	+	60455809	-1561	protein_coding
chr11	60455052	60455955	4	60455648	60455649	931	MS4A1	+	60455809	-757	protein_coding
chr2	74198512	74198929	2	74198715	74198716	10797	MTHFD2	+	74198563	-51	protein_coding
chr1	1353562	1353831	2	1353710	1353711	54587	MXRA8	-	1352689	-873	protein_coding
chr1	1356842	1356953	1	1356871	1356872	54587	MXRA8	-	1352689	-4153	protein_coding
chr1	1359194	1359313	1	1359266	1359267	54587	MXRA8	-	1352689	-6505	protein_coding
chr20	36531806	36532110	1	36532027	36532028	10398	MYL9	+	36541519	-9713	protein_coding
chr20	36532441	36532818	2	36532618	36532619	10398	MYL9	+	36541519	-9078	protein_coding
chr20	36541243	36541404	1	36541323	36541324	10398	MYL9	+	36541519	-276	protein_coding
chr17	32492845	32492956	1	32492917	32492918	4642	MYO1D	-	32492522	-323	protein_coding
chr17	32493027	32493227	1	32493104	32493105	4642	MYO1D	-	32492522	-505	protein_coding
chr17	32493342	32493449	1	32493401	32493402	4642	MYO1D	-	32492522	-820	protein_coding
chr17	32493565	32493707	1	32493635	32493636	4642	MYO1D	-	32492522	-1043	protein_coding
chr17	32495292	32495421	1	32495329	32495330	4642	MYO1D	-	32492522	-2770	protein_coding
chr5	178106626	178106954	1	178106770	178106771	23138	N4BP3	+	178113506	-6880	protein_coding
chr5	178109029	178109218	1	178109120	178109121	23138	N4BP3	+	178113506	-4477	protein_coding
chr5	178113056	178113172	1	178113112	178113113	23138	N4BP3	+	178113506	-450	protein_coding
chr5	178113214	178113657	1	178113517	178113518	23138	N4BP3	+	178113506	-292	protein_coding
chr12	57086606	57086747	1	57086692	57086693	4665	NAB2	+	57089114	-2508	protein_coding
chr12	57086798	57088065	6	57087343	57087344	4665	NAB2	+	57089114	-2316	protein_coding
chr12	57088563	57088828	1	57088654	57088655	4665	NAB2	+	57089114	-551	protein_coding
chr12	57088990	57089369	1	57089219	57089220	4665	NAB2	+	57089114	-124	protein_coding
chr19	50359035	50359284	1	50359177	50359178	9476	NAPSA	-	50358472	-563	protein_coding
chr19	50359329	50359649	1	50359431	50359432	9476	NAPSA	-	50358472	-857	protein_coding
chr19	50361719	50361943	1	50361851	50361852	9476	NAPSA	-	50358472	-3247	protein_coding
chr19	50364611	50364827	1	50364723	50364724	9476	NAPSA	-	50358472	-6139	protein_coding
chr19	50365472	50366082	3	50365707	50365708	9476	NAPSA	-	50358472	-7000	protein_coding
chr17	35132666	35132864	1	35132785	35132786	54475	NLE1	-	35128730	-3936	protein_coding
chr16	56980875	56982049	4	56981541	56981542	84166	NLRC5	+	56989547	-8672	protein_coding
chr16	56982167	56982287	1	56982256	56982257	84166	NLRC5	+	56989547	-7380	protein_coding
chr16	56982675	56983184	3	56982967	56982968	84166	NLRC5	+	56989547	-6872	protein_coding
chr16	56984071	56984223	1	56984126	56984127	84166	NLRC5	+	56989547	-5476	protein_coding
chr16	56985589	56985844	4	56985730	56985731	84166	NLRC5	+	56989547	-3958	protein_coding
chr16	56986323	56986682	2	56986497	56986498	84166	NLRC5	+	56989547	-3224	protein_coding
chr16	56987875	56987993	1	56987956	56987957	84166	NLRC5	+	56989547	-1672	protein_coding
chr16	56989186	56989697	4	56989407	56989408	84166	NLRC5	+	56989547	-361	protein_coding
chr14	74489092	74489251	1	74489162	74489163	10577	NPC2	-	74479935	-9157	protein_coding
chr19	48891573	48891808	1	48891678	48891679	4924	NUCB1	+	48900312	-8739	protein_coding
chr19	48892071	48892346	1	48892114	48892115	4924	NUCB1	+	48900312	-8241	protein_coding
chr19	48896219	48896532	1	48896418	48896419	4924	NUCB1	+	48900312	-4093	protein_coding
chr19	48899980	48900431	1	48900077	48900078	4924	NUCB1	+	48900312	-332	protein_coding
chr12	57208410	57208570	1	57208489	57208490	11247	NXPH4	+	57216794	-8384	protein_coding
chr12	57210727	57210882	1	57210811	57210812	11247	NXPH4	+	57216794	-6067	protein_coding
chr12	57213092	57213670	2	57213354	57213355	11247	NXPH4	+	57216794	-3702	protein_coding
chr12	57216419	57216704	1	57216568	57216569	11247	NXPH4	+	57216794	-375	protein_coding
chr3	8753627	8753783	1	8753718	8753719	5021	OXTR	-	8750403	-3224	protein_coding
chr3	8758327	8758526	2	8758427	8758428	5021	OXTR	-	8750403	-7924	protein_coding
chr12	121124436	121124635	1	121124533	121124534	5027	P2RX7	+	121132819	-8383	protein_coding
chr12	121129110	121129495	1	121129244	121129245	5027	P2RX7	+	121132819	-3709	protein_coding
chr12	121132539	121132879	2	121132681	121132682	5027	P2RX7	+	121132819	-280	protein_coding
chr10	34113763	34113977	1	34113851	34113852	56288	PARD3	-	34109560	-4203	protein_coding
chr4	74930332	74930456	1	74930362	74930363	25849	PARM1	+	74933116	-2784	protein_coding
chr4	74930535	74930712	1	74930609	74930610	25849	PARM1	+	74933116	-2581	protein_coding
chr4	74932829	74933000	1	74932881	74932882	25849	PARM1	+	74933116	-287	protein_coding
chr3	122679105	122679504	2	122679220	122679221	54625	PARP14	+	122680726	-1621	protein_coding
chr3	122680433	122680924	2	122680555	122680556	54625	PARP14	+	122680726	-293	protein_coding
chr3	122532060	122532191	1	122532117	122532118	83666	PARP9	-	122527924	-4136	protein_coding
chr3	122533889	122534281	1	122533979	122533980	83666	PARP9	-	122527924	-5965	protein_coding
chr22	43996159	43996512	1	43996218	43996219	29780	PARVB	+	43999164	-3005	protein_coding
chr9	36835288	36835609	4	36835450	36835451	5079	PAX5	-	36833269	-2019	protein_coding
chr1	154948878	154949013	2	154948938	154948939	57326	PBXIP1	-	154944080	-4798	protein_coding
chr1	154953727	154954245	1	154954011	154954012	57326	PBXIP1	-	154944080	-9647	protein_coding
chr11	66852257	66852497	1	66852410	66852411	5091	PC	+	66858420	-6163	protein_coding
chr11	66852658	66852784	1	66852690	66852691	5091	PC	+	66858420	-5762	protein_coding
chr11	66855898	66856344	3	66856149	66856150	5091	PC	+	66858420	-2522	protein_coding
chr11	66856463	66856987	1	66856685	66856686	5091	PC	+	66858420	-1957	protein_coding
chr11	66857648	66857803	1	66857705	66857706	5091	PC	+	66858420	-772	protein_coding
chr11	66858192	66858342	1	66858269	66858270	5091	PC	+	66858420	-228	protein_coding
chr10	91156320	91156515	1	91156416	91156417	84333	PCGF5	+	91162402	-6082	protein_coding
chr15	101308810	101309018	1	101308903	101308904	5046	PCSK6	-	101303928	-4882	protein_coding
chr15	101313201	101313374	1	101313284	101313285	5046	PCSK6	-	101303928	-9273	protein_coding
chr9	5510436	5510681	1	5510530	5510531	80380	PDCD1LG2	+	5510438	-2	protein_coding
chr1	156890210	156890385	1	156890309	156890310	375033	PEAR1	+	156893697	-3487	protein_coding
chr1	156892324	156892537	1	156892460	156892461	375033	PEAR1	+	156893697	-1373	protein_coding
chr4	73987940	73988089	1	73987984	73987985	5196	PF4	-	73980811	-7129	protein_coding
chrX	119235946	119236222	1	119236087	119236088	10857	PGRMC1	+	119236245	-299	protein_coding
chr10	96593852	96594091	1	96593944	96593945	118788	PIK3AP1	-	96593312	-540	protein_coding
chr6	37161060	37161338	1	37161199	37161200	5292	PIM1	+	37170152	-9092	protein_coding
chr6	37164626	37164763	1	37164712	37164713	5292	PIM1	+	37170152	-5526	protein_coding
chr1	20112448	20112573	1	20112510	20112511	26279	PLA2G2D	-	20111939	-509	protein_coding
chr1	20118441	20118662	1	20118562	20118563	26279	PLA2G2D	-	20111939	-6502	protein_coding
chr1	20119469	20119671	1	20119570	20119571	26279	PLA2G2D	-	20111939	-7530	protein_coding
chr2	68358001	68358302	1	68358155	68358156	5341	PLEK	-	68355282	-2719	lncRNA
chr2	68362054	68362611	2	68362187	68362188	5341	PLEK	-	68355282	-6772	lncRNA
chr2	68362816	68363225	3	68363015	68363016	5341	PLEK	-	68355282	-7534	lncRNA
chr6	150592010	150592141	1	150592077	150592078	57480	PLEKHG1	+	150599885	-7875	protein_coding
chr6	150599554	150599756	1	150599677	150599678	57480	PLEKHG1	+	150599885	-331	protein_coding
chr1	6469680	6469807	1	6469731	6469732	57449	PLEKHG5	-	6466092	-3588	protein_coding
chr3	146069847	146070019	1	146069947	146069948	5352	PLOD2	-	146069437	-410	protein_coding
chrX	153763862	153764244	1	153764050	153764051	5365	PLXNB3	-	153754196	-9666	lncRNA
chr20	57654136	57654615	1	57654347	57654348	56937	PMEPA1	-	57648392	-5744	protein_coding
chr8	42329994	42330251	2	42330146	42330147	5423	POLB	+	42338452	-8458	protein_coding
chr8	42331214	42331330	1	42331286	42331287	5423	POLB	+	42338452	-7238	protein_coding
chr8	42331468	42331897	1	42331807	42331808	5423	POLB	+	42338452	-6984	protein_coding
chr12	106357463	106358309	3	106357959	106357960	55703	POLR3B	+	106357712	-249	protein_coding
chr11	111357714	111357828	1	111357781	111357782	5450	POU2AF1	-	111352251	-5463	protein_coding
chr11	111361967	111362123	1	111362056	111362057	5450	POU2AF1	-	111352251	-9716	protein_coding
chr5	149729922	149730392	1	149730051	149730052	133522	PPARGC1B	+	149730302	-380	protein_coding
chr4	73987940	73988089	1	73987984	73987985	5473	PPBP	-	73986439	-1501	protein_coding
chr1	112712651	112712763	1	112712726	112712727	333926	PPM1J	+	112719994	-7343	protein_coding
chr1	112713311	112713474	1	112713443	112713444	333926	PPM1J	+	112719994	-6683	protein_coding
chr1	112714041	112714431	1	112714164	112714165	333926	PPM1J	+	112719994	-5953	protein_coding
chr1	112715351	112715507	1	112715426	112715427	333926	PPM1J	+	112719994	-4643	protein_coding
chr1	112715722	112715836	1	112715758	112715759	333926	PPM1J	+	112719994	-4272	protein_coding
chr1	112718719	112719002	1	112718874	112718875	333926	PPM1J	+	112719994	-1275	protein_coding
chr12	107737013	107737328	4	107737169	107737170	11108	PRDM4	+	107742866	-5853	lncRNA
chr1	173476616	173476809	1	173476694	173476695	9588	PRDX6	+	173477335	-719	protein_coding
chr1	173476958	173477187	1	173477092	173477093	9588	PRDX6	+	173477335	-377	protein_coding
chr5	35051067	35051223	1	35051177	35051178	5618	PRLR	-	35048756	-2311	protein_coding
chr2	127416130	127416414	1	127416315	127416316	5624	PROC	+	127418143	-2013	protein_coding
chr2	127416514	127416690	1	127416589	127416590	5624	PROC	+	127418143	-1629	protein_coding
chrX	12791200	12791370	1	12791267	12791268	5634	PRPS2	+	12791355	-155	protein_coding
chr17	59154495	59154611	1	59154534	59154535	55771	PRR11	+	59155355	-860	protein_coding
chr17	59154785	59154941	1	59154832	59154833	55771	PRR11	+	59155355	-570	protein_coding
chr11	32822026	32822168	1	32822103	32822104	79056	PRRG4	+	32829756	-7730	protein_coding
chr11	32829318	32829854	3	32829661	32829662	79056	PRRG4	+	32829756	-438	protein_coding
chr6	32844257	32845010	1	32844845	32844846	5696	PSMB8	+	32850717	-6460	lncRNA
chr6	32845639	32845777	1	32845684	32845685	5696	PSMB8	+	32850717	-5078	lncRNA
chr6	32844257	32845010	1	32844845	32844846	5698	PSMB9	-	32844192	-65	protein_coding
chr6	32845639	32845777	1	32845684	32845685	5698	PSMB9	-	32844192	-1447	protein_coding
chr6	32852721	32852835	1	32852779	32852780	5698	PSMB9	-	32844192	-8529	protein_coding
chr6	32853021	32854295	1	32853196	32853197	5698	PSMB9	-	32844192	-8829	protein_coding
chr14	24143631	24143825	2	24143702	24143703	5721	PSME2	+	24153365	-9734	protein_coding
chr14	24146230	24146380	1	24146284	24146285	5721	PSME2	+	24153365	-7135	protein_coding
chr14	24146466	24147041	1	24146747	24146748	5721	PSME2	+	24153365	-6899	protein_coding
chr9	122369773	122369911	1	122369869	122369870	5742	PTGS1	+	122369906	-133	protein_coding
chr13	110524551	110524897	1	110524651	110524652	55647	RAB20	-	110523066	-1485	protein_coding
chr13	110525008	110525176	1	110525066	110525067	55647	RAB20	-	110523066	-1942	protein_coding
chr13	110525679	110526178	1	110525904	110525905	55647	RAB20	-	110523066	-2613	protein_coding
chr13	110526655	110526796	1	110526725	110526726	55647	RAB20	-	110523066	-3589	protein_coding
chr3	133832517	133832826	2	133832640	133832641	51560	RAB6B	-	133824235	-8282	protein_coding
chr7	45154557	45154781	1	45154646	45154647	10268	RAMP3	+	45157778	-3221	protein_coding
chr17	17496644	17496917	2	17496809	17496810	51655	RASD1	-	17494437	-2207	protein_coding
chr17	17496937	17497062	1	17496994	17496995	51655	RASD1	-	17494437	-2500	protein_coding
chr11	32081202	32081525	3	32081376	32081377	5954	RCN1	+	32091074	-9872	protein_coding
chr11	32088253	32088636	4	32088432	32088433	5954	RCN1	+	32091074	-2821	protein_coding
chr14	67680238	67680361	1	67680307	67680308	51109	RDH11	-	67676800	-3438	protein_coding
chr6	49607247	49607403	1	49607344	49607345	6005	RHAG	-	49605175	-2072	protein_coding
chr17	76471125	76471279	1	76471203	76471204	79651	RHBDF2	-	76470893	-232	protein_coding
chr17	76473879	76473999	1	76473924	76473925	79651	RHBDF2	-	76470893	-2986	protein_coding
chr17	76480773	76480950	1	76480850	76480851	79651	RHBDF2	-	76470893	-9880	protein_coding
chr8	89757633	89758220	2	89757899	89757900	8767	RIPK2	+	89757783	-150	protein_coding
chr7	5626996	5627135	1	5627077	5627078	54476	RNF216	-	5620047	-6949	protein_coding
chr7	5627988	5628344	2	5628163	5628164	54476	RNF216	-	5620047	-7941	protein_coding
chr8	66420705	66420966	2	66420835	66420836	23212	RRS1	-	66419014	-1691	lncRNA
chr8	66428804	66429099	2	66428909	66428910	23212	RRS1	-	66419014	-9790	lncRNA
chr17	50112109	50112265	1	50112211	50112212	201191	SAMD14	-	50110040	-2069	protein_coding
chr10	100338571	100338739	1	100338630	100338631	6319	SCD	+	100347233	-8662	protein_coding
chr10	100339228	100339426	1	100339331	100339332	6319	SCD	+	100347233	-8005	protein_coding
chr10	100341063	100341315	1	100341170	100341171	6319	SCD	+	100347233	-6170	protein_coding
chr10	100346393	100346741	2	100346616	100346617	6319	SCD	+	100347233	-840	protein_coding
chr10	100346789	100347362	5	100347065	100347066	6319	SCD	+	100347233	-444	protein_coding
chr1	30870844	30871007	1	30870896	30870897	9672	SDC3	-	30869466	-1378	protein_coding
chr20	45329093	45329855	2	45329624	45329625	6385	SDC4	-	45325288	-3805	protein_coding
chr20	45334255	45334475	1	45334359	45334360	6385	SDC4	-	45325288	-8967	protein_coding
chr17	82321380	82321543	1	82321459	82321460	6398	SECTM1	-	82321024	-356	protein_coding
chr17	82324873	82325020	1	82324930	82324931	6398	SECTM1	-	82321024	-3849	protein_coding
chr17	82325932	82326076	1	82325990	82325991	6398	SECTM1	-	82321024	-4908	protein_coding
chr17	82330285	82330655	2	82330525	82330526	6398	SECTM1	-	82321024	-9261	protein_coding
chr1	169594418	169594849	2	169594696	169594697	6403	SELP	-	169588849	-5569	protein_coding
chr1	151135824	151136038	1	151135881	151135882	10500	SEMA6C	-	151131685	-4139	protein_coding
chr17	7552607	7553065	1	7552943	7552944	26168	SENP3	+	7561919	-9312	protein_coding
chr17	7554025	7554152	1	7554055	7554056	26168	SENP3	+	7561919	-7894	protein_coding
chr17	7557670	7557826	1	7557778	7557779	26168	SENP3	+	7561919	-4249	protein_coding
chr17	7558041	7558473	1	7558206	7558207	26168	SENP3	+	7561919	-3878	protein_coding
chr17	7558525	7558823	1	7558668	7558669	26168	SENP3	+	7561919	-3394	protein_coding
chr17	7558936	7559123	1	7559021	7559022	26168	SENP3	+	7561919	-2983	protein_coding
chr17	7560451	7560589	1	7560528	7560529	26168	SENP3	+	7561919	-1468	protein_coding
chr17	7561126	7561354	1	7561218	7561219	26168	SENP3	+	7561919	-793	protein_coding
chr7	101126129	101126477	1	101126290	101126291	5054	SERPINE1	+	101127104	-975	protein_coding
chr7	101126764	101126871	1	101126808	101126809	5054	SERPINE1	+	101127104	-340	protein_coding
chr7	101126965	101127135	1	101127049	101127050	5054	SERPINE1	+	101127104	-139	protein_coding
chr2	179106695	179106841	1	179106761	179106762	91404	SESTD1	-	179101678	-5017	protein_coding
chr2	179107836	179108026	2	179107932	179107933	91404	SESTD1	-	179101678	-6158	protein_coding
chr10	79937900	79938117	1	79938000	79938001	6441	SFTPD	-	79937740	-160	protein_coding
chr6	79621586	79621778	1	79621692	79621693	83699	SH3BGRL2	+	79631329	-9743	protein_coding
chr4	169094767	169095052	2	169094973	169094974	57630	SH3RF1	-	169094259	-508	protein_coding
chr4	169098059	169098508	3	169098328	169098329	57630	SH3RF1	-	169094259	-3800	protein_coding
chr4	169098549	169098833	1	169098714	169098715	57630	SH3RF1	-	169094259	-4290	protein_coding
chr15	45167260	45167734	2	45167562	45167563	90525	SHF	-	45167214	-46	protein_coding
chr15	45169637	45169976	1	45169828	45169829	90525	SHF	-	45167214	-2423	protein_coding
chr19	16829139	16829579	3	16829335	16829336	23309	SIN3B	+	16829398	-259	protein_coding
chr20	62952318	62952886	2	62952689	62952690	63910	SLC17A9	+	62952690	-372	protein_coding
chr2	112636437	112637064	3	112636753	112636754	6574	SLC20A1	-	112635938	-499	lncRNA
chr2	112645364	112645502	1	112645451	112645452	6574	SLC20A1	-	112635938	-9426	lncRNA
chr2	112645507	112645893	2	112645713	112645714	6574	SLC20A1	-	112635938	-9569	lncRNA
chr6	35951922	35952309	1	35952081	35952082	116369	SLC26A8	-	35943514	-8408	protein_coding
chr17	30196598	30196714	1	30196666	30196667	6532	SLC6A4	-	30194319	-2279	protein_coding
chr11	57530601	57531352	6	57530997	57530998	219537	SMTNL1	-	57526841	-3760	protein_coding
chr16	50666852	50666999	1	50666946	50666947	124460	SNX20	+	50676300	-9448	lncRNA
chr16	50667092	50667272	1	50667185	50667186	124460	SNX20	+	50676300	-9208	lncRNA
chr15	64144288	64145072	3	64144663	64144664	79856	SNX22	+	64151698	-7410	protein_coding
chr15	64145145	64145254	1	64145164	64145165	79856	SNX22	+	64151698	-6553	protein_coding
chr15	64151420	64151602	1	64151526	64151527	79856	SNX22	+	64151698	-278	protein_coding
chr16	11254882	11255511	1	11255261	11255262	8651	SOCS1	-	11254417	-465	protein_coding
chr16	11255730	11256068	1	11255966	11255967	8651	SOCS1	-	11254417	-1313	protein_coding
chr16	11256146	11256706	5	11256464	11256465	8651	SOCS1	-	11254417	-1729	protein_coding
chr16	11256756	11257020	3	11256915	11256916	8651	SOCS1	-	11254417	-2339	protein_coding
chr16	11257169	11257528	1	11257454	11257455	8651	SOCS1	-	11254417	-2752	protein_coding
chr16	11258750	11259271	2	11259010	11259011	8651	SOCS1	-	11254417	-4333	protein_coding
chr16	11259342	11259548	1	11259448	11259449	8651	SOCS1	-	11254417	-4925	protein_coding
chr16	11260819	11260960	1	11260890	11260891	8651	SOCS1	-	11254417	-6402	protein_coding
chr16	11263835	11264083	1	11263935	11263936	8651	SOCS1	-	11254417	-9418	protein_coding
chr5	151662309	151662426	1	151662345	151662346	6678	SPARC	-	151661096	-1213	protein_coding
chr5	151662611	151662960	3	151662804	151662805	6678	SPARC	-	151661096	-1515	protein_coding
chr5	151662966	151663208	1	151663107	151663108	6678	SPARC	-	151661096	-1870	protein_coding
chr5	151663712	151663859	1	151663765	151663766	6678	SPARC	-	151661096	-2616	protein_coding
chr16	89499019	89499220	1	89499118	89499119	6687	SPG7	+	89508379	-9360	protein_coding
chr16	89505341	89505775	3	89505509	89505510	6687	SPG7	+	89508379	-3038	protein_coding
chr16	89508168	89508327	1	89508256	89508257	6687	SPG7	+	89508379	-211	protein_coding
chr16	89508356	89508594	2	89508496	89508497	6687	SPG7	+	89508379	-23	protein_coding
chr20	37335795	37336063	1	37335988	37335989	6714	SRC	-	37334685	-1110	lncRNA
chr20	37336430	37337080	4	37336910	37336911	6714	SRC	-	37334685	-1745	lncRNA
chr20	37337464	37337946	4	37337707	37337708	6714	SRC	-	37334685	-2779	lncRNA
chr20	37342724	37343059	1	37342956	37342957	6714	SRC	-	37334685	-8039	lncRNA
chr20	37343592	37343767	1	37343660	37343661	6714	SRC	-	37334685	-8907	lncRNA
chr2	190969777	190970049	2	190969928	190969929	6772	STAT1	-	190968989	-788	protein_coding
chr9	121340747	121340995	1	121340874	121340875	2040	STOM	-	121338987	-1760	protein_coding
chr3	151871731	151871983	1	151871905	151871906	56670	SUCNR1	+	151873643	-1912	protein_coding
chr10	69171847	69172003	1	69171968	69171969	6832	SUPV3L1	+	69180234	-8387	protein_coding
chr10	69180004	69180826	4	69180425	69180426	6832	SUPV3L1	+	69180234	-230	protein_coding
chr9	133336096	133336838	3	133336559	133336560	6838	SURF6	-	133328776	-7320	protein_coding
chr9	112041877	112042109	1	112041994	112041995	64420	SUSD1	-	112040783	-1094	protein_coding
chr5	150576980	150577211	1	150577073	150577074	11346	SYNPO	+	150586026	-9046	protein_coding
chr5	150582758	150582865	1	150582823	150582824	11346	SYNPO	+	150586026	-3268	protein_coding
chr6	32845639	32845777	1	32845684	32845685	6890	TAP1	+	32855209	-9570	protein_coding
chr6	32852721	32852835	1	32852779	32852780	6890	TAP1	+	32855209	-2488	protein_coding
chr6	32853021	32854295	1	32853196	32853197	6890	TAP1	+	32855209	-2188	protein_coding
chr6	32854643	32855041	1	32854936	32854937	6890	TAP1	+	32855209	-566	protein_coding
chr6	32828899	32829106	1	32829023	32829024	6891	TAP2	-	32821833	-7066	protein_coding
chr16	30086719	30086985	2	30086889	30086890	6911	TBX6	-	30085793	-926	protein_coding
chr16	30092007	30092270	1	30092171	30092172	6911	TBX6	-	30085793	-6214	protein_coding
chr16	30092524	30093090	4	30092864	30092865	6911	TBX6	-	30085793	-6731	protein_coding
chr16	30093136	30093276	1	30093181	30093182	6911	TBX6	-	30085793	-7343	protein_coding
chr16	30095500	30095661	1	30095542	30095543	6911	TBX6	-	30085793	-9707	protein_coding
chr22	30602148	30602287	1	30602248	30602249	6948	TCN2	+	30607083	-4935	protein_coding
chr22	30606782	30606930	1	30606863	30606864	6948	TCN2	+	30607083	-301	protein_coding
chr19	49341587	49341722	1	49341684	49341685	8463	TEAD2	-	49340595	-992	protein_coding
chr19	49342379	49342509	1	49342467	49342468	8463	TEAD2	-	49340595	-1784	protein_coding
chr19	49342605	49342756	1	49342690	49342691	8463	TEAD2	-	49340595	-2010	protein_coding
chr19	49343221	49343513	2	49343396	49343397	8463	TEAD2	-	49340595	-2626	protein_coding
chr19	49347883	49348122	1	49347986	49347987	8463	TEAD2	-	49340595	-7288	protein_coding
chr19	49348341	49348641	1	49348488	49348489	8463	TEAD2	-	49340595	-7746	protein_coding
chr18	3403296	3403512	1	3403428	3403429	7050	TGIF1	+	3411927	-8631	protein_coding
chr4	112279080	112279462	4	112279240	112279241	92610	TIFA	-	112274537	-4543	protein_coding
chr4	112279513	112279688	1	112279588	112279589	92610	TIFA	-	112274537	-4976	protein_coding
chr4	112282559	112282872	1	112282717	112282718	92610	TIFA	-	112274537	-8022	protein_coding
chr4	112284299	112284530	1	112284339	112284340	92610	TIFA	-	112274537	-9762	protein_coding
chr9	69120606	69120815	1	69120712	69120713	9414	TJP2	+	69121006	-400	protein_coding
chr3	12738428	12738675	1	12738536	12738537	55287	TMEM40	-	12733528	-4900	protein_coding
chr3	12741225	12741552	1	12741438	12741439	55287	TMEM40	-	12733528	-7697	protein_coding
chr3	12742249	12742380	1	12742337	12742338	55287	TMEM40	-	12733528	-8721	protein_coding
chr3	172510072	172510258	2	172510163	172510164	8743	TNFSF10	-	172505508	-4564	protein_coding
chr3	172512089	172512228	1	172512133	172512134	8743	TNFSF10	-	172505508	-6581	protein_coding
chr3	172512340	172512747	2	172512617	172512618	8743	TNFSF10	-	172505508	-6832	protein_coding
chr1	173184365	173184496	1	173184388	173184389	7292	TNFSF4	-	173183729	-636	protein_coding
chr1	173190727	173190892	1	173190789	173190790	7292	TNFSF4	-	173183729	-6998	protein_coding
chr1	173193670	173193820	1	173193755	173193756	7292	TNFSF4	-	173183729	-9941	protein_coding
chr1	175317350	175317628	2	175317482	175317483	7143	TNR	+	175325194	-7844	lncRNA
chr1	175319039	175319473	2	175319217	175319218	7143	TNR	+	175325194	-6155	lncRNA
chr1	175319709	175319912	1	175319796	175319797	7143	TNR	+	175325194	-5485	lncRNA
chr19	16066647	16066930	2	16066764	16066765	7171	TPM4	+	16067507	-860	protein_coding
chr12	112125116	112125727	3	112125425	112125426	10906	TRAFD1	+	112125545	-429	protein_coding
chr11	4387180	4387350	1	4387265	4387266	6737	TRIM21	-	4384897	-2283	protein_coding
chr11	4393581	4393744	1	4393605	4393606	6737	TRIM21	-	4384897	-8684	protein_coding
chr11	5684690	5684855	1	5684765	5684766	10346	TRIM22	+	5689790	-5100	protein_coding
chr11	5689443	5689906	4	5689716	5689717	10346	TRIM22	+	5689790	-347	protein_coding
chr12	3073476	3073818	1	3073583	3073584	10867	TSPAN9	+	3077355	-3879	protein_coding
chr12	3077144	3077266	1	3077217	3077218	10867	TSPAN9	+	3077355	-211	protein_coding
chr14	70641193	70641330	1	70641272	70641273	23508	TTC9	+	70641916	-723	protein_coding
chr20	59006288	59006502	1	59006394	59006395	81027	TUBB1	+	59016026	-9738	protein_coding
chr20	59006594	59006701	1	59006623	59006624	81027	TUBB1	+	59016026	-9432	protein_coding
chr20	59006857	59007076	1	59006942	59006943	81027	TUBB1	+	59016026	-9169	protein_coding
chr20	59007292	59007479	1	59007382	59007383	81027	TUBB1	+	59016026	-8734	protein_coding
chr20	59007757	59008454	2	59007907	59007908	81027	TUBB1	+	59016026	-8269	protein_coding
chr20	59008534	59008720	1	59008672	59008673	81027	TUBB1	+	59016026	-7492	protein_coding
chr17	44210389	44211103	2	44210548	44210549	7343	UBTF	-	44205036	-5353	protein_coding
chr17	44213412	44213519	1	44213433	44213434	7343	UBTF	-	44205036	-8376	protein_coding
chr17	8161863	8161978	1	8161918	8161919	6844	VAMP2	-	8159147	-2716	protein_coding
chr17	8162822	8163039	1	8162939	8162940	6844	VAMP2	-	8159147	-3675	protein_coding
chr2	85578384	85578500	1	85578431	85578432	10791	VAMP5	+	85584431	-6047	protein_coding
chr2	85578651	85578766	1	85578678	85578679	10791	VAMP5	+	85584431	-5780	protein_coding
chr2	85579340	85579564	2	85579456	85579457	10791	VAMP5	+	85584431	-5091	protein_coding
chr2	85579729	85580003	3	85579873	85579874	10791	VAMP5	+	85584431	-4702	protein_coding
chr2	85584112	85584377	1	85584279	85584280	10791	VAMP5	+	85584431	-319	protein_coding
chr10	73991306	73991488	1	73991460	73991461	7414	VCL	+	73998114	-6808	protein_coding
chr10	73993366	73993494	1	73993408	73993409	7414	VCL	+	73998114	-4748	protein_coding
chr10	73997651	73998378	3	73998052	73998053	7414	VCL	+	73998114	-463	protein_coding
chr2	218418889	218419220	1	218419028	218419029	7429	VIL1	+	218419123	-234	protein_coding
chr2	223884603	223884793	1	223884655	223884656	57590	WDFY1	-	223875348	-9255	protein_coding
chr4	6250855	6251028	1	6250970	6250971	7466	WFS1	+	6260368	-9513	protein_coding
chr4	6257256	6257537	1	6257362	6257363	7466	WFS1	+	6260368	-3112	protein_coding
chr4	6258797	6259149	2	6258975	6258976	7466	WFS1	+	6260368	-1571	protein_coding
chr12	118035390	118035906	2	118035704	118035705	55884	WSB2	-	118032687	-2703	protein_coding
chr3	46019787	46019974	1	46019878	46019879	2829	XCR1	-	46016990	-2797	protein_coding
chr19	57633089	57633205	1	57633134	57633135	10520	ZNF211	+	57633167	-78	protein_coding
chr19	58451340	58451657	2	58451486	58451487	388569	ZNF324B	+	58451611	-271	protein_coding
chr8	28348091	28348703	4	28348425	28348426	55893	ZNF395	-	28345590	-2501	protein_coding
chr8	28348896	28349143	2	28349045	28349046	55893	ZNF395	-	28345590	-3306	protein_coding
chr22	20388389	20388696	1	20388572	20388573	7625	ZNF74	+	20394115	-5726	protein_coding
chr22	20394004	20394190	1	20394056	20394057	7625	ZNF74	+	20394115	-111	protein_coding
chr3	31980738	31980969	2	31980847	31980848	344787	ZNF860	+	31981750	-1012	protein_coding
chr3	31981137	31981264	1	31981188	31981189	344787	ZNF860	+	31981750	-613	protein_coding
chr15	84598319	84598500	2	84598416	84598417	54993	ZSCAN2	+	84601009	-2690	protein_coding
chr15	84600558	84600668	1	84600597	84600598	54993	ZSCAN2	+	84601009	-451	protein_coding
chr15	84600756	84601204	2	84601036	84601037	54993	ZSCAN2	+	84601009	-253	protein_coding

## Sheet: MITF
Table S12: List of target genes and their TFBS for MITF
Chrom	TFStart	TFEnd	Track	Mid1	Mid2	Entrez Gene	HGNC Symbol	Strand	GeneTSS	Distance	Class
chr5	149141234	149141463	1	149141302	149141303	22885	ABLIM3	+	149141447	-213	protein_coding
chr10	111076211	111076434	1	111076299	111076300	150	ADRA2A	+	111077029	-818	protein_coding
chr4	86924925	86925135	1	86925030	86925031	4299	AFF1	-	86924606	-319	lncRNA
chr2	219229486	219229869	1	219229613	219229614	55139	ANKZF1	+	219229806	-320	protein_coding
chr12	5566692	5566872	1	5566804	5566805	57101	ANO2	-	5560241	-6451	protein_coding
chr12	5567147	5567396	1	5567224	5567225	57101	ANO2	-	5560241	-6906	protein_coding
[truncated: 272 more rows]

## Sheet: STAT1
Table S12: List of target genes and their TFBS for STAT1
[truncated: 646 more rows]

[truncated: 3 more sheets: STAT2, TEAD2, UBTF]
